# Supplementary material for: Allosteric mechanism for KCNE1 modulation of KCNQ1 potassium channel activation
Source: eLife. 2020 Oct 23;9:e57680. doi: 10.7554/eLife.57680 (PMC7584456; doi:10.7554/eLife.57680)
Supplement: Supplementary file 2. [file elife-57680-supp2.zip › Supplementary_File_2.pdb]

ATOM      1  N   VAL A 100       2.011 -53.225 -27.811  1.00  0.00           N  
ATOM      2  CA  VAL A 100       1.504 -52.457 -26.684  1.00  0.00           C  
ATOM      3  C   VAL A 100       0.952 -51.107 -27.128  1.00  0.00           C  
ATOM      4  O   VAL A 100       1.082 -50.123 -26.408  1.00  0.00           O  
ATOM      5  CB  VAL A 100       2.619 -52.233 -25.642  1.00  0.00           C  
ATOM      6  CG1 VAL A 100       3.115 -53.570 -25.109  1.00  0.00           C  
ATOM      7  CG2 VAL A 100       3.760 -51.454 -26.273  1.00  0.00           C  
ATOM      8 1H   VAL A 100       2.573 -53.992 -27.468  1.00  0.00           H  
ATOM      9 2H   VAL A 100       1.237 -53.590 -28.347  1.00  0.00           H  
ATOM     10 3H   VAL A 100       2.577 -52.630 -28.399  1.00  0.00           H  
ATOM     11  HA  VAL A 100       0.699 -53.024 -26.215  1.00  0.00           H  
ATOM     12  HB  VAL A 100       2.214 -51.671 -24.802  1.00  0.00           H  
ATOM     13 1HG1 VAL A 100       3.888 -53.398 -24.359  1.00  0.00           H  
ATOM     14 2HG1 VAL A 100       2.289 -54.116 -24.657  1.00  0.00           H  
ATOM     15 3HG1 VAL A 100       3.529 -54.158 -25.926  1.00  0.00           H  
ATOM     16 1HG2 VAL A 100       4.539 -51.288 -25.530  1.00  0.00           H  
ATOM     17 2HG2 VAL A 100       4.169 -52.024 -27.107  1.00  0.00           H  
ATOM     18 3HG2 VAL A 100       3.392 -50.494 -26.634  1.00  0.00           H  
ATOM     19  N   LEU A 101       0.365 -51.060 -28.323  1.00  0.00           N  
ATOM     20  CA  LEU A 101      -0.199 -49.823 -28.862  1.00  0.00           C  
ATOM     21  C   LEU A 101      -1.417 -49.388 -28.073  1.00  0.00           C  
ATOM     22  O   LEU A 101      -1.542 -48.223 -27.710  1.00  0.00           O  
ATOM     23  CB  LEU A 101      -0.584 -49.992 -30.336  1.00  0.00           C  
ATOM     24  CG  LEU A 101      -1.206 -48.759 -30.989  1.00  0.00           C  
ATOM     25  CD1 LEU A 101      -0.216 -47.603 -30.935  1.00  0.00           C  
ATOM     26  CD2 LEU A 101      -1.575 -49.095 -32.425  1.00  0.00           C  
ATOM     27  H   LEU A 101       0.298 -51.906 -28.870  1.00  0.00           H  
ATOM     28  HA  LEU A 101       0.554 -49.039 -28.788  1.00  0.00           H  
ATOM     29 1HB  LEU A 101       0.307 -50.257 -30.902  1.00  0.00           H  
ATOM     30 2HB  LEU A 101      -1.300 -50.810 -30.419  1.00  0.00           H  
ATOM     31  HG  LEU A 101      -2.099 -48.468 -30.441  1.00  0.00           H  
ATOM     32 1HD1 LEU A 101      -0.662 -46.722 -31.398  1.00  0.00           H  
ATOM     33 2HD1 LEU A 101       0.031 -47.381 -29.897  1.00  0.00           H  
ATOM     34 3HD1 LEU A 101       0.690 -47.876 -31.475  1.00  0.00           H  
ATOM     35 1HD2 LEU A 101      -2.025 -48.224 -32.903  1.00  0.00           H  
ATOM     36 2HD2 LEU A 101      -0.678 -49.386 -32.972  1.00  0.00           H  
ATOM     37 3HD2 LEU A 101      -2.287 -49.921 -32.434  1.00  0.00           H  
ATOM     38  N   ALA A 102      -2.325 -50.329 -27.832  1.00  0.00           N  
ATOM     39  CA  ALA A 102      -3.522 -50.053 -27.055  1.00  0.00           C  
ATOM     40  C   ALA A 102      -3.121 -49.646 -25.651  1.00  0.00           C  
ATOM     41  O   ALA A 102      -3.726 -48.746 -25.070  1.00  0.00           O  
ATOM     42  CB  ALA A 102      -4.437 -51.269 -27.025  1.00  0.00           C  
ATOM     43  H   ALA A 102      -2.169 -51.265 -28.179  1.00  0.00           H  
ATOM     44  HA  ALA A 102      -4.049 -49.218 -27.515  1.00  0.00           H  
ATOM     45 1HB  ALA A 102      -5.331 -51.036 -26.446  1.00  0.00           H  
ATOM     46 2HB  ALA A 102      -4.722 -51.536 -28.042  1.00  0.00           H  
ATOM     47 3HB  ALA A 102      -3.915 -52.106 -26.563  1.00  0.00           H  
ATOM     48  N   ARG A 103      -2.075 -50.293 -25.125  1.00  0.00           N  
ATOM     49  CA  ARG A 103      -1.567 -49.957 -23.811  1.00  0.00           C  
ATOM     50  C   ARG A 103      -1.082 -48.528 -23.814  1.00  0.00           C  
ATOM     51  O   ARG A 103      -1.401 -47.780 -22.900  1.00  0.00           O  
ATOM     52  CB  ARG A 103      -0.426 -50.869 -23.391  1.00  0.00           C  
ATOM     53  CG  ARG A 103      -0.819 -52.302 -23.072  1.00  0.00           C  
ATOM     54  CD  ARG A 103       0.342 -53.084 -22.573  1.00  0.00           C  
ATOM     55  NE  ARG A 103      -0.008 -54.465 -22.270  1.00  0.00           N  
ATOM     56  CZ  ARG A 103       0.872 -55.426 -21.914  1.00  0.00           C  
ATOM     57  NH1 ARG A 103       2.154 -55.148 -21.825  1.00  0.00           N  
ATOM     58  NH2 ARG A 103       0.442 -56.649 -21.660  1.00  0.00           N  
ATOM     59  H   ARG A 103      -1.628 -51.028 -25.654  1.00  0.00           H  
ATOM     60  HA  ARG A 103      -2.375 -50.052 -23.085  1.00  0.00           H  
ATOM     61 1HB  ARG A 103       0.304 -50.912 -24.194  1.00  0.00           H  
ATOM     62 2HB  ARG A 103       0.078 -50.454 -22.519  1.00  0.00           H  
ATOM     63 1HG  ARG A 103      -1.606 -52.315 -22.320  1.00  0.00           H  
ATOM     64 2HG  ARG A 103      -1.176 -52.782 -23.984  1.00  0.00           H  
ATOM     65 1HD  ARG A 103       1.124 -53.082 -23.319  1.00  0.00           H  
ATOM     66 2HD  ARG A 103       0.718 -52.622 -21.661  1.00  0.00           H  
ATOM     67  HE  ARG A 103      -0.984 -54.723 -22.330  1.00  0.00           H  
ATOM     68 1HH1 ARG A 103       2.484 -54.214 -22.023  1.00  0.00           H  
ATOM     69 2HH1 ARG A 103       2.810 -55.869 -21.561  1.00  0.00           H  
ATOM     70 1HH2 ARG A 103      -0.543 -56.862 -21.730  1.00  0.00           H  
ATOM     71 2HH2 ARG A 103       1.097 -57.370 -21.395  1.00  0.00           H  
ATOM     72  N   THR A 104      -0.362 -48.153 -24.874  1.00  0.00           N  
ATOM     73  CA  THR A 104       0.156 -46.808 -25.068  1.00  0.00           C  
ATOM     74  C   THR A 104      -0.971 -45.791 -25.123  1.00  0.00           C  
ATOM     75  O   THR A 104      -0.842 -44.700 -24.578  1.00  0.00           O  
ATOM     76  CB  THR A 104       1.001 -46.719 -26.357  1.00  0.00           C  
ATOM     77  OG1 THR A 104       2.128 -47.602 -26.258  1.00  0.00           O  
ATOM     78  CG2 THR A 104       1.486 -45.299 -26.573  1.00  0.00           C  
ATOM     79  H   THR A 104      -0.137 -48.843 -25.574  1.00  0.00           H  
ATOM     80  HA  THR A 104       0.795 -46.557 -24.221  1.00  0.00           H  
ATOM     81  HB  THR A 104       0.400 -47.013 -27.212  1.00  0.00           H  
ATOM     82  HG1 THR A 104       2.651 -47.544 -27.061  1.00  0.00           H  
ATOM     83 1HG2 THR A 104       2.078 -45.252 -27.487  1.00  0.00           H  
ATOM     84 2HG2 THR A 104       0.629 -44.631 -26.661  1.00  0.00           H  
ATOM     85 3HG2 THR A 104       2.098 -44.996 -25.728  1.00  0.00           H  
ATOM     86  N   HIS A 105      -2.073 -46.144 -25.787  1.00  0.00           N  
ATOM     87  CA  HIS A 105      -3.220 -45.249 -25.874  1.00  0.00           C  
ATOM     88  C   HIS A 105      -3.784 -44.984 -24.480  1.00  0.00           C  
ATOM     89  O   HIS A 105      -4.119 -43.846 -24.145  1.00  0.00           O  
ATOM     90  CB  HIS A 105      -4.303 -45.853 -26.782  1.00  0.00           C  
ATOM     91  CG  HIS A 105      -3.943 -45.875 -28.244  1.00  0.00           C  
ATOM     92  ND1 HIS A 105      -4.566 -46.709 -29.151  1.00  0.00           N  
ATOM     93  CD2 HIS A 105      -3.040 -45.157 -28.954  1.00  0.00           C  
ATOM     94  CE1 HIS A 105      -4.058 -46.504 -30.355  1.00  0.00           C  
ATOM     95  NE2 HIS A 105      -3.131 -45.568 -30.261  1.00  0.00           N  
ATOM     96  H   HIS A 105      -2.112 -47.043 -26.243  1.00  0.00           H  
ATOM     97  HA  HIS A 105      -2.912 -44.293 -26.297  1.00  0.00           H  
ATOM     98 1HB  HIS A 105      -4.518 -46.873 -26.469  1.00  0.00           H  
ATOM     99 2HB  HIS A 105      -5.224 -45.280 -26.671  1.00  0.00           H  
ATOM    100  HD1 HIS A 105      -5.318 -47.339 -28.957  1.00  0.00           H  
ATOM    101  HD2 HIS A 105      -2.329 -44.380 -28.672  1.00  0.00           H  
ATOM    102  HE1 HIS A 105      -4.415 -47.072 -31.213  1.00  0.00           H  
ATOM    103  N   VAL A 106      -3.831 -46.036 -23.662  1.00  0.00           N  
ATOM    104  CA  VAL A 106      -4.285 -45.930 -22.286  1.00  0.00           C  
ATOM    105  C   VAL A 106      -3.299 -45.121 -21.472  1.00  0.00           C  
ATOM    106  O   VAL A 106      -3.707 -44.294 -20.663  1.00  0.00           O  
ATOM    107  CB  VAL A 106      -4.463 -47.319 -21.658  1.00  0.00           C  
ATOM    108  CG1 VAL A 106      -4.765 -47.181 -20.174  1.00  0.00           C  
ATOM    109  CG2 VAL A 106      -5.588 -48.057 -22.364  1.00  0.00           C  
ATOM    110  H   VAL A 106      -3.560 -46.944 -24.016  1.00  0.00           H  
ATOM    111  HA  VAL A 106      -5.249 -45.420 -22.276  1.00  0.00           H  
ATOM    112  HB  VAL A 106      -3.536 -47.881 -21.754  1.00  0.00           H  
ATOM    113 1HG1 VAL A 106      -4.877 -48.172 -19.732  1.00  0.00           H  
ATOM    114 2HG1 VAL A 106      -3.947 -46.656 -19.681  1.00  0.00           H  
ATOM    115 3HG1 VAL A 106      -5.689 -46.619 -20.043  1.00  0.00           H  
ATOM    116 1HG2 VAL A 106      -5.706 -49.047 -21.923  1.00  0.00           H  
ATOM    117 2HG2 VAL A 106      -6.516 -47.498 -22.255  1.00  0.00           H  
ATOM    118 3HG2 VAL A 106      -5.352 -48.159 -23.421  1.00  0.00           H  
ATOM    119  N   GLN A 107      -2.003 -45.351 -21.700  1.00  0.00           N  
ATOM    120  CA  GLN A 107      -0.967 -44.605 -21.012  1.00  0.00           C  
ATOM    121  C   GLN A 107      -1.081 -43.134 -21.347  1.00  0.00           C  
ATOM    122  O   GLN A 107      -0.866 -42.296 -20.484  1.00  0.00           O  
ATOM    123  CB  GLN A 107       0.431 -45.123 -21.361  1.00  0.00           C  
ATOM    124  CG  GLN A 107       0.783 -46.476 -20.769  1.00  0.00           C  
ATOM    125  CD  GLN A 107       2.205 -46.885 -21.106  1.00  0.00           C  
ATOM    126  OE1 GLN A 107       3.064 -46.026 -21.315  1.00  0.00           O  
ATOM    127  NE2 GLN A 107       2.468 -48.187 -21.157  1.00  0.00           N  
ATOM    128  H   GLN A 107      -1.734 -46.057 -22.362  1.00  0.00           H  
ATOM    129  HA  GLN A 107      -1.113 -44.717 -19.938  1.00  0.00           H  
ATOM    130 1HB  GLN A 107       0.506 -45.227 -22.442  1.00  0.00           H  
ATOM    131 2HB  GLN A 107       1.184 -44.400 -21.055  1.00  0.00           H  
ATOM    132 1HG  GLN A 107       0.688 -46.420 -19.685  1.00  0.00           H  
ATOM    133 2HG  GLN A 107       0.110 -47.233 -21.160  1.00  0.00           H  
ATOM    134 1HE2 GLN A 107       3.393 -48.502 -21.372  1.00  0.00           H  
ATOM    135 2HE2 GLN A 107       1.741 -48.851 -20.985  1.00  0.00           H  
ATOM    136  N   GLY A 108      -1.449 -42.817 -22.588  1.00  0.00           N  
ATOM    137  CA  GLY A 108      -1.669 -41.437 -23.002  1.00  0.00           C  
ATOM    138  C   GLY A 108      -2.792 -40.820 -22.193  1.00  0.00           C  
ATOM    139  O   GLY A 108      -2.667 -39.702 -21.692  1.00  0.00           O  
ATOM    140  H   GLY A 108      -1.578 -43.550 -23.265  1.00  0.00           H  
ATOM    141 1HA  GLY A 108      -0.766 -40.853 -22.869  1.00  0.00           H  
ATOM    142 2HA  GLY A 108      -1.920 -41.409 -24.062  1.00  0.00           H  
ATOM    143  N   ARG A 109      -3.883 -41.567 -22.047  1.00  0.00           N  
ATOM    144  CA  ARG A 109      -5.028 -41.098 -21.284  1.00  0.00           C  
ATOM    145  C   ARG A 109      -4.677 -40.880 -19.818  1.00  0.00           C  
ATOM    146  O   ARG A 109      -5.054 -39.865 -19.236  1.00  0.00           O  
ATOM    147  CB  ARG A 109      -6.164 -42.105 -21.375  1.00  0.00           C  
ATOM    148  CG  ARG A 109      -6.830 -42.206 -22.734  1.00  0.00           C  
ATOM    149  CD  ARG A 109      -7.844 -43.290 -22.762  1.00  0.00           C  
ATOM    150  NE  ARG A 109      -8.475 -43.410 -24.066  1.00  0.00           N  
ATOM    151  CZ  ARG A 109      -9.296 -44.415 -24.429  1.00  0.00           C  
ATOM    152  NH1 ARG A 109      -9.575 -45.376 -23.577  1.00  0.00           N  
ATOM    153  NH2 ARG A 109      -9.819 -44.434 -25.642  1.00  0.00           N  
ATOM    154  H   ARG A 109      -3.928 -42.470 -22.501  1.00  0.00           H  
ATOM    155  HA  ARG A 109      -5.362 -40.150 -21.707  1.00  0.00           H  
ATOM    156 1HB  ARG A 109      -5.800 -43.096 -21.114  1.00  0.00           H  
ATOM    157 2HB  ARG A 109      -6.937 -41.843 -20.652  1.00  0.00           H  
ATOM    158 1HG  ARG A 109      -7.330 -41.265 -22.963  1.00  0.00           H  
ATOM    159 2HG  ARG A 109      -6.081 -42.413 -23.498  1.00  0.00           H  
ATOM    160 1HD  ARG A 109      -7.366 -44.240 -22.525  1.00  0.00           H  
ATOM    161 2HD  ARG A 109      -8.619 -43.081 -22.026  1.00  0.00           H  
ATOM    162  HE  ARG A 109      -8.283 -42.689 -24.749  1.00  0.00           H  
ATOM    163 1HH1 ARG A 109      -9.174 -45.362 -22.649  1.00  0.00           H  
ATOM    164 2HH1 ARG A 109     -10.190 -46.130 -23.849  1.00  0.00           H  
ATOM    165 1HH2 ARG A 109      -9.604 -43.695 -26.297  1.00  0.00           H  
ATOM    166 2HH2 ARG A 109     -10.434 -45.187 -25.914  1.00  0.00           H  
ATOM    167  N   VAL A 110      -3.946 -41.832 -19.240  1.00  0.00           N  
ATOM    168  CA  VAL A 110      -3.543 -41.798 -17.840  1.00  0.00           C  
ATOM    169  C   VAL A 110      -2.494 -40.739 -17.562  1.00  0.00           C  
ATOM    170  O   VAL A 110      -2.538 -40.084 -16.523  1.00  0.00           O  
ATOM    171  CB  VAL A 110      -3.017 -43.167 -17.397  1.00  0.00           C  
ATOM    172  CG1 VAL A 110      -2.438 -43.060 -16.001  1.00  0.00           C  
ATOM    173  CG2 VAL A 110      -4.153 -44.177 -17.409  1.00  0.00           C  
ATOM    174  H   VAL A 110      -3.674 -42.629 -19.791  1.00  0.00           H  
ATOM    175  HA  VAL A 110      -4.425 -41.570 -17.243  1.00  0.00           H  
ATOM    176  HB  VAL A 110      -2.223 -43.488 -18.072  1.00  0.00           H  
ATOM    177 1HG1 VAL A 110      -2.060 -44.035 -15.695  1.00  0.00           H  
ATOM    178 2HG1 VAL A 110      -1.624 -42.336 -15.997  1.00  0.00           H  
ATOM    179 3HG1 VAL A 110      -3.215 -42.737 -15.309  1.00  0.00           H  
ATOM    180 1HG2 VAL A 110      -3.777 -45.150 -17.095  1.00  0.00           H  
ATOM    181 2HG2 VAL A 110      -4.935 -43.851 -16.723  1.00  0.00           H  
ATOM    182 3HG2 VAL A 110      -4.567 -44.257 -18.412  1.00  0.00           H  
ATOM    183  N   TYR A 111      -1.534 -40.602 -18.470  1.00  0.00           N  
ATOM    184  CA  TYR A 111      -0.497 -39.593 -18.342  1.00  0.00           C  
ATOM    185  C   TYR A 111      -1.150 -38.246 -18.314  1.00  0.00           C  
ATOM    186  O   TYR A 111      -0.928 -37.469 -17.394  1.00  0.00           O  
ATOM    187  CB  TYR A 111       0.515 -39.665 -19.493  1.00  0.00           C  
ATOM    188  CG  TYR A 111       1.520 -38.521 -19.498  1.00  0.00           C  
ATOM    189  CD1 TYR A 111       2.739 -38.620 -18.831  1.00  0.00           C  
ATOM    190  CD2 TYR A 111       1.197 -37.347 -20.168  1.00  0.00           C  
ATOM    191  CE1 TYR A 111       3.624 -37.551 -18.851  1.00  0.00           C  
ATOM    192  CE2 TYR A 111       2.074 -36.281 -20.182  1.00  0.00           C  
ATOM    193  CZ  TYR A 111       3.285 -36.379 -19.530  1.00  0.00           C  
ATOM    194  OH  TYR A 111       4.157 -35.313 -19.551  1.00  0.00           O  
ATOM    195  H   TYR A 111      -1.533 -41.192 -19.277  1.00  0.00           H  
ATOM    196  HA  TYR A 111       0.026 -39.737 -17.396  1.00  0.00           H  
ATOM    197 1HB  TYR A 111       1.073 -40.598 -19.412  1.00  0.00           H  
ATOM    198 2HB  TYR A 111      -0.004 -39.677 -20.449  1.00  0.00           H  
ATOM    199  HD1 TYR A 111       3.000 -39.536 -18.299  1.00  0.00           H  
ATOM    200  HD2 TYR A 111       0.241 -37.268 -20.684  1.00  0.00           H  
ATOM    201  HE1 TYR A 111       4.581 -37.627 -18.335  1.00  0.00           H  
ATOM    202  HE2 TYR A 111       1.807 -35.366 -20.711  1.00  0.00           H  
ATOM    203  HH  TYR A 111       4.961 -35.551 -19.083  1.00  0.00           H  
ATOM    204  N   ASN A 112      -1.990 -37.976 -19.316  1.00  0.00           N  
ATOM    205  CA  ASN A 112      -2.742 -36.726 -19.400  1.00  0.00           C  
ATOM    206  C   ASN A 112      -3.677 -36.556 -18.215  1.00  0.00           C  
ATOM    207  O   ASN A 112      -3.932 -35.441 -17.777  1.00  0.00           O  
ATOM    208  CB  ASN A 112      -3.523 -36.632 -20.697  1.00  0.00           C  
ATOM    209  CG  ASN A 112      -4.302 -35.331 -20.801  1.00  0.00           C  
ATOM    210  OD1 ASN A 112      -3.789 -34.301 -21.257  1.00  0.00           O  
ATOM    211  ND2 ASN A 112      -5.537 -35.382 -20.346  1.00  0.00           N  
ATOM    212  H   ASN A 112      -2.124 -38.659 -20.048  1.00  0.00           H  
ATOM    213  HA  ASN A 112      -2.034 -35.900 -19.375  1.00  0.00           H  
ATOM    214 1HB  ASN A 112      -2.819 -36.683 -21.532  1.00  0.00           H  
ATOM    215 2HB  ASN A 112      -4.203 -37.477 -20.792  1.00  0.00           H  
ATOM    216 1HD2 ASN A 112      -6.143 -34.575 -20.333  1.00  0.00           H  
ATOM    217 2HD2 ASN A 112      -5.883 -36.245 -19.982  1.00  0.00           H  
ATOM    218  N   PHE A 113      -4.210 -37.660 -17.706  1.00  0.00           N  
ATOM    219  CA  PHE A 113      -5.063 -37.618 -16.531  1.00  0.00           C  
ATOM    220  C   PHE A 113      -4.310 -37.044 -15.338  1.00  0.00           C  
ATOM    221  O   PHE A 113      -4.825 -36.177 -14.630  1.00  0.00           O  
ATOM    222  CB  PHE A 113      -5.614 -39.011 -16.199  1.00  0.00           C  
ATOM    223  CG  PHE A 113      -6.483 -39.056 -14.974  1.00  0.00           C  
ATOM    224  CD1 PHE A 113      -7.683 -38.362 -14.945  1.00  0.00           C  
ATOM    225  CD2 PHE A 113      -6.129 -39.820 -13.871  1.00  0.00           C  
ATOM    226  CE1 PHE A 113      -8.510 -38.418 -13.844  1.00  0.00           C  
ATOM    227  CE2 PHE A 113      -6.959 -39.886 -12.770  1.00  0.00           C  
ATOM    228  CZ  PHE A 113      -8.150 -39.187 -12.763  1.00  0.00           C  
ATOM    229  H   PHE A 113      -4.019 -38.555 -18.130  1.00  0.00           H  
ATOM    230  HA  PHE A 113      -5.905 -36.967 -16.746  1.00  0.00           H  
ATOM    231 1HB  PHE A 113      -6.195 -39.386 -17.039  1.00  0.00           H  
ATOM    232 2HB  PHE A 113      -4.792 -39.700 -16.039  1.00  0.00           H  
ATOM    233  HD1 PHE A 113      -7.968 -37.766 -15.810  1.00  0.00           H  
ATOM    234  HD2 PHE A 113      -5.192 -40.379 -13.885  1.00  0.00           H  
ATOM    235  HE1 PHE A 113      -9.446 -37.862 -13.836  1.00  0.00           H  
ATOM    236  HE2 PHE A 113      -6.678 -40.491 -11.908  1.00  0.00           H  
ATOM    237  HZ  PHE A 113      -8.805 -39.240 -11.897  1.00  0.00           H  
ATOM    238  N   LEU A 114      -3.090 -37.534 -15.131  1.00  0.00           N  
ATOM    239  CA  LEU A 114      -2.261 -37.102 -14.017  1.00  0.00           C  
ATOM    240  C   LEU A 114      -1.412 -35.878 -14.364  1.00  0.00           C  
ATOM    241  O   LEU A 114      -1.671 -34.782 -13.863  1.00  0.00           O  
ATOM    242  CB  LEU A 114      -1.362 -38.258 -13.580  1.00  0.00           C  
ATOM    243  CG  LEU A 114      -2.099 -39.451 -12.953  1.00  0.00           C  
ATOM    244  CD1 LEU A 114      -1.118 -40.577 -12.710  1.00  0.00           C  
ATOM    245  CD2 LEU A 114      -2.739 -39.018 -11.646  1.00  0.00           C  
ATOM    246  H   LEU A 114      -2.740 -38.250 -15.750  1.00  0.00           H  
ATOM    247  HA  LEU A 114      -2.912 -36.847 -13.188  1.00  0.00           H  
ATOM    248 1HB  LEU A 114      -0.815 -38.625 -14.446  1.00  0.00           H  
ATOM    249 2HB  LEU A 114      -0.643 -37.887 -12.849  1.00  0.00           H  
ATOM    250  HG  LEU A 114      -2.865 -39.811 -13.639  1.00  0.00           H  
ATOM    251 1HD1 LEU A 114      -1.637 -41.427 -12.269  1.00  0.00           H  
ATOM    252 2HD1 LEU A 114      -0.657 -40.877 -13.651  1.00  0.00           H  
ATOM    253 3HD1 LEU A 114      -0.358 -40.225 -12.022  1.00  0.00           H  
ATOM    254 1HD2 LEU A 114      -3.259 -39.864 -11.196  1.00  0.00           H  
ATOM    255 2HD2 LEU A 114      -1.965 -38.664 -10.963  1.00  0.00           H  
ATOM    256 3HD2 LEU A 114      -3.449 -38.215 -11.838  1.00  0.00           H  
ATOM    257  N   GLU A 115      -0.397 -36.064 -15.209  1.00  0.00           N  
ATOM    258  CA  GLU A 115       0.445 -34.947 -15.634  1.00  0.00           C  
ATOM    259  C   GLU A 115      -0.252 -34.200 -16.749  1.00  0.00           C  
ATOM    260  O   GLU A 115      -0.842 -34.810 -17.627  1.00  0.00           O  
ATOM    261  CB  GLU A 115       1.819 -35.431 -16.105  1.00  0.00           C  
ATOM    262  CG  GLU A 115       2.669 -36.059 -15.017  1.00  0.00           C  
ATOM    263  CD  GLU A 115       3.118 -35.056 -13.990  1.00  0.00           C  
ATOM    264  OE1 GLU A 115       3.580 -34.000 -14.351  1.00  0.00           O  
ATOM    265  OE2 GLU A 115       2.999 -35.353 -12.830  1.00  0.00           O  
ATOM    266  H   GLU A 115      -0.227 -36.982 -15.593  1.00  0.00           H  
ATOM    267  HA  GLU A 115       0.579 -34.265 -14.794  1.00  0.00           H  
ATOM    268 1HB  GLU A 115       1.691 -36.169 -16.896  1.00  0.00           H  
ATOM    269 2HB  GLU A 115       2.376 -34.593 -16.525  1.00  0.00           H  
ATOM    270 1HG  GLU A 115       2.092 -36.839 -14.521  1.00  0.00           H  
ATOM    271 2HG  GLU A 115       3.542 -36.523 -15.473  1.00  0.00           H  
ATOM    272  N   ARG A 116      -0.190 -32.881 -16.728  1.00  0.00           N  
ATOM    273  CA  ARG A 116      -0.885 -32.095 -17.746  1.00  0.00           C  
ATOM    274  C   ARG A 116      -2.391 -32.369 -17.770  1.00  0.00           C  
ATOM    275  O   ARG A 116      -2.957 -32.551 -18.849  1.00  0.00           O  
ATOM    276  CB  ARG A 116      -0.308 -32.375 -19.137  1.00  0.00           C  
ATOM    277  CG  ARG A 116      -0.994 -31.655 -20.281  1.00  0.00           C  
ATOM    278  CD  ARG A 116      -0.328 -31.940 -21.575  1.00  0.00           C  
ATOM    279  NE  ARG A 116      -1.044 -31.346 -22.692  1.00  0.00           N  
ATOM    280  CZ  ARG A 116      -0.876 -30.080 -23.123  1.00  0.00           C  
ATOM    281  NH1 ARG A 116      -0.016 -29.291 -22.518  1.00  0.00           N  
ATOM    282  NH2 ARG A 116      -1.578 -29.634 -24.149  1.00  0.00           N  
ATOM    283  H   ARG A 116       0.322 -32.414 -15.993  1.00  0.00           H  
ATOM    284  HA  ARG A 116      -0.729 -31.041 -17.525  1.00  0.00           H  
ATOM    285 1HB  ARG A 116       0.737 -32.071 -19.159  1.00  0.00           H  
ATOM    286 2HB  ARG A 116      -0.336 -33.435 -19.371  1.00  0.00           H  
ATOM    287 1HG  ARG A 116      -2.025 -32.002 -20.357  1.00  0.00           H  
ATOM    288 2HG  ARG A 116      -0.982 -30.580 -20.115  1.00  0.00           H  
ATOM    289 1HD  ARG A 116       0.683 -31.534 -21.561  1.00  0.00           H  
ATOM    290 2HD  ARG A 116      -0.283 -33.018 -21.732  1.00  0.00           H  
ATOM    291  HE  ARG A 116      -1.715 -31.924 -23.180  1.00  0.00           H  
ATOM    292 1HH1 ARG A 116       0.519 -29.636 -21.733  1.00  0.00           H  
ATOM    293 2HH1 ARG A 116       0.111 -28.342 -22.838  1.00  0.00           H  
ATOM    294 1HH2 ARG A 116      -2.240 -30.243 -24.611  1.00  0.00           H  
ATOM    295 2HH2 ARG A 116      -1.454 -28.686 -24.471  1.00  0.00           H  
ATOM    296  N   PRO A 117      -3.044 -32.414 -16.592  1.00  0.00           N  
ATOM    297  CA  PRO A 117      -4.477 -32.652 -16.376  1.00  0.00           C  
ATOM    298  C   PRO A 117      -5.386 -31.797 -17.260  1.00  0.00           C  
ATOM    299  O   PRO A 117      -5.984 -30.825 -16.796  1.00  0.00           O  
ATOM    300  CB  PRO A 117      -4.678 -32.279 -14.908  1.00  0.00           C  
ATOM    301  CG  PRO A 117      -3.635 -31.264 -14.626  1.00  0.00           C  
ATOM    302  CD  PRO A 117      -2.455 -31.711 -15.433  1.00  0.00           C  
ATOM    303  HA  PRO A 117      -4.700 -33.713 -16.519  1.00  0.00           H  
ATOM    304 1HB  PRO A 117      -5.699 -31.901 -14.750  1.00  0.00           H  
ATOM    305 2HB  PRO A 117      -4.567 -33.178 -14.290  1.00  0.00           H  
ATOM    306 1HG  PRO A 117      -3.992 -30.264 -14.914  1.00  0.00           H  
ATOM    307 2HG  PRO A 117      -3.424 -31.226 -13.547  1.00  0.00           H  
ATOM    308 1HD  PRO A 117      -1.856 -30.857 -15.763  1.00  0.00           H  
ATOM    309 2HD  PRO A 117      -1.858 -32.411 -14.832  1.00  0.00           H  
ATOM    310  N   THR A 118      -5.527 -32.196 -18.520  1.00  0.00           N  
ATOM    311  CA  THR A 118      -6.393 -31.495 -19.455  1.00  0.00           C  
ATOM    312  C   THR A 118      -7.815 -31.986 -19.340  1.00  0.00           C  
ATOM    313  O   THR A 118      -8.072 -33.185 -19.460  1.00  0.00           O  
ATOM    314  CB  THR A 118      -5.912 -31.659 -20.914  1.00  0.00           C  
ATOM    315  OG1 THR A 118      -4.611 -31.073 -21.067  1.00  0.00           O  
ATOM    316  CG2 THR A 118      -6.897 -31.028 -21.882  1.00  0.00           C  
ATOM    317  H   THR A 118      -4.988 -32.986 -18.839  1.00  0.00           H  
ATOM    318  HA  THR A 118      -6.384 -30.433 -19.209  1.00  0.00           H  
ATOM    319  HB  THR A 118      -5.837 -32.719 -21.148  1.00  0.00           H  
ATOM    320  HG1 THR A 118      -4.518 -30.349 -20.444  1.00  0.00           H  
ATOM    321 1HG2 THR A 118      -6.544 -31.170 -22.903  1.00  0.00           H  
ATOM    322 2HG2 THR A 118      -7.869 -31.509 -21.766  1.00  0.00           H  
ATOM    323 3HG2 THR A 118      -6.993 -29.964 -21.674  1.00  0.00           H  
ATOM    324  N   GLY A 119      -8.728 -31.043 -19.131  1.00  0.00           N  
ATOM    325  CA  GLY A 119     -10.147 -31.331 -19.001  1.00  0.00           C  
ATOM    326  C   GLY A 119     -10.604 -31.131 -17.566  1.00  0.00           C  
ATOM    327  O   GLY A 119      -9.852 -31.384 -16.626  1.00  0.00           O  
ATOM    328  H   GLY A 119      -8.421 -30.085 -19.051  1.00  0.00           H  
ATOM    329 1HA  GLY A 119     -10.713 -30.676 -19.664  1.00  0.00           H  
ATOM    330 2HA  GLY A 119     -10.345 -32.355 -19.313  1.00  0.00           H  
ATOM    331  N   TRP A 120     -11.844 -30.671 -17.409  1.00  0.00           N  
ATOM    332  CA  TRP A 120     -12.419 -30.417 -16.094  1.00  0.00           C  
ATOM    333  C   TRP A 120     -12.514 -31.673 -15.238  1.00  0.00           C  
ATOM    334  O   TRP A 120     -12.507 -31.583 -14.016  1.00  0.00           O  
ATOM    335  CB  TRP A 120     -13.814 -29.795 -16.228  1.00  0.00           C  
ATOM    336  CG  TRP A 120     -14.851 -30.709 -16.813  1.00  0.00           C  
ATOM    337  CD1 TRP A 120     -15.180 -30.838 -18.129  1.00  0.00           C  
ATOM    338  CD2 TRP A 120     -15.717 -31.621 -16.092  1.00  0.00           C  
ATOM    339  NE1 TRP A 120     -16.183 -31.765 -18.277  1.00  0.00           N  
ATOM    340  CE2 TRP A 120     -16.524 -32.253 -17.041  1.00  0.00           C  
ATOM    341  CE3 TRP A 120     -15.867 -31.945 -14.738  1.00  0.00           C  
ATOM    342  CZ2 TRP A 120     -17.475 -33.196 -16.682  1.00  0.00           C  
ATOM    343  CZ3 TRP A 120     -16.818 -32.892 -14.378  1.00  0.00           C  
ATOM    344  CH2 TRP A 120     -17.601 -33.501 -15.326  1.00  0.00           C  
ATOM    345  H   TRP A 120     -12.404 -30.488 -18.230  1.00  0.00           H  
ATOM    346  HA  TRP A 120     -11.777 -29.705 -15.577  1.00  0.00           H  
ATOM    347 1HB  TRP A 120     -14.161 -29.473 -15.246  1.00  0.00           H  
ATOM    348 2HB  TRP A 120     -13.753 -28.906 -16.856  1.00  0.00           H  
ATOM    349  HD1 TRP A 120     -14.716 -30.285 -18.944  1.00  0.00           H  
ATOM    350  HE1 TRP A 120     -16.603 -32.042 -19.153  1.00  0.00           H  
ATOM    351  HE3 TRP A 120     -15.248 -31.463 -13.983  1.00  0.00           H  
ATOM    352  HZ2 TRP A 120     -18.107 -33.691 -17.420  1.00  0.00           H  
ATOM    353  HZ3 TRP A 120     -16.927 -33.139 -13.322  1.00  0.00           H  
ATOM    354  HH2 TRP A 120     -18.339 -34.239 -15.010  1.00  0.00           H  
ATOM    355  N   LYS A 121     -12.593 -32.843 -15.870  1.00  0.00           N  
ATOM    356  CA  LYS A 121     -12.679 -34.091 -15.128  1.00  0.00           C  
ATOM    357  C   LYS A 121     -11.376 -34.345 -14.402  1.00  0.00           C  
ATOM    358  O   LYS A 121     -11.369 -34.783 -13.248  1.00  0.00           O  
ATOM    359  CB  LYS A 121     -13.001 -35.254 -16.064  1.00  0.00           C  
ATOM    360  CG  LYS A 121     -14.413 -35.237 -16.627  1.00  0.00           C  
ATOM    361  CD  LYS A 121     -14.657 -36.413 -17.560  1.00  0.00           C  
ATOM    362  CE  LYS A 121     -16.069 -36.392 -18.129  1.00  0.00           C  
ATOM    363  NZ  LYS A 121     -16.303 -37.519 -19.074  1.00  0.00           N  
ATOM    364  H   LYS A 121     -12.597 -32.868 -16.880  1.00  0.00           H  
ATOM    365  HA  LYS A 121     -13.471 -34.004 -14.383  1.00  0.00           H  
ATOM    366 1HB  LYS A 121     -12.307 -35.247 -16.904  1.00  0.00           H  
ATOM    367 2HB  LYS A 121     -12.863 -36.197 -15.534  1.00  0.00           H  
ATOM    368 1HG  LYS A 121     -15.134 -35.275 -15.810  1.00  0.00           H  
ATOM    369 2HG  LYS A 121     -14.566 -34.314 -17.183  1.00  0.00           H  
ATOM    370 1HD  LYS A 121     -13.943 -36.378 -18.384  1.00  0.00           H  
ATOM    371 2HD  LYS A 121     -14.510 -37.346 -17.015  1.00  0.00           H  
ATOM    372 1HE  LYS A 121     -16.785 -36.463 -17.311  1.00  0.00           H  
ATOM    373 2HE  LYS A 121     -16.229 -35.451 -18.655  1.00  0.00           H  
ATOM    374 1HZ  LYS A 121     -17.248 -37.472 -19.429  1.00  0.00           H  
ATOM    375 2HZ  LYS A 121     -15.651 -37.456 -19.844  1.00  0.00           H  
ATOM    376 3HZ  LYS A 121     -16.169 -38.397 -18.593  1.00  0.00           H  
ATOM    377  N   CYS A 122     -10.275 -34.032 -15.083  1.00  0.00           N  
ATOM    378  CA  CYS A 122      -8.951 -34.194 -14.526  1.00  0.00           C  
ATOM    379  C   CYS A 122      -8.777 -33.181 -13.415  1.00  0.00           C  
ATOM    380  O   CYS A 122      -8.270 -33.509 -12.341  1.00  0.00           O  
ATOM    381  CB  CYS A 122      -7.889 -33.976 -15.595  1.00  0.00           C  
ATOM    382  SG  CYS A 122      -7.860 -35.242 -16.878  1.00  0.00           S  
ATOM    383  H   CYS A 122     -10.367 -33.675 -16.023  1.00  0.00           H  
ATOM    384  HA  CYS A 122      -8.853 -35.199 -14.115  1.00  0.00           H  
ATOM    385 1HB  CYS A 122      -8.037 -33.010 -16.074  1.00  0.00           H  
ATOM    386 2HB  CYS A 122      -6.910 -33.962 -15.122  1.00  0.00           H  
ATOM    387  HG  CYS A 122      -6.834 -34.735 -17.554  1.00  0.00           H  
ATOM    388  N   PHE A 123      -9.251 -31.958 -13.671  1.00  0.00           N  
ATOM    389  CA  PHE A 123      -9.196 -30.893 -12.683  1.00  0.00           C  
ATOM    390  C   PHE A 123      -9.873 -31.324 -11.403  1.00  0.00           C  
ATOM    391  O   PHE A 123      -9.278 -31.219 -10.339  1.00  0.00           O  
ATOM    392  CB  PHE A 123      -9.868 -29.617 -13.196  1.00  0.00           C  
ATOM    393  CG  PHE A 123      -9.915 -28.503 -12.177  1.00  0.00           C  
ATOM    394  CD1 PHE A 123      -8.842 -27.639 -12.017  1.00  0.00           C  
ATOM    395  CD2 PHE A 123     -11.032 -28.322 -11.371  1.00  0.00           C  
ATOM    396  CE1 PHE A 123      -8.883 -26.619 -11.083  1.00  0.00           C  
ATOM    397  CE2 PHE A 123     -11.076 -27.304 -10.435  1.00  0.00           C  
ATOM    398  CZ  PHE A 123     -10.000 -26.451 -10.292  1.00  0.00           C  
ATOM    399  H   PHE A 123      -9.643 -31.761 -14.582  1.00  0.00           H  
ATOM    400  HA  PHE A 123      -8.150 -30.675 -12.463  1.00  0.00           H  
ATOM    401 1HB  PHE A 123      -9.334 -29.254 -14.073  1.00  0.00           H  
ATOM    402 2HB  PHE A 123     -10.887 -29.836 -13.502  1.00  0.00           H  
ATOM    403  HD1 PHE A 123      -7.959 -27.771 -12.643  1.00  0.00           H  
ATOM    404  HD2 PHE A 123     -11.882 -28.995 -11.483  1.00  0.00           H  
ATOM    405  HE1 PHE A 123      -8.031 -25.947 -10.975  1.00  0.00           H  
ATOM    406  HE2 PHE A 123     -11.960 -27.174  -9.812  1.00  0.00           H  
ATOM    407  HZ  PHE A 123     -10.033 -25.647  -9.559  1.00  0.00           H  
ATOM    408  N   VAL A 124     -11.106 -31.818 -11.514  1.00  0.00           N  
ATOM    409  CA  VAL A 124     -11.874 -32.267 -10.360  1.00  0.00           C  
ATOM    410  C   VAL A 124     -11.151 -33.344  -9.583  1.00  0.00           C  
ATOM    411  O   VAL A 124     -11.123 -33.294  -8.358  1.00  0.00           O  
ATOM    412  CB  VAL A 124     -13.261 -32.773 -10.785  1.00  0.00           C  
ATOM    413  CG1 VAL A 124     -13.941 -33.466  -9.616  1.00  0.00           C  
ATOM    414  CG2 VAL A 124     -14.113 -31.591 -11.223  1.00  0.00           C  
ATOM    415  H   VAL A 124     -11.530 -31.872 -12.425  1.00  0.00           H  
ATOM    416  HA  VAL A 124     -12.020 -31.411  -9.700  1.00  0.00           H  
ATOM    417  HB  VAL A 124     -13.156 -33.490 -11.600  1.00  0.00           H  
ATOM    418 1HG1 VAL A 124     -14.924 -33.820  -9.925  1.00  0.00           H  
ATOM    419 2HG1 VAL A 124     -13.336 -34.313  -9.293  1.00  0.00           H  
ATOM    420 3HG1 VAL A 124     -14.052 -32.763  -8.791  1.00  0.00           H  
ATOM    421 1HG2 VAL A 124     -15.099 -31.946 -11.524  1.00  0.00           H  
ATOM    422 2HG2 VAL A 124     -14.217 -30.895 -10.391  1.00  0.00           H  
ATOM    423 3HG2 VAL A 124     -13.644 -31.079 -12.058  1.00  0.00           H  
ATOM    424  N   TYR A 125     -10.568 -34.313 -10.281  1.00  0.00           N  
ATOM    425  CA  TYR A 125      -9.802 -35.352  -9.607  1.00  0.00           C  
ATOM    426  C   TYR A 125      -8.691 -34.780  -8.743  1.00  0.00           C  
ATOM    427  O   TYR A 125      -8.570 -35.117  -7.562  1.00  0.00           O  
ATOM    428  CB  TYR A 125      -9.215 -36.320 -10.616  1.00  0.00           C  
ATOM    429  CG  TYR A 125      -8.214 -37.271 -10.010  1.00  0.00           C  
ATOM    430  CD1 TYR A 125      -8.614 -38.289  -9.160  1.00  0.00           C  
ATOM    431  CD2 TYR A 125      -6.879 -37.135 -10.344  1.00  0.00           C  
ATOM    432  CE1 TYR A 125      -7.674 -39.165  -8.647  1.00  0.00           C  
ATOM    433  CE2 TYR A 125      -5.943 -38.006  -9.836  1.00  0.00           C  
ATOM    434  CZ  TYR A 125      -6.335 -39.019  -8.994  1.00  0.00           C  
ATOM    435  OH  TYR A 125      -5.399 -39.894  -8.503  1.00  0.00           O  
ATOM    436  H   TYR A 125     -10.652 -34.332 -11.290  1.00  0.00           H  
ATOM    437  HA  TYR A 125     -10.477 -35.903  -8.951  1.00  0.00           H  
ATOM    438 1HB  TYR A 125     -10.017 -36.910 -11.063  1.00  0.00           H  
ATOM    439 2HB  TYR A 125      -8.726 -35.771 -11.418  1.00  0.00           H  
ATOM    440  HD1 TYR A 125      -9.666 -38.402  -8.900  1.00  0.00           H  
ATOM    441  HD2 TYR A 125      -6.575 -36.340 -11.021  1.00  0.00           H  
ATOM    442  HE1 TYR A 125      -7.982 -39.969  -7.981  1.00  0.00           H  
ATOM    443  HE2 TYR A 125      -4.894 -37.900 -10.108  1.00  0.00           H  
ATOM    444  HH  TYR A 125      -4.529 -39.642  -8.824  1.00  0.00           H  
ATOM    445  N   HIS A 126      -7.888 -33.909  -9.332  1.00  0.00           N  
ATOM    446  CA  HIS A 126      -6.767 -33.332  -8.619  1.00  0.00           C  
ATOM    447  C   HIS A 126      -7.231 -32.328  -7.589  1.00  0.00           C  
ATOM    448  O   HIS A 126      -6.585 -32.159  -6.558  1.00  0.00           O  
ATOM    449  CB  HIS A 126      -5.813 -32.686  -9.607  1.00  0.00           C  
ATOM    450  CG  HIS A 126      -5.114 -33.704 -10.432  1.00  0.00           C  
ATOM    451  ND1 HIS A 126      -4.200 -34.592  -9.906  1.00  0.00           N  
ATOM    452  CD2 HIS A 126      -5.214 -33.996 -11.744  1.00  0.00           C  
ATOM    453  CE1 HIS A 126      -3.769 -35.388 -10.870  1.00  0.00           C  
ATOM    454  NE2 HIS A 126      -4.375 -35.046 -11.993  1.00  0.00           N  
ATOM    455  H   HIS A 126      -8.045 -33.661 -10.300  1.00  0.00           H  
ATOM    456  HA  HIS A 126      -6.227 -34.119  -8.094  1.00  0.00           H  
ATOM    457 1HB  HIS A 126      -6.367 -32.023 -10.273  1.00  0.00           H  
ATOM    458 2HB  HIS A 126      -5.074 -32.088  -9.087  1.00  0.00           H  
ATOM    459  HD2 HIS A 126      -5.853 -33.496 -12.470  1.00  0.00           H  
ATOM    460  HE1 HIS A 126      -3.046 -36.194 -10.753  1.00  0.00           H  
ATOM    461  HE2 HIS A 126      -4.270 -35.473 -12.902  1.00  0.00           H  
ATOM    462  N   PHE A 127      -8.363 -31.691  -7.861  1.00  0.00           N  
ATOM    463  CA  PHE A 127      -8.965 -30.728  -6.965  1.00  0.00           C  
ATOM    464  C   PHE A 127      -9.459 -31.442  -5.727  1.00  0.00           C  
ATOM    465  O   PHE A 127      -9.333 -30.927  -4.626  1.00  0.00           O  
ATOM    466  CB  PHE A 127     -10.097 -29.964  -7.652  1.00  0.00           C  
ATOM    467  CG  PHE A 127     -10.645 -28.838  -6.832  1.00  0.00           C  
ATOM    468  CD1 PHE A 127      -9.853 -27.737  -6.557  1.00  0.00           C  
ATOM    469  CD2 PHE A 127     -11.943 -28.857  -6.352  1.00  0.00           C  
ATOM    470  CE1 PHE A 127     -10.335 -26.681  -5.808  1.00  0.00           C  
ATOM    471  CE2 PHE A 127     -12.432 -27.798  -5.608  1.00  0.00           C  
ATOM    472  CZ  PHE A 127     -11.626 -26.712  -5.332  1.00  0.00           C  
ATOM    473  H   PHE A 127      -8.831 -31.876  -8.729  1.00  0.00           H  
ATOM    474  HA  PHE A 127      -8.203 -30.008  -6.667  1.00  0.00           H  
ATOM    475 1HB  PHE A 127      -9.737 -29.548  -8.591  1.00  0.00           H  
ATOM    476 2HB  PHE A 127     -10.912 -30.647  -7.883  1.00  0.00           H  
ATOM    477  HD1 PHE A 127      -8.833 -27.713  -6.939  1.00  0.00           H  
ATOM    478  HD2 PHE A 127     -12.580 -29.715  -6.568  1.00  0.00           H  
ATOM    479  HE1 PHE A 127      -9.694 -25.825  -5.597  1.00  0.00           H  
ATOM    480  HE2 PHE A 127     -13.455 -27.822  -5.235  1.00  0.00           H  
ATOM    481  HZ  PHE A 127     -12.011 -25.880  -4.743  1.00  0.00           H  
ATOM    482  N   ALA A 128     -10.027 -32.628  -5.905  1.00  0.00           N  
ATOM    483  CA  ALA A 128     -10.483 -33.416  -4.775  1.00  0.00           C  
ATOM    484  C   ALA A 128      -9.309 -33.734  -3.864  1.00  0.00           C  
ATOM    485  O   ALA A 128      -9.420 -33.605  -2.646  1.00  0.00           O  
ATOM    486  CB  ALA A 128     -11.148 -34.695  -5.248  1.00  0.00           C  
ATOM    487  H   ALA A 128     -10.139 -32.994  -6.834  1.00  0.00           H  
ATOM    488  HA  ALA A 128     -11.203 -32.824  -4.210  1.00  0.00           H  
ATOM    489 1HB  ALA A 128     -11.496 -35.264  -4.386  1.00  0.00           H  
ATOM    490 2HB  ALA A 128     -11.996 -34.449  -5.887  1.00  0.00           H  
ATOM    491 3HB  ALA A 128     -10.432 -35.292  -5.810  1.00  0.00           H  
ATOM    492  N   VAL A 129      -8.175 -34.107  -4.461  1.00  0.00           N  
ATOM    493  CA  VAL A 129      -6.979 -34.412  -3.684  1.00  0.00           C  
ATOM    494  C   VAL A 129      -6.475 -33.150  -2.989  1.00  0.00           C  
ATOM    495  O   VAL A 129      -6.111 -33.189  -1.815  1.00  0.00           O  
ATOM    496  CB  VAL A 129      -5.883 -35.008  -4.576  1.00  0.00           C  
ATOM    497  CG1 VAL A 129      -4.611 -35.162  -3.772  1.00  0.00           C  
ATOM    498  CG2 VAL A 129      -6.341 -36.351  -5.125  1.00  0.00           C  
ATOM    499  H   VAL A 129      -8.155 -34.211  -5.471  1.00  0.00           H  
ATOM    500  HA  VAL A 129      -7.237 -35.147  -2.923  1.00  0.00           H  
ATOM    501  HB  VAL A 129      -5.676 -34.327  -5.401  1.00  0.00           H  
ATOM    502 1HG1 VAL A 129      -3.835 -35.581  -4.410  1.00  0.00           H  
ATOM    503 2HG1 VAL A 129      -4.292 -34.190  -3.398  1.00  0.00           H  
ATOM    504 3HG1 VAL A 129      -4.790 -35.835  -2.933  1.00  0.00           H  
ATOM    505 1HG2 VAL A 129      -5.561 -36.768  -5.761  1.00  0.00           H  
ATOM    506 2HG2 VAL A 129      -6.538 -37.032  -4.297  1.00  0.00           H  
ATOM    507 3HG2 VAL A 129      -7.251 -36.216  -5.707  1.00  0.00           H  
ATOM    508  N   PHE A 130      -6.500 -32.035  -3.720  1.00  0.00           N  
ATOM    509  CA  PHE A 130      -6.142 -30.717  -3.211  1.00  0.00           C  
ATOM    510  C   PHE A 130      -6.962 -30.381  -1.981  1.00  0.00           C  
ATOM    511  O   PHE A 130      -6.424 -29.918  -0.975  1.00  0.00           O  
ATOM    512  CB  PHE A 130      -6.340 -29.659  -4.297  1.00  0.00           C  
ATOM    513  CG  PHE A 130      -6.241 -28.255  -3.808  1.00  0.00           C  
ATOM    514  CD1 PHE A 130      -5.563 -27.956  -2.646  1.00  0.00           C  
ATOM    515  CD2 PHE A 130      -6.831 -27.224  -4.521  1.00  0.00           C  
ATOM    516  CE1 PHE A 130      -5.497 -26.655  -2.199  1.00  0.00           C  
ATOM    517  CE2 PHE A 130      -6.759 -25.920  -4.082  1.00  0.00           C  
ATOM    518  CZ  PHE A 130      -6.092 -25.636  -2.914  1.00  0.00           C  
ATOM    519  H   PHE A 130      -6.786 -32.097  -4.682  1.00  0.00           H  
ATOM    520  HA  PHE A 130      -5.089 -30.728  -2.928  1.00  0.00           H  
ATOM    521 1HB  PHE A 130      -5.600 -29.802  -5.077  1.00  0.00           H  
ATOM    522 2HB  PHE A 130      -7.314 -29.778  -4.752  1.00  0.00           H  
ATOM    523  HD1 PHE A 130      -5.090 -28.758  -2.080  1.00  0.00           H  
ATOM    524  HD2 PHE A 130      -7.357 -27.455  -5.444  1.00  0.00           H  
ATOM    525  HE1 PHE A 130      -4.961 -26.429  -1.278  1.00  0.00           H  
ATOM    526  HE2 PHE A 130      -7.226 -25.119  -4.655  1.00  0.00           H  
ATOM    527  HZ  PHE A 130      -6.027 -24.608  -2.559  1.00  0.00           H  
ATOM    528  N   LEU A 131      -8.267 -30.612  -2.072  1.00  0.00           N  
ATOM    529  CA  LEU A 131      -9.167 -30.381  -0.961  1.00  0.00           C  
ATOM    530  C   LEU A 131      -8.825 -31.280   0.214  1.00  0.00           C  
ATOM    531  O   LEU A 131      -8.858 -30.825   1.351  1.00  0.00           O  
ATOM    532  CB  LEU A 131     -10.615 -30.638  -1.382  1.00  0.00           C  
ATOM    533  CG  LEU A 131     -11.238 -29.640  -2.363  1.00  0.00           C  
ATOM    534  CD1 LEU A 131     -12.594 -30.173  -2.795  1.00  0.00           C  
ATOM    535  CD2 LEU A 131     -11.368 -28.285  -1.694  1.00  0.00           C  
ATOM    536  H   LEU A 131      -8.643 -30.964  -2.933  1.00  0.00           H  
ATOM    537  HA  LEU A 131      -9.068 -29.345  -0.643  1.00  0.00           H  
ATOM    538 1HB  LEU A 131     -10.674 -31.623  -1.838  1.00  0.00           H  
ATOM    539 2HB  LEU A 131     -11.235 -30.644  -0.485  1.00  0.00           H  
ATOM    540  HG  LEU A 131     -10.612 -29.540  -3.245  1.00  0.00           H  
ATOM    541 1HD1 LEU A 131     -13.057 -29.480  -3.494  1.00  0.00           H  
ATOM    542 2HD1 LEU A 131     -12.468 -31.143  -3.276  1.00  0.00           H  
ATOM    543 3HD1 LEU A 131     -13.234 -30.282  -1.920  1.00  0.00           H  
ATOM    544 1HD2 LEU A 131     -11.816 -27.575  -2.390  1.00  0.00           H  
ATOM    545 2HD2 LEU A 131     -11.999 -28.374  -0.809  1.00  0.00           H  
ATOM    546 3HD2 LEU A 131     -10.382 -27.931  -1.403  1.00  0.00           H  
ATOM    547  N   ILE A 132      -8.460 -32.537  -0.055  1.00  0.00           N  
ATOM    548  CA  ILE A 132      -8.071 -33.457   1.013  1.00  0.00           C  
ATOM    549  C   ILE A 132      -6.867 -32.914   1.761  1.00  0.00           C  
ATOM    550  O   ILE A 132      -6.814 -32.986   2.987  1.00  0.00           O  
ATOM    551  CB  ILE A 132      -7.773 -34.869   0.483  1.00  0.00           C  
ATOM    552  CG1 ILE A 132      -9.061 -35.526  -0.012  1.00  0.00           C  
ATOM    553  CG2 ILE A 132      -7.148 -35.700   1.589  1.00  0.00           C  
ATOM    554  CD1 ILE A 132      -8.829 -36.789  -0.809  1.00  0.00           C  
ATOM    555  H   ILE A 132      -8.473 -32.867  -1.009  1.00  0.00           H  
ATOM    556  HA  ILE A 132      -8.897 -33.535   1.718  1.00  0.00           H  
ATOM    557  HB  ILE A 132      -7.086 -34.816  -0.357  1.00  0.00           H  
ATOM    558 1HG1 ILE A 132      -9.682 -35.776   0.848  1.00  0.00           H  
ATOM    559 2HG1 ILE A 132      -9.610 -34.820  -0.630  1.00  0.00           H  
ATOM    560 1HG2 ILE A 132      -6.934 -36.701   1.216  1.00  0.00           H  
ATOM    561 2HG2 ILE A 132      -6.224 -35.229   1.919  1.00  0.00           H  
ATOM    562 3HG2 ILE A 132      -7.842 -35.766   2.426  1.00  0.00           H  
ATOM    563 1HD1 ILE A 132      -9.788 -37.202  -1.122  1.00  0.00           H  
ATOM    564 2HD1 ILE A 132      -8.228 -36.562  -1.689  1.00  0.00           H  
ATOM    565 3HD1 ILE A 132      -8.305 -37.516  -0.191  1.00  0.00           H  
ATOM    566  N   VAL A 133      -5.911 -32.359   1.021  1.00  0.00           N  
ATOM    567  CA  VAL A 133      -4.749 -31.736   1.631  1.00  0.00           C  
ATOM    568  C   VAL A 133      -5.193 -30.615   2.552  1.00  0.00           C  
ATOM    569  O   VAL A 133      -4.718 -30.513   3.682  1.00  0.00           O  
ATOM    570  CB  VAL A 133      -3.803 -31.179   0.560  1.00  0.00           C  
ATOM    571  CG1 VAL A 133      -2.714 -30.349   1.209  1.00  0.00           C  
ATOM    572  CG2 VAL A 133      -3.206 -32.323  -0.225  1.00  0.00           C  
ATOM    573  H   VAL A 133      -5.999 -32.367   0.015  1.00  0.00           H  
ATOM    574  HA  VAL A 133      -4.216 -32.485   2.217  1.00  0.00           H  
ATOM    575  HB  VAL A 133      -4.354 -30.526  -0.109  1.00  0.00           H  
ATOM    576 1HG1 VAL A 133      -2.051 -29.956   0.439  1.00  0.00           H  
ATOM    577 2HG1 VAL A 133      -3.161 -29.523   1.761  1.00  0.00           H  
ATOM    578 3HG1 VAL A 133      -2.143 -30.974   1.890  1.00  0.00           H  
ATOM    579 1HG2 VAL A 133      -2.546 -31.916  -0.988  1.00  0.00           H  
ATOM    580 2HG2 VAL A 133      -2.640 -32.971   0.443  1.00  0.00           H  
ATOM    581 3HG2 VAL A 133      -3.998 -32.897  -0.699  1.00  0.00           H  
ATOM    582  N   LEU A 134      -6.132 -29.796   2.074  1.00  0.00           N  
ATOM    583  CA  LEU A 134      -6.664 -28.708   2.879  1.00  0.00           C  
ATOM    584  C   LEU A 134      -7.344 -29.247   4.132  1.00  0.00           C  
ATOM    585  O   LEU A 134      -7.223 -28.647   5.193  1.00  0.00           O  
ATOM    586  CB  LEU A 134      -7.656 -27.872   2.064  1.00  0.00           C  
ATOM    587  CG  LEU A 134      -7.057 -27.050   0.923  1.00  0.00           C  
ATOM    588  CD1 LEU A 134      -8.184 -26.427   0.117  1.00  0.00           C  
ATOM    589  CD2 LEU A 134      -6.146 -25.979   1.494  1.00  0.00           C  
ATOM    590  H   LEU A 134      -6.465 -29.923   1.127  1.00  0.00           H  
ATOM    591  HA  LEU A 134      -5.839 -28.068   3.185  1.00  0.00           H  
ATOM    592 1HB  LEU A 134      -8.405 -28.528   1.631  1.00  0.00           H  
ATOM    593 2HB  LEU A 134      -8.161 -27.180   2.737  1.00  0.00           H  
ATOM    594  HG  LEU A 134      -6.482 -27.700   0.266  1.00  0.00           H  
ATOM    595 1HD1 LEU A 134      -7.771 -25.841  -0.701  1.00  0.00           H  
ATOM    596 2HD1 LEU A 134      -8.814 -27.214  -0.286  1.00  0.00           H  
ATOM    597 3HD1 LEU A 134      -8.775 -25.778   0.760  1.00  0.00           H  
ATOM    598 1HD2 LEU A 134      -5.715 -25.394   0.681  1.00  0.00           H  
ATOM    599 2HD2 LEU A 134      -6.719 -25.325   2.150  1.00  0.00           H  
ATOM    600 3HD2 LEU A 134      -5.349 -26.452   2.059  1.00  0.00           H  
ATOM    601  N   VAL A 135      -8.017 -30.393   4.017  1.00  0.00           N  
ATOM    602  CA  VAL A 135      -8.649 -31.032   5.164  1.00  0.00           C  
ATOM    603  C   VAL A 135      -7.603 -31.409   6.204  1.00  0.00           C  
ATOM    604  O   VAL A 135      -7.809 -31.184   7.396  1.00  0.00           O  
ATOM    605  CB  VAL A 135      -9.460 -32.270   4.730  1.00  0.00           C  
ATOM    606  CG1 VAL A 135      -9.908 -33.041   5.944  1.00  0.00           C  
ATOM    607  CG2 VAL A 135     -10.678 -31.827   3.938  1.00  0.00           C  
ATOM    608  H   VAL A 135      -8.102 -30.824   3.111  1.00  0.00           H  
ATOM    609  HA  VAL A 135      -9.340 -30.323   5.616  1.00  0.00           H  
ATOM    610  HB  VAL A 135      -8.840 -32.925   4.127  1.00  0.00           H  
ATOM    611 1HG1 VAL A 135     -10.478 -33.917   5.631  1.00  0.00           H  
ATOM    612 2HG1 VAL A 135      -9.031 -33.360   6.504  1.00  0.00           H  
ATOM    613 3HG1 VAL A 135     -10.534 -32.406   6.571  1.00  0.00           H  
ATOM    614 1HG2 VAL A 135     -11.251 -32.704   3.635  1.00  0.00           H  
ATOM    615 2HG2 VAL A 135     -11.301 -31.185   4.562  1.00  0.00           H  
ATOM    616 3HG2 VAL A 135     -10.369 -31.277   3.056  1.00  0.00           H  
ATOM    617  N   CYS A 136      -6.473 -31.951   5.749  1.00  0.00           N  
ATOM    618  CA  CYS A 136      -5.388 -32.291   6.660  1.00  0.00           C  
ATOM    619  C   CYS A 136      -4.855 -31.028   7.322  1.00  0.00           C  
ATOM    620  O   CYS A 136      -4.548 -31.036   8.509  1.00  0.00           O  
ATOM    621  CB  CYS A 136      -4.241 -32.992   5.927  1.00  0.00           C  
ATOM    622  SG  CYS A 136      -4.617 -34.663   5.354  1.00  0.00           S  
ATOM    623  H   CYS A 136      -6.373 -32.135   4.761  1.00  0.00           H  
ATOM    624  HA  CYS A 136      -5.773 -32.958   7.432  1.00  0.00           H  
ATOM    625 1HB  CYS A 136      -3.948 -32.401   5.061  1.00  0.00           H  
ATOM    626 2HB  CYS A 136      -3.375 -33.052   6.586  1.00  0.00           H  
ATOM    627  HG  CYS A 136      -5.741 -34.348   4.723  1.00  0.00           H  
ATOM    628  N   LEU A 137      -4.781 -29.935   6.563  1.00  0.00           N  
ATOM    629  CA  LEU A 137      -4.316 -28.665   7.102  1.00  0.00           C  
ATOM    630  C   LEU A 137      -5.306 -28.123   8.131  1.00  0.00           C  
ATOM    631  O   LEU A 137      -4.903 -27.505   9.113  1.00  0.00           O  
ATOM    632  CB  LEU A 137      -4.106 -27.653   5.972  1.00  0.00           C  
ATOM    633  CG  LEU A 137      -2.949 -27.968   5.012  1.00  0.00           C  
ATOM    634  CD1 LEU A 137      -2.963 -26.971   3.866  1.00  0.00           C  
ATOM    635  CD2 LEU A 137      -1.630 -27.914   5.767  1.00  0.00           C  
ATOM    636  H   LEU A 137      -5.030 -29.993   5.586  1.00  0.00           H  
ATOM    637  HA  LEU A 137      -3.361 -28.829   7.598  1.00  0.00           H  
ATOM    638 1HB  LEU A 137      -5.017 -27.587   5.381  1.00  0.00           H  
ATOM    639 2HB  LEU A 137      -3.914 -26.675   6.413  1.00  0.00           H  
ATOM    640  HG  LEU A 137      -3.080 -28.964   4.593  1.00  0.00           H  
ATOM    641 1HD1 LEU A 137      -2.152 -27.194   3.173  1.00  0.00           H  
ATOM    642 2HD1 LEU A 137      -3.913 -27.042   3.345  1.00  0.00           H  
ATOM    643 3HD1 LEU A 137      -2.838 -25.963   4.259  1.00  0.00           H  
ATOM    644 1HD2 LEU A 137      -0.811 -28.140   5.082  1.00  0.00           H  
ATOM    645 2HD2 LEU A 137      -1.490 -26.916   6.182  1.00  0.00           H  
ATOM    646 3HD2 LEU A 137      -1.641 -28.646   6.574  1.00  0.00           H  
ATOM    647  N   ILE A 138      -6.595 -28.384   7.926  1.00  0.00           N  
ATOM    648  CA  ILE A 138      -7.601 -28.007   8.907  1.00  0.00           C  
ATOM    649  C   ILE A 138      -7.356 -28.764  10.192  1.00  0.00           C  
ATOM    650  O   ILE A 138      -7.398 -28.186  11.273  1.00  0.00           O  
ATOM    651  CB  ILE A 138      -9.033 -28.269   8.404  1.00  0.00           C  
ATOM    652  CG1 ILE A 138      -9.372 -27.309   7.261  1.00  0.00           C  
ATOM    653  CG2 ILE A 138     -10.021 -28.124   9.549  1.00  0.00           C  
ATOM    654  CD1 ILE A 138     -10.633 -27.673   6.512  1.00  0.00           C  
ATOM    655  H   ILE A 138      -6.882 -28.855   7.083  1.00  0.00           H  
ATOM    656  HA  ILE A 138      -7.504 -26.942   9.115  1.00  0.00           H  
ATOM    657  HB  ILE A 138      -9.102 -29.278   8.007  1.00  0.00           H  
ATOM    658 1HG1 ILE A 138      -9.498 -26.308   7.671  1.00  0.00           H  
ATOM    659 2HG1 ILE A 138      -8.545 -27.281   6.557  1.00  0.00           H  
ATOM    660 1HG2 ILE A 138     -11.030 -28.321   9.186  1.00  0.00           H  
ATOM    661 2HG2 ILE A 138      -9.774 -28.834  10.336  1.00  0.00           H  
ATOM    662 3HG2 ILE A 138      -9.971 -27.110   9.946  1.00  0.00           H  
ATOM    663 1HD1 ILE A 138     -10.811 -26.942   5.723  1.00  0.00           H  
ATOM    664 2HD1 ILE A 138     -10.527 -28.662   6.070  1.00  0.00           H  
ATOM    665 3HD1 ILE A 138     -11.477 -27.673   7.201  1.00  0.00           H  
ATOM    666  N   PHE A 139      -7.071 -30.054  10.066  1.00  0.00           N  
ATOM    667  CA  PHE A 139      -6.816 -30.884  11.221  1.00  0.00           C  
ATOM    668  C   PHE A 139      -5.480 -30.510  11.861  1.00  0.00           C  
ATOM    669  O   PHE A 139      -5.304 -30.701  13.057  1.00  0.00           O  
ATOM    670  CB  PHE A 139      -6.820 -32.352  10.817  1.00  0.00           C  
ATOM    671  CG  PHE A 139      -8.150 -32.850  10.335  1.00  0.00           C  
ATOM    672  CD1 PHE A 139      -9.318 -32.228  10.720  1.00  0.00           C  
ATOM    673  CD2 PHE A 139      -8.232 -33.937   9.485  1.00  0.00           C  
ATOM    674  CE1 PHE A 139     -10.550 -32.674  10.282  1.00  0.00           C  
ATOM    675  CE2 PHE A 139      -9.460 -34.393   9.041  1.00  0.00           C  
ATOM    676  CZ  PHE A 139     -10.622 -33.762   9.440  1.00  0.00           C  
ATOM    677  H   PHE A 139      -7.059 -30.472   9.146  1.00  0.00           H  
ATOM    678  HA  PHE A 139      -7.608 -30.716  11.950  1.00  0.00           H  
ATOM    679 1HB  PHE A 139      -6.099 -32.514  10.024  1.00  0.00           H  
ATOM    680 2HB  PHE A 139      -6.520 -32.960  11.672  1.00  0.00           H  
ATOM    681  HD1 PHE A 139      -9.249 -31.372  11.378  1.00  0.00           H  
ATOM    682  HD2 PHE A 139      -7.316 -34.436   9.170  1.00  0.00           H  
ATOM    683  HE1 PHE A 139     -11.460 -32.167  10.602  1.00  0.00           H  
ATOM    684  HE2 PHE A 139      -9.512 -35.252   8.374  1.00  0.00           H  
ATOM    685  HZ  PHE A 139     -11.589 -34.120   9.091  1.00  0.00           H  
ATOM    686  N   SER A 140      -4.546 -29.969  11.068  1.00  0.00           N  
ATOM    687  CA  SER A 140      -3.266 -29.514  11.597  1.00  0.00           C  
ATOM    688  C   SER A 140      -3.532 -28.376  12.560  1.00  0.00           C  
ATOM    689  O   SER A 140      -3.044 -28.371  13.688  1.00  0.00           O  
ATOM    690  CB  SER A 140      -2.360 -29.034  10.481  1.00  0.00           C  
ATOM    691  OG  SER A 140      -2.046 -30.071   9.597  1.00  0.00           O  
ATOM    692  H   SER A 140      -4.724 -29.876  10.081  1.00  0.00           H  
ATOM    693  HA  SER A 140      -2.785 -30.328  12.136  1.00  0.00           H  
ATOM    694 1HB  SER A 140      -2.830 -28.218   9.941  1.00  0.00           H  
ATOM    695 2HB  SER A 140      -1.441 -28.641  10.914  1.00  0.00           H  
ATOM    696  HG  SER A 140      -1.465 -29.688   8.936  1.00  0.00           H  
ATOM    697  N   VAL A 141      -4.407 -27.462  12.151  1.00  0.00           N  
ATOM    698  CA  VAL A 141      -4.826 -26.381  13.026  1.00  0.00           C  
ATOM    699  C   VAL A 141      -5.481 -26.942  14.272  1.00  0.00           C  
ATOM    700  O   VAL A 141      -5.163 -26.532  15.387  1.00  0.00           O  
ATOM    701  CB  VAL A 141      -5.818 -25.452  12.321  1.00  0.00           C  
ATOM    702  CG1 VAL A 141      -6.397 -24.489  13.327  1.00  0.00           C  
ATOM    703  CG2 VAL A 141      -5.127 -24.701  11.200  1.00  0.00           C  
ATOM    704  H   VAL A 141      -4.768 -27.510  11.207  1.00  0.00           H  
ATOM    705  HA  VAL A 141      -3.947 -25.808  13.319  1.00  0.00           H  
ATOM    706  HB  VAL A 141      -6.638 -26.039  11.916  1.00  0.00           H  
ATOM    707 1HG1 VAL A 141      -7.117 -23.841  12.828  1.00  0.00           H  
ATOM    708 2HG1 VAL A 141      -6.898 -25.047  14.116  1.00  0.00           H  
ATOM    709 3HG1 VAL A 141      -5.599 -23.886  13.757  1.00  0.00           H  
ATOM    710 1HG2 VAL A 141      -5.845 -24.048  10.705  1.00  0.00           H  
ATOM    711 2HG2 VAL A 141      -4.318 -24.102  11.611  1.00  0.00           H  
ATOM    712 3HG2 VAL A 141      -4.724 -25.410  10.478  1.00  0.00           H  
ATOM    713  N   LEU A 142      -6.368 -27.916  14.078  1.00  0.00           N  
ATOM    714  CA  LEU A 142      -7.068 -28.528  15.190  1.00  0.00           C  
ATOM    715  C   LEU A 142      -6.131 -29.336  16.079  1.00  0.00           C  
ATOM    716  O   LEU A 142      -6.436 -29.548  17.246  1.00  0.00           O  
ATOM    717  CB  LEU A 142      -8.200 -29.430  14.693  1.00  0.00           C  
ATOM    718  CG  LEU A 142      -9.356 -28.711  13.985  1.00  0.00           C  
ATOM    719  CD1 LEU A 142     -10.392 -29.731  13.553  1.00  0.00           C  
ATOM    720  CD2 LEU A 142      -9.952 -27.675  14.905  1.00  0.00           C  
ATOM    721  H   LEU A 142      -6.586 -28.211  13.137  1.00  0.00           H  
ATOM    722  HA  LEU A 142      -7.506 -27.734  15.794  1.00  0.00           H  
ATOM    723 1HB  LEU A 142      -7.781 -30.146  13.991  1.00  0.00           H  
ATOM    724 2HB  LEU A 142      -8.612 -29.982  15.537  1.00  0.00           H  
ATOM    725  HG  LEU A 142      -8.983 -28.220  13.089  1.00  0.00           H  
ATOM    726 1HD1 LEU A 142     -11.207 -29.229  13.030  1.00  0.00           H  
ATOM    727 2HD1 LEU A 142      -9.933 -30.453  12.897  1.00  0.00           H  
ATOM    728 3HD1 LEU A 142     -10.786 -30.243  14.430  1.00  0.00           H  
ATOM    729 1HD2 LEU A 142     -10.769 -27.162  14.395  1.00  0.00           H  
ATOM    730 2HD2 LEU A 142     -10.329 -28.167  15.796  1.00  0.00           H  
ATOM    731 3HD2 LEU A 142      -9.185 -26.956  15.179  1.00  0.00           H  
ATOM    732  N   SER A 143      -4.975 -29.764  15.554  1.00  0.00           N  
ATOM    733  CA  SER A 143      -4.007 -30.485  16.376  1.00  0.00           C  
ATOM    734  C   SER A 143      -3.214 -29.517  17.264  1.00  0.00           C  
ATOM    735  O   SER A 143      -2.486 -29.950  18.158  1.00  0.00           O  
ATOM    736  CB  SER A 143      -3.060 -31.326  15.543  1.00  0.00           C  
ATOM    737  OG  SER A 143      -2.119 -30.563  14.844  1.00  0.00           O  
ATOM    738  H   SER A 143      -4.771 -29.603  14.582  1.00  0.00           H  
ATOM    739  HA  SER A 143      -4.552 -31.164  17.020  1.00  0.00           H  
ATOM    740 1HB  SER A 143      -2.544 -32.036  16.190  1.00  0.00           H  
ATOM    741 2HB  SER A 143      -3.651 -31.906  14.840  1.00  0.00           H  
ATOM    742  HG  SER A 143      -2.577 -29.825  14.445  1.00  0.00           H  
ATOM    743  N   THR A 144      -3.362 -28.207  17.031  1.00  0.00           N  
ATOM    744  CA  THR A 144      -2.736 -27.218  17.892  1.00  0.00           C  
ATOM    745  C   THR A 144      -3.776 -26.795  18.913  1.00  0.00           C  
ATOM    746  O   THR A 144      -3.467 -26.498  20.070  1.00  0.00           O  
ATOM    747  CB  THR A 144      -2.233 -25.991  17.103  1.00  0.00           C  
ATOM    748  OG1 THR A 144      -3.330 -25.332  16.453  1.00  0.00           O  
ATOM    749  CG2 THR A 144      -1.221 -26.416  16.060  1.00  0.00           C  
ATOM    750  H   THR A 144      -3.945 -27.873  16.283  1.00  0.00           H  
ATOM    751  HA  THR A 144      -1.896 -27.672  18.418  1.00  0.00           H  
ATOM    752  HB  THR A 144      -1.765 -25.293  17.794  1.00  0.00           H  
ATOM    753  HG1 THR A 144      -3.931 -24.982  17.115  1.00  0.00           H  
ATOM    754 1HG2 THR A 144      -0.867 -25.541  15.518  1.00  0.00           H  
ATOM    755 2HG2 THR A 144      -0.380 -26.903  16.551  1.00  0.00           H  
ATOM    756 3HG2 THR A 144      -1.686 -27.109  15.363  1.00  0.00           H  
ATOM    757  N   ILE A 145      -5.036 -26.859  18.502  1.00  0.00           N  
ATOM    758  CA  ILE A 145      -6.122 -26.538  19.404  1.00  0.00           C  
ATOM    759  C   ILE A 145      -6.458 -27.761  20.226  1.00  0.00           C  
ATOM    760  O   ILE A 145      -7.280 -28.563  19.802  1.00  0.00           O  
ATOM    761  CB  ILE A 145      -7.362 -26.096  18.615  1.00  0.00           C  
ATOM    762  CG1 ILE A 145      -7.019 -24.872  17.768  1.00  0.00           C  
ATOM    763  CG2 ILE A 145      -8.508 -25.800  19.569  1.00  0.00           C  
ATOM    764  CD1 ILE A 145      -8.084 -24.507  16.763  1.00  0.00           C  
ATOM    765  H   ILE A 145      -5.239 -27.088  17.537  1.00  0.00           H  
ATOM    766  HA  ILE A 145      -5.810 -25.737  20.073  1.00  0.00           H  
ATOM    767  HB  ILE A 145      -7.660 -26.892  17.934  1.00  0.00           H  
ATOM    768 1HG1 ILE A 145      -6.867 -24.020  18.429  1.00  0.00           H  
ATOM    769 2HG1 ILE A 145      -6.090 -25.058  17.231  1.00  0.00           H  
ATOM    770 1HG2 ILE A 145      -9.386 -25.495  19.001  1.00  0.00           H  
ATOM    771 2HG2 ILE A 145      -8.739 -26.693  20.145  1.00  0.00           H  
ATOM    772 3HG2 ILE A 145      -8.216 -24.996  20.246  1.00  0.00           H  
ATOM    773 1HD1 ILE A 145      -7.770 -23.626  16.203  1.00  0.00           H  
ATOM    774 2HD1 ILE A 145      -8.233 -25.337  16.077  1.00  0.00           H  
ATOM    775 3HD1 ILE A 145      -9.017 -24.292  17.283  1.00  0.00           H  
ATOM    776  N   GLU A 146      -5.854 -27.852  21.415  1.00  0.00           N  
ATOM    777  CA  GLU A 146      -5.994 -28.993  22.340  1.00  0.00           C  
ATOM    778  C   GLU A 146      -7.405 -29.582  22.410  1.00  0.00           C  
ATOM    779  O   GLU A 146      -7.585 -30.802  22.316  1.00  0.00           O  
ATOM    780  CB  GLU A 146      -5.543 -28.574  23.742  1.00  0.00           C  
ATOM    781  CG  GLU A 146      -5.592 -29.689  24.779  1.00  0.00           C  
ATOM    782  CD  GLU A 146      -4.952 -29.303  26.088  1.00  0.00           C  
ATOM    783  OE1 GLU A 146      -4.444 -28.210  26.181  1.00  0.00           O  
ATOM    784  OE2 GLU A 146      -4.961 -30.106  26.991  1.00  0.00           O  
ATOM    785  H   GLU A 146      -5.202 -27.111  21.644  1.00  0.00           H  
ATOM    786  HA  GLU A 146      -5.319 -29.773  22.008  1.00  0.00           H  
ATOM    787 1HB  GLU A 146      -4.525 -28.188  23.703  1.00  0.00           H  
ATOM    788 2HB  GLU A 146      -6.185 -27.768  24.099  1.00  0.00           H  
ATOM    789 1HG  GLU A 146      -6.637 -29.933  24.971  1.00  0.00           H  
ATOM    790 2HG  GLU A 146      -5.108 -30.578  24.379  1.00  0.00           H  
ATOM    791  N   GLN A 147      -8.403 -28.707  22.547  1.00  0.00           N  
ATOM    792  CA  GLN A 147      -9.827 -29.068  22.562  1.00  0.00           C  
ATOM    793  C   GLN A 147     -10.219 -30.139  21.538  1.00  0.00           C  
ATOM    794  O   GLN A 147     -11.078 -30.979  21.808  1.00  0.00           O  
ATOM    795  CB  GLN A 147     -10.681 -27.819  22.321  1.00  0.00           C  
ATOM    796  CG  GLN A 147     -12.179 -28.068  22.372  1.00  0.00           C  
ATOM    797  CD  GLN A 147     -12.989 -26.797  22.178  1.00  0.00           C  
ATOM    798  OE1 GLN A 147     -12.484 -25.686  22.361  1.00  0.00           O  
ATOM    799  NE2 GLN A 147     -14.254 -26.953  21.804  1.00  0.00           N  
ATOM    800  H   GLN A 147      -8.165 -27.730  22.633  1.00  0.00           H  
ATOM    801  HA  GLN A 147     -10.062 -29.459  23.552  1.00  0.00           H  
ATOM    802 1HB  GLN A 147     -10.440 -27.065  23.070  1.00  0.00           H  
ATOM    803 2HB  GLN A 147     -10.446 -27.399  21.345  1.00  0.00           H  
ATOM    804 1HG  GLN A 147     -12.450 -28.772  21.586  1.00  0.00           H  
ATOM    805 2HG  GLN A 147     -12.431 -28.483  23.348  1.00  0.00           H  
ATOM    806 1HE2 GLN A 147     -14.835 -26.151  21.658  1.00  0.00           H  
ATOM    807 2HE2 GLN A 147     -14.625 -27.871  21.663  1.00  0.00           H  
ATOM    808  N   TYR A 148      -9.616 -30.074  20.356  1.00  0.00           N  
ATOM    809  CA  TYR A 148      -9.905 -30.989  19.273  1.00  0.00           C  
ATOM    810  C   TYR A 148      -8.705 -31.887  18.964  1.00  0.00           C  
ATOM    811  O   TYR A 148      -8.887 -32.994  18.451  1.00  0.00           O  
ATOM    812  CB  TYR A 148     -10.334 -30.201  18.032  1.00  0.00           C  
ATOM    813  CG  TYR A 148     -11.606 -29.384  18.225  1.00  0.00           C  
ATOM    814  CD1 TYR A 148     -11.553 -27.997  18.228  1.00  0.00           C  
ATOM    815  CD2 TYR A 148     -12.826 -30.025  18.404  1.00  0.00           C  
ATOM    816  CE1 TYR A 148     -12.709 -27.258  18.394  1.00  0.00           C  
ATOM    817  CE2 TYR A 148     -13.982 -29.287  18.576  1.00  0.00           C  
ATOM    818  CZ  TYR A 148     -13.929 -27.908  18.567  1.00  0.00           C  
ATOM    819  OH  TYR A 148     -15.079 -27.172  18.736  1.00  0.00           O  
ATOM    820  H   TYR A 148      -8.914 -29.371  20.208  1.00  0.00           H  
ATOM    821  HA  TYR A 148     -10.730 -31.635  19.574  1.00  0.00           H  
ATOM    822 1HB  TYR A 148      -9.533 -29.520  17.741  1.00  0.00           H  
ATOM    823 2HB  TYR A 148     -10.493 -30.889  17.202  1.00  0.00           H  
ATOM    824  HD1 TYR A 148     -10.598 -27.490  18.089  1.00  0.00           H  
ATOM    825  HD2 TYR A 148     -12.870 -31.114  18.409  1.00  0.00           H  
ATOM    826  HE1 TYR A 148     -12.663 -26.169  18.388  1.00  0.00           H  
ATOM    827  HE2 TYR A 148     -14.936 -29.795  18.717  1.00  0.00           H  
ATOM    828  HH  TYR A 148     -14.866 -26.236  18.707  1.00  0.00           H  
ATOM    829  N   ALA A 149      -7.501 -31.405  19.316  1.00  0.00           N  
ATOM    830  CA  ALA A 149      -6.224 -32.081  19.061  1.00  0.00           C  
ATOM    831  C   ALA A 149      -6.189 -33.487  19.589  1.00  0.00           C  
ATOM    832  O   ALA A 149      -5.656 -34.389  18.942  1.00  0.00           O  
ATOM    833  CB  ALA A 149      -5.088 -31.313  19.691  1.00  0.00           C  
ATOM    834  H   ALA A 149      -7.463 -30.495  19.746  1.00  0.00           H  
ATOM    835  HA  ALA A 149      -6.080 -32.119  17.989  1.00  0.00           H  
ATOM    836 1HB  ALA A 149      -4.143 -31.805  19.460  1.00  0.00           H  
ATOM    837 2HB  ALA A 149      -5.072 -30.295  19.306  1.00  0.00           H  
ATOM    838 3HB  ALA A 149      -5.231 -31.298  20.766  1.00  0.00           H  
ATOM    839  N   ALA A 150      -6.797 -33.696  20.752  1.00  0.00           N  
ATOM    840  CA  ALA A 150      -6.885 -35.031  21.349  1.00  0.00           C  
ATOM    841  C   ALA A 150      -7.222 -36.119  20.313  1.00  0.00           C  
ATOM    842  O   ALA A 150      -6.723 -37.242  20.406  1.00  0.00           O  
ATOM    843  CB  ALA A 150      -7.933 -35.036  22.448  1.00  0.00           C  
ATOM    844  H   ALA A 150      -7.188 -32.898  21.244  1.00  0.00           H  
ATOM    845  HA  ALA A 150      -5.914 -35.270  21.782  1.00  0.00           H  
ATOM    846 1HB  ALA A 150      -7.969 -36.022  22.911  1.00  0.00           H  
ATOM    847 2HB  ALA A 150      -7.675 -34.291  23.200  1.00  0.00           H  
ATOM    848 3HB  ALA A 150      -8.907 -34.800  22.023  1.00  0.00           H  
ATOM    849  N   LEU A 151      -8.080 -35.791  19.343  1.00  0.00           N  
ATOM    850  CA  LEU A 151      -8.443 -36.723  18.294  1.00  0.00           C  
ATOM    851  C   LEU A 151      -7.768 -36.374  16.968  1.00  0.00           C  
ATOM    852  O   LEU A 151      -7.347 -37.272  16.237  1.00  0.00           O  
ATOM    853  CB  LEU A 151      -9.963 -36.737  18.112  1.00  0.00           C  
ATOM    854  CG  LEU A 151     -10.769 -37.188  19.337  1.00  0.00           C  
ATOM    855  CD1 LEU A 151     -12.256 -37.075  19.031  1.00  0.00           C  
ATOM    856  CD2 LEU A 151     -10.391 -38.620  19.688  1.00  0.00           C  
ATOM    857  H   LEU A 151      -8.460 -34.856  19.303  1.00  0.00           H  
ATOM    858  HA  LEU A 151      -8.118 -37.720  18.590  1.00  0.00           H  
ATOM    859 1HB  LEU A 151     -10.292 -35.733  17.850  1.00  0.00           H  
ATOM    860 2HB  LEU A 151     -10.209 -37.406  17.288  1.00  0.00           H  
ATOM    861  HG  LEU A 151     -10.547 -36.537  20.183  1.00  0.00           H  
ATOM    862 1HD1 LEU A 151     -12.832 -37.388  19.902  1.00  0.00           H  
ATOM    863 2HD1 LEU A 151     -12.500 -36.041  18.788  1.00  0.00           H  
ATOM    864 3HD1 LEU A 151     -12.502 -37.715  18.185  1.00  0.00           H  
ATOM    865 1HD2 LEU A 151     -10.961 -38.944  20.560  1.00  0.00           H  
ATOM    866 2HD2 LEU A 151     -10.618 -39.273  18.844  1.00  0.00           H  
ATOM    867 3HD2 LEU A 151      -9.326 -38.673  19.910  1.00  0.00           H  
ATOM    868  N   ALA A 152      -7.666 -35.068  16.679  1.00  0.00           N  
ATOM    869  CA  ALA A 152      -7.140 -34.570  15.404  1.00  0.00           C  
ATOM    870  C   ALA A 152      -5.722 -35.038  15.127  1.00  0.00           C  
ATOM    871  O   ALA A 152      -5.376 -35.297  13.981  1.00  0.00           O  
ATOM    872  CB  ALA A 152      -7.182 -33.050  15.365  1.00  0.00           C  
ATOM    873  H   ALA A 152      -7.999 -34.394  17.353  1.00  0.00           H  
ATOM    874  HA  ALA A 152      -7.780 -34.954  14.612  1.00  0.00           H  
ATOM    875 1HB  ALA A 152      -6.830 -32.703  14.394  1.00  0.00           H  
ATOM    876 2HB  ALA A 152      -8.206 -32.709  15.523  1.00  0.00           H  
ATOM    877 3HB  ALA A 152      -6.542 -32.648  16.141  1.00  0.00           H  
ATOM    878  N   THR A 153      -4.911 -35.180  16.166  1.00  0.00           N  
ATOM    879  CA  THR A 153      -3.535 -35.640  16.006  1.00  0.00           C  
ATOM    880  C   THR A 153      -3.479 -37.072  15.428  1.00  0.00           C  
ATOM    881  O   THR A 153      -2.556 -37.418  14.683  1.00  0.00           O  
ATOM    882  CB  THR A 153      -2.830 -35.562  17.385  1.00  0.00           C  
ATOM    883  OG1 THR A 153      -1.412 -35.704  17.263  1.00  0.00           O  
ATOM    884  CG2 THR A 153      -3.347 -36.644  18.327  1.00  0.00           C  
ATOM    885  H   THR A 153      -5.240 -34.942  17.090  1.00  0.00           H  
ATOM    886  HA  THR A 153      -3.023 -34.974  15.314  1.00  0.00           H  
ATOM    887  HB  THR A 153      -3.045 -34.588  17.824  1.00  0.00           H  
ATOM    888  HG1 THR A 153      -1.044 -35.113  16.599  1.00  0.00           H  
ATOM    889 1HG2 THR A 153      -2.856 -36.543  19.294  1.00  0.00           H  
ATOM    890 2HG2 THR A 153      -4.423 -36.536  18.454  1.00  0.00           H  
ATOM    891 3HG2 THR A 153      -3.126 -37.627  17.916  1.00  0.00           H  
ATOM    892  N   GLY A 154      -4.494 -37.884  15.737  1.00  0.00           N  
ATOM    893  CA  GLY A 154      -4.570 -39.245  15.233  1.00  0.00           C  
ATOM    894  C   GLY A 154      -5.238 -39.229  13.878  1.00  0.00           C  
ATOM    895  O   GLY A 154      -4.930 -40.045  13.008  1.00  0.00           O  
ATOM    896  H   GLY A 154      -5.250 -37.551  16.317  1.00  0.00           H  
ATOM    897 1HA  GLY A 154      -3.569 -39.670  15.153  1.00  0.00           H  
ATOM    898 2HA  GLY A 154      -5.140 -39.866  15.923  1.00  0.00           H  
ATOM    899  N   THR A 155      -6.138 -38.266  13.702  1.00  0.00           N  
ATOM    900  CA  THR A 155      -6.842 -38.101  12.450  1.00  0.00           C  
ATOM    901  C   THR A 155      -5.828 -37.769  11.373  1.00  0.00           C  
ATOM    902  O   THR A 155      -5.894 -38.311  10.276  1.00  0.00           O  
ATOM    903  CB  THR A 155      -7.906 -37.000  12.543  1.00  0.00           C  
ATOM    904  OG1 THR A 155      -8.848 -37.320  13.575  1.00  0.00           O  
ATOM    905  CG2 THR A 155      -8.655 -36.922  11.233  1.00  0.00           C  
ATOM    906  H   THR A 155      -6.360 -37.647  14.469  1.00  0.00           H  
ATOM    907  HA  THR A 155      -7.329 -39.041  12.187  1.00  0.00           H  
ATOM    908  HB  THR A 155      -7.438 -36.041  12.754  1.00  0.00           H  
ATOM    909  HG1 THR A 155      -9.491 -36.610  13.648  1.00  0.00           H  
ATOM    910 1HG2 THR A 155      -9.417 -36.147  11.302  1.00  0.00           H  
ATOM    911 2HG2 THR A 155      -7.961 -36.684  10.428  1.00  0.00           H  
ATOM    912 3HG2 THR A 155      -9.132 -37.880  11.029  1.00  0.00           H  
ATOM    913  N   LEU A 156      -4.870 -36.908  11.717  1.00  0.00           N  
ATOM    914  CA  LEU A 156      -3.790 -36.524  10.825  1.00  0.00           C  
ATOM    915  C   LEU A 156      -2.992 -37.729  10.402  1.00  0.00           C  
ATOM    916  O   LEU A 156      -2.720 -37.906   9.218  1.00  0.00           O  
ATOM    917  CB  LEU A 156      -2.890 -35.518  11.532  1.00  0.00           C  
ATOM    918  CG  LEU A 156      -3.497 -34.136  11.687  1.00  0.00           C  
ATOM    919  CD1 LEU A 156      -2.652 -33.301  12.628  1.00  0.00           C  
ATOM    920  CD2 LEU A 156      -3.569 -33.511  10.312  1.00  0.00           C  
ATOM    921  H   LEU A 156      -4.901 -36.495  12.632  1.00  0.00           H  
ATOM    922  HA  LEU A 156      -4.218 -36.062   9.936  1.00  0.00           H  
ATOM    923 1HB  LEU A 156      -2.653 -35.894  12.525  1.00  0.00           H  
ATOM    924 2HB  LEU A 156      -1.963 -35.416  10.971  1.00  0.00           H  
ATOM    925  HG  LEU A 156      -4.500 -34.207  12.101  1.00  0.00           H  
ATOM    926 1HD1 LEU A 156      -3.099 -32.313  12.724  1.00  0.00           H  
ATOM    927 2HD1 LEU A 156      -2.619 -33.778  13.606  1.00  0.00           H  
ATOM    928 3HD1 LEU A 156      -1.645 -33.203  12.245  1.00  0.00           H  
ATOM    929 1HD2 LEU A 156      -3.995 -32.516  10.391  1.00  0.00           H  
ATOM    930 2HD2 LEU A 156      -2.573 -33.443   9.888  1.00  0.00           H  
ATOM    931 3HD2 LEU A 156      -4.194 -34.126   9.665  1.00  0.00           H  
ATOM    932  N   PHE A 157      -2.675 -38.600  11.354  1.00  0.00           N  
ATOM    933  CA  PHE A 157      -2.005 -39.841  10.998  1.00  0.00           C  
ATOM    934  C   PHE A 157      -2.772 -40.637   9.958  1.00  0.00           C  
ATOM    935  O   PHE A 157      -2.198 -41.064   8.958  1.00  0.00           O  
ATOM    936  CB  PHE A 157      -1.789 -40.719  12.220  1.00  0.00           C  
ATOM    937  CG  PHE A 157      -1.390 -42.129  11.867  1.00  0.00           C  
ATOM    938  CD1 PHE A 157      -0.137 -42.433  11.360  1.00  0.00           C  
ATOM    939  CD2 PHE A 157      -2.293 -43.166  12.054  1.00  0.00           C  
ATOM    940  CE1 PHE A 157       0.201 -43.736  11.047  1.00  0.00           C  
ATOM    941  CE2 PHE A 157      -1.958 -44.468  11.743  1.00  0.00           C  
ATOM    942  CZ  PHE A 157      -0.708 -44.753  11.239  1.00  0.00           C  
ATOM    943  H   PHE A 157      -2.880 -38.393  12.330  1.00  0.00           H  
ATOM    944  HA  PHE A 157      -1.029 -39.591  10.579  1.00  0.00           H  
ATOM    945 1HB  PHE A 157      -1.007 -40.285  12.838  1.00  0.00           H  
ATOM    946 2HB  PHE A 157      -2.693 -40.762  12.819  1.00  0.00           H  
ATOM    947  HD1 PHE A 157       0.584 -41.629  11.210  1.00  0.00           H  
ATOM    948  HD2 PHE A 157      -3.283 -42.942  12.454  1.00  0.00           H  
ATOM    949  HE1 PHE A 157       1.188 -43.962  10.648  1.00  0.00           H  
ATOM    950  HE2 PHE A 157      -2.680 -45.270  11.898  1.00  0.00           H  
ATOM    951  HZ  PHE A 157      -0.440 -45.779  10.993  1.00  0.00           H  
ATOM    952  N   TRP A 158      -4.054 -40.864  10.207  1.00  0.00           N  
ATOM    953  CA  TRP A 158      -4.872 -41.653   9.297  1.00  0.00           C  
ATOM    954  C   TRP A 158      -5.062 -40.994   7.931  1.00  0.00           C  
ATOM    955  O   TRP A 158      -5.002 -41.659   6.899  1.00  0.00           O  
ATOM    956  CB  TRP A 158      -6.223 -41.959   9.928  1.00  0.00           C  
ATOM    957  CG  TRP A 158      -7.089 -42.814   9.055  1.00  0.00           C  
ATOM    958  CD1 TRP A 158      -6.991 -44.165   8.890  1.00  0.00           C  
ATOM    959  CD2 TRP A 158      -8.209 -42.393   8.242  1.00  0.00           C  
ATOM    960  NE1 TRP A 158      -7.960 -44.608   8.025  1.00  0.00           N  
ATOM    961  CE2 TRP A 158      -8.717 -43.538   7.621  1.00  0.00           C  
ATOM    962  CE3 TRP A 158      -8.816 -41.157   8.000  1.00  0.00           C  
ATOM    963  CZ2 TRP A 158      -9.807 -43.488   6.767  1.00  0.00           C  
ATOM    964  CZ3 TRP A 158      -9.912 -41.108   7.147  1.00  0.00           C  
ATOM    965  CH2 TRP A 158     -10.393 -42.242   6.546  1.00  0.00           C  
ATOM    966  H   TRP A 158      -4.467 -40.491  11.052  1.00  0.00           H  
ATOM    967  HA  TRP A 158      -4.366 -42.604   9.139  1.00  0.00           H  
ATOM    968 1HB  TRP A 158      -6.075 -42.474  10.877  1.00  0.00           H  
ATOM    969 2HB  TRP A 158      -6.751 -41.029  10.135  1.00  0.00           H  
ATOM    970  HD1 TRP A 158      -6.250 -44.800   9.372  1.00  0.00           H  
ATOM    971  HE1 TRP A 158      -8.099 -45.566   7.737  1.00  0.00           H  
ATOM    972  HE3 TRP A 158      -8.439 -40.252   8.476  1.00  0.00           H  
ATOM    973  HZ2 TRP A 158     -10.206 -44.379   6.283  1.00  0.00           H  
ATOM    974  HZ3 TRP A 158     -10.383 -40.142   6.967  1.00  0.00           H  
ATOM    975  HH2 TRP A 158     -11.255 -42.166   5.884  1.00  0.00           H  
ATOM    976  N   MET A 159      -5.309 -39.696   7.919  1.00  0.00           N  
ATOM    977  CA  MET A 159      -5.529 -38.995   6.667  1.00  0.00           C  
ATOM    978  C   MET A 159      -4.282 -39.007   5.806  1.00  0.00           C  
ATOM    979  O   MET A 159      -4.353 -39.205   4.590  1.00  0.00           O  
ATOM    980  CB  MET A 159      -5.950 -37.552   6.947  1.00  0.00           C  
ATOM    981  CG  MET A 159      -7.341 -37.378   7.534  1.00  0.00           C  
ATOM    982  SD  MET A 159      -8.633 -37.943   6.422  1.00  0.00           S  
ATOM    983  CE  MET A 159      -8.492 -36.728   5.120  1.00  0.00           C  
ATOM    984  H   MET A 159      -5.351 -39.185   8.783  1.00  0.00           H  
ATOM    985  HA  MET A 159      -6.322 -39.502   6.118  1.00  0.00           H  
ATOM    986 1HB  MET A 159      -5.238 -37.089   7.629  1.00  0.00           H  
ATOM    987 2HB  MET A 159      -5.923 -36.989   6.014  1.00  0.00           H  
ATOM    988 1HG  MET A 159      -7.424 -37.937   8.463  1.00  0.00           H  
ATOM    989 2HG  MET A 159      -7.512 -36.325   7.754  1.00  0.00           H  
ATOM    990 1HE  MET A 159      -9.229 -36.939   4.345  1.00  0.00           H  
ATOM    991 2HE  MET A 159      -8.669 -35.734   5.530  1.00  0.00           H  
ATOM    992 3HE  MET A 159      -7.490 -36.770   4.690  1.00  0.00           H  
ATOM    993  N   GLU A 160      -3.141 -38.819   6.446  1.00  0.00           N  
ATOM    994  CA  GLU A 160      -1.899 -38.729   5.729  1.00  0.00           C  
ATOM    995  C   GLU A 160      -1.327 -40.082   5.377  1.00  0.00           C  
ATOM    996  O   GLU A 160      -0.666 -40.201   4.355  1.00  0.00           O  
ATOM    997  CB  GLU A 160      -0.929 -37.920   6.552  1.00  0.00           C  
ATOM    998  CG  GLU A 160      -1.404 -36.491   6.727  1.00  0.00           C  
ATOM    999  CD  GLU A 160      -0.545 -35.718   7.647  1.00  0.00           C  
ATOM   1000  OE1 GLU A 160       0.632 -35.580   7.410  1.00  0.00           O  
ATOM   1001  OE2 GLU A 160      -1.085 -35.254   8.622  1.00  0.00           O  
ATOM   1002  H   GLU A 160      -3.136 -38.683   7.445  1.00  0.00           H  
ATOM   1003  HA  GLU A 160      -2.084 -38.193   4.798  1.00  0.00           H  
ATOM   1004 1HB  GLU A 160      -0.806 -38.371   7.537  1.00  0.00           H  
ATOM   1005 2HB  GLU A 160       0.047 -37.903   6.067  1.00  0.00           H  
ATOM   1006 1HG  GLU A 160      -1.453 -35.995   5.768  1.00  0.00           H  
ATOM   1007 2HG  GLU A 160      -2.415 -36.513   7.129  1.00  0.00           H  
ATOM   1008  N   ILE A 161      -1.600 -41.125   6.170  1.00  0.00           N  
ATOM   1009  CA  ILE A 161      -1.101 -42.435   5.763  1.00  0.00           C  
ATOM   1010  C   ILE A 161      -1.828 -42.888   4.512  1.00  0.00           C  
ATOM   1011  O   ILE A 161      -1.235 -43.543   3.655  1.00  0.00           O  
ATOM   1012  CB  ILE A 161      -1.216 -43.498   6.888  1.00  0.00           C  
ATOM   1013  CG1 ILE A 161      -0.350 -44.711   6.533  1.00  0.00           C  
ATOM   1014  CG2 ILE A 161      -2.646 -43.943   7.109  1.00  0.00           C  
ATOM   1015  CD1 ILE A 161      -0.147 -45.670   7.682  1.00  0.00           C  
ATOM   1016  H   ILE A 161      -2.124 -41.020   7.024  1.00  0.00           H  
ATOM   1017  HA  ILE A 161      -0.051 -42.341   5.508  1.00  0.00           H  
ATOM   1018  HB  ILE A 161      -0.827 -43.078   7.815  1.00  0.00           H  
ATOM   1019 1HG1 ILE A 161      -0.826 -45.254   5.718  1.00  0.00           H  
ATOM   1020 2HG1 ILE A 161       0.626 -44.373   6.190  1.00  0.00           H  
ATOM   1021 1HG2 ILE A 161      -2.678 -44.680   7.911  1.00  0.00           H  
ATOM   1022 2HG2 ILE A 161      -3.241 -43.085   7.387  1.00  0.00           H  
ATOM   1023 3HG2 ILE A 161      -3.042 -44.386   6.196  1.00  0.00           H  
ATOM   1024 1HD1 ILE A 161       0.469 -46.507   7.353  1.00  0.00           H  
ATOM   1025 2HD1 ILE A 161       0.352 -45.153   8.500  1.00  0.00           H  
ATOM   1026 3HD1 ILE A 161      -1.113 -46.042   8.021  1.00  0.00           H  
ATOM   1027  N   VAL A 162      -3.080 -42.457   4.354  1.00  0.00           N  
ATOM   1028  CA  VAL A 162      -3.797 -42.746   3.129  1.00  0.00           C  
ATOM   1029  C   VAL A 162      -3.155 -41.993   1.980  1.00  0.00           C  
ATOM   1030  O   VAL A 162      -2.895 -42.576   0.927  1.00  0.00           O  
ATOM   1031  CB  VAL A 162      -5.283 -42.372   3.253  1.00  0.00           C  
ATOM   1032  CG1 VAL A 162      -5.960 -42.485   1.897  1.00  0.00           C  
ATOM   1033  CG2 VAL A 162      -5.957 -43.311   4.244  1.00  0.00           C  
ATOM   1034  H   VAL A 162      -3.549 -41.949   5.097  1.00  0.00           H  
ATOM   1035  HA  VAL A 162      -3.727 -43.815   2.928  1.00  0.00           H  
ATOM   1036  HB  VAL A 162      -5.373 -41.341   3.594  1.00  0.00           H  
ATOM   1037 1HG1 VAL A 162      -7.013 -42.215   1.991  1.00  0.00           H  
ATOM   1038 2HG1 VAL A 162      -5.476 -41.810   1.191  1.00  0.00           H  
ATOM   1039 3HG1 VAL A 162      -5.880 -43.509   1.534  1.00  0.00           H  
ATOM   1040 1HG2 VAL A 162      -7.010 -43.049   4.337  1.00  0.00           H  
ATOM   1041 2HG2 VAL A 162      -5.869 -44.336   3.883  1.00  0.00           H  
ATOM   1042 3HG2 VAL A 162      -5.475 -43.232   5.214  1.00  0.00           H  
ATOM   1043  N   LEU A 163      -2.872 -40.707   2.197  1.00  0.00           N  
ATOM   1044  CA  LEU A 163      -2.244 -39.892   1.168  1.00  0.00           C  
ATOM   1045  C   LEU A 163      -0.868 -40.384   0.761  1.00  0.00           C  
ATOM   1046  O   LEU A 163      -0.551 -40.357  -0.418  1.00  0.00           O  
ATOM   1047  CB  LEU A 163      -2.136 -38.443   1.635  1.00  0.00           C  
ATOM   1048  CG  LEU A 163      -3.455 -37.675   1.698  1.00  0.00           C  
ATOM   1049  CD1 LEU A 163      -3.224 -36.328   2.364  1.00  0.00           C  
ATOM   1050  CD2 LEU A 163      -3.976 -37.497   0.277  1.00  0.00           C  
ATOM   1051  H   LEU A 163      -3.125 -40.278   3.080  1.00  0.00           H  
ATOM   1052  HA  LEU A 163      -2.882 -39.918   0.286  1.00  0.00           H  
ATOM   1053 1HB  LEU A 163      -1.695 -38.428   2.629  1.00  0.00           H  
ATOM   1054 2HB  LEU A 163      -1.474 -37.908   0.959  1.00  0.00           H  
ATOM   1055  HG  LEU A 163      -4.183 -38.230   2.288  1.00  0.00           H  
ATOM   1056 1HD1 LEU A 163      -4.162 -35.776   2.408  1.00  0.00           H  
ATOM   1057 2HD1 LEU A 163      -2.847 -36.482   3.375  1.00  0.00           H  
ATOM   1058 3HD1 LEU A 163      -2.496 -35.759   1.786  1.00  0.00           H  
ATOM   1059 1HD2 LEU A 163      -4.916 -36.950   0.296  1.00  0.00           H  
ATOM   1060 2HD2 LEU A 163      -3.245 -36.940  -0.310  1.00  0.00           H  
ATOM   1061 3HD2 LEU A 163      -4.135 -38.475  -0.176  1.00  0.00           H  
ATOM   1062  N   VAL A 164      -0.063 -40.846   1.709  1.00  0.00           N  
ATOM   1063  CA  VAL A 164       1.274 -41.340   1.394  1.00  0.00           C  
ATOM   1064  C   VAL A 164       1.214 -42.606   0.560  1.00  0.00           C  
ATOM   1065  O   VAL A 164       1.948 -42.732  -0.421  1.00  0.00           O  
ATOM   1066  CB  VAL A 164       2.084 -41.564   2.678  1.00  0.00           C  
ATOM   1067  CG1 VAL A 164       3.388 -42.277   2.371  1.00  0.00           C  
ATOM   1068  CG2 VAL A 164       2.396 -40.210   3.294  1.00  0.00           C  
ATOM   1069  H   VAL A 164      -0.370 -40.841   2.665  1.00  0.00           H  
ATOM   1070  HA  VAL A 164       1.788 -40.577   0.812  1.00  0.00           H  
ATOM   1071  HB  VAL A 164       1.510 -42.177   3.373  1.00  0.00           H  
ATOM   1072 1HG1 VAL A 164       3.952 -42.420   3.293  1.00  0.00           H  
ATOM   1073 2HG1 VAL A 164       3.177 -43.247   1.921  1.00  0.00           H  
ATOM   1074 3HG1 VAL A 164       3.973 -41.673   1.679  1.00  0.00           H  
ATOM   1075 1HG2 VAL A 164       2.971 -40.351   4.207  1.00  0.00           H  
ATOM   1076 2HG2 VAL A 164       2.979 -39.618   2.587  1.00  0.00           H  
ATOM   1077 3HG2 VAL A 164       1.475 -39.682   3.525  1.00  0.00           H  
ATOM   1078  N   VAL A 165       0.325 -43.531   0.928  1.00  0.00           N  
ATOM   1079  CA  VAL A 165       0.144 -44.746   0.139  1.00  0.00           C  
ATOM   1080  C   VAL A 165      -0.291 -44.375  -1.268  1.00  0.00           C  
ATOM   1081  O   VAL A 165       0.237 -44.904  -2.250  1.00  0.00           O  
ATOM   1082  CB  VAL A 165      -0.891 -45.678   0.790  1.00  0.00           C  
ATOM   1083  CG1 VAL A 165      -1.236 -46.815  -0.158  1.00  0.00           C  
ATOM   1084  CG2 VAL A 165      -0.319 -46.240   2.082  1.00  0.00           C  
ATOM   1085  H   VAL A 165      -0.237 -43.396   1.760  1.00  0.00           H  
ATOM   1086  HA  VAL A 165       1.097 -45.273   0.084  1.00  0.00           H  
ATOM   1087  HB  VAL A 165      -1.804 -45.119   0.996  1.00  0.00           H  
ATOM   1088 1HG1 VAL A 165      -1.973 -47.468   0.309  1.00  0.00           H  
ATOM   1089 2HG1 VAL A 165      -1.647 -46.408  -1.082  1.00  0.00           H  
ATOM   1090 3HG1 VAL A 165      -0.336 -47.388  -0.382  1.00  0.00           H  
ATOM   1091 1HG2 VAL A 165      -1.051 -46.897   2.549  1.00  0.00           H  
ATOM   1092 2HG2 VAL A 165       0.587 -46.805   1.860  1.00  0.00           H  
ATOM   1093 3HG2 VAL A 165      -0.075 -45.427   2.763  1.00  0.00           H  
ATOM   1094  N   PHE A 166      -1.235 -43.439  -1.346  1.00  0.00           N  
ATOM   1095  CA  PHE A 166      -1.709 -42.900  -2.601  1.00  0.00           C  
ATOM   1096  C   PHE A 166      -0.580 -42.336  -3.427  1.00  0.00           C  
ATOM   1097  O   PHE A 166      -0.478 -42.648  -4.607  1.00  0.00           O  
ATOM   1098  CB  PHE A 166      -2.777 -41.834  -2.362  1.00  0.00           C  
ATOM   1099  CG  PHE A 166      -3.095 -41.029  -3.583  1.00  0.00           C  
ATOM   1100  CD1 PHE A 166      -3.694 -41.599  -4.691  1.00  0.00           C  
ATOM   1101  CD2 PHE A 166      -2.798 -39.676  -3.610  1.00  0.00           C  
ATOM   1102  CE1 PHE A 166      -3.974 -40.833  -5.806  1.00  0.00           C  
ATOM   1103  CE2 PHE A 166      -3.079 -38.906  -4.718  1.00  0.00           C  
ATOM   1104  CZ  PHE A 166      -3.666 -39.487  -5.820  1.00  0.00           C  
ATOM   1105  H   PHE A 166      -1.637 -43.076  -0.495  1.00  0.00           H  
ATOM   1106  HA  PHE A 166      -2.166 -43.711  -3.169  1.00  0.00           H  
ATOM   1107 1HB  PHE A 166      -3.695 -42.313  -2.023  1.00  0.00           H  
ATOM   1108 2HB  PHE A 166      -2.460 -41.154  -1.580  1.00  0.00           H  
ATOM   1109  HD1 PHE A 166      -3.938 -42.662  -4.681  1.00  0.00           H  
ATOM   1110  HD2 PHE A 166      -2.335 -39.222  -2.735  1.00  0.00           H  
ATOM   1111  HE1 PHE A 166      -4.441 -41.297  -6.674  1.00  0.00           H  
ATOM   1112  HE2 PHE A 166      -2.837 -37.844  -4.723  1.00  0.00           H  
ATOM   1113  HZ  PHE A 166      -3.889 -38.883  -6.699  1.00  0.00           H  
ATOM   1114  N   PHE A 167       0.252 -41.499  -2.816  1.00  0.00           N  
ATOM   1115  CA  PHE A 167       1.353 -40.867  -3.515  1.00  0.00           C  
ATOM   1116  C   PHE A 167       2.287 -41.898  -4.113  1.00  0.00           C  
ATOM   1117  O   PHE A 167       2.677 -41.779  -5.266  1.00  0.00           O  
ATOM   1118  CB  PHE A 167       2.166 -40.008  -2.554  1.00  0.00           C  
ATOM   1119  CG  PHE A 167       1.461 -38.814  -2.016  1.00  0.00           C  
ATOM   1120  CD1 PHE A 167       0.352 -38.292  -2.655  1.00  0.00           C  
ATOM   1121  CD2 PHE A 167       1.900 -38.226  -0.839  1.00  0.00           C  
ATOM   1122  CE1 PHE A 167      -0.314 -37.212  -2.116  1.00  0.00           C  
ATOM   1123  CE2 PHE A 167       1.241 -37.141  -0.304  1.00  0.00           C  
ATOM   1124  CZ  PHE A 167       0.130 -36.637  -0.943  1.00  0.00           C  
ATOM   1125  H   PHE A 167       0.110 -41.285  -1.845  1.00  0.00           H  
ATOM   1126  HA  PHE A 167       0.953 -40.246  -4.318  1.00  0.00           H  
ATOM   1127 1HB  PHE A 167       2.466 -40.620  -1.708  1.00  0.00           H  
ATOM   1128 2HB  PHE A 167       3.073 -39.672  -3.044  1.00  0.00           H  
ATOM   1129  HD1 PHE A 167       0.000 -38.751  -3.578  1.00  0.00           H  
ATOM   1130  HD2 PHE A 167       2.773 -38.637  -0.332  1.00  0.00           H  
ATOM   1131  HE1 PHE A 167      -1.193 -36.811  -2.619  1.00  0.00           H  
ATOM   1132  HE2 PHE A 167       1.591 -36.689   0.623  1.00  0.00           H  
ATOM   1133  HZ  PHE A 167      -0.398 -35.783  -0.521  1.00  0.00           H  
ATOM   1134  N   GLY A 168       2.612 -42.935  -3.349  1.00  0.00           N  
ATOM   1135  CA  GLY A 168       3.509 -43.969  -3.848  1.00  0.00           C  
ATOM   1136  C   GLY A 168       2.926 -44.642  -5.081  1.00  0.00           C  
ATOM   1137  O   GLY A 168       3.605 -44.780  -6.101  1.00  0.00           O  
ATOM   1138  H   GLY A 168       2.260 -42.992  -2.404  1.00  0.00           H  
ATOM   1139 1HA  GLY A 168       4.476 -43.529  -4.090  1.00  0.00           H  
ATOM   1140 2HA  GLY A 168       3.679 -44.712  -3.069  1.00  0.00           H  
ATOM   1141  N   THR A 169       1.656 -45.029  -4.983  1.00  0.00           N  
ATOM   1142  CA  THR A 169       0.964 -45.691  -6.075  1.00  0.00           C  
ATOM   1143  C   THR A 169       0.900 -44.786  -7.286  1.00  0.00           C  
ATOM   1144  O   THR A 169       1.173 -45.215  -8.404  1.00  0.00           O  
ATOM   1145  CB  THR A 169      -0.460 -46.091  -5.656  1.00  0.00           C  
ATOM   1146  OG1 THR A 169      -0.395 -47.015  -4.561  1.00  0.00           O  
ATOM   1147  CG2 THR A 169      -1.190 -46.735  -6.823  1.00  0.00           C  
ATOM   1148  H   THR A 169       1.159 -44.877  -4.115  1.00  0.00           H  
ATOM   1149  HA  THR A 169       1.517 -46.590  -6.349  1.00  0.00           H  
ATOM   1150  HB  THR A 169      -1.006 -45.204  -5.337  1.00  0.00           H  
ATOM   1151  HG1 THR A 169      -1.286 -47.258  -4.295  1.00  0.00           H  
ATOM   1152 1HG2 THR A 169      -2.198 -47.012  -6.513  1.00  0.00           H  
ATOM   1153 2HG2 THR A 169      -1.247 -46.029  -7.651  1.00  0.00           H  
ATOM   1154 3HG2 THR A 169      -0.652 -47.626  -7.142  1.00  0.00           H  
ATOM   1155  N   GLU A 170       0.558 -43.531  -7.035  1.00  0.00           N  
ATOM   1156  CA  GLU A 170       0.447 -42.497  -8.039  1.00  0.00           C  
ATOM   1157  C   GLU A 170       1.703 -42.376  -8.859  1.00  0.00           C  
ATOM   1158  O   GLU A 170       1.638 -42.343 -10.081  1.00  0.00           O  
ATOM   1159  CB  GLU A 170       0.158 -41.163  -7.366  1.00  0.00           C  
ATOM   1160  CG  GLU A 170       0.027 -39.986  -8.300  1.00  0.00           C  
ATOM   1161  CD  GLU A 170      -0.141 -38.713  -7.537  1.00  0.00           C  
ATOM   1162  OE1 GLU A 170      -0.169 -38.780  -6.330  1.00  0.00           O  
ATOM   1163  OE2 GLU A 170      -0.222 -37.669  -8.138  1.00  0.00           O  
ATOM   1164  H   GLU A 170       0.353 -43.274  -6.087  1.00  0.00           H  
ATOM   1165  HA  GLU A 170      -0.377 -42.748  -8.707  1.00  0.00           H  
ATOM   1166 1HB  GLU A 170      -0.770 -41.238  -6.800  1.00  0.00           H  
ATOM   1167 2HB  GLU A 170       0.950 -40.927  -6.660  1.00  0.00           H  
ATOM   1168 1HG  GLU A 170       0.921 -39.923  -8.914  1.00  0.00           H  
ATOM   1169 2HG  GLU A 170      -0.830 -40.137  -8.956  1.00  0.00           H  
ATOM   1170  N   TYR A 171       2.842 -42.305  -8.181  1.00  0.00           N  
ATOM   1171  CA  TYR A 171       4.119 -42.116  -8.841  1.00  0.00           C  
ATOM   1172  C   TYR A 171       4.443 -43.299  -9.731  1.00  0.00           C  
ATOM   1173  O   TYR A 171       4.961 -43.123 -10.832  1.00  0.00           O  
ATOM   1174  CB  TYR A 171       5.198 -41.905  -7.795  1.00  0.00           C  
ATOM   1175  CG  TYR A 171       4.898 -40.715  -6.909  1.00  0.00           C  
ATOM   1176  CD1 TYR A 171       3.890 -39.815  -7.243  1.00  0.00           C  
ATOM   1177  CD2 TYR A 171       5.602 -40.543  -5.738  1.00  0.00           C  
ATOM   1178  CE1 TYR A 171       3.589 -38.752  -6.409  1.00  0.00           C  
ATOM   1179  CE2 TYR A 171       5.301 -39.488  -4.912  1.00  0.00           C  
ATOM   1180  CZ  TYR A 171       4.305 -38.594  -5.230  1.00  0.00           C  
ATOM   1181  OH  TYR A 171       4.017 -37.559  -4.366  1.00  0.00           O  
ATOM   1182  H   TYR A 171       2.816 -42.345  -7.172  1.00  0.00           H  
ATOM   1183  HA  TYR A 171       4.063 -41.237  -9.471  1.00  0.00           H  
ATOM   1184 1HB  TYR A 171       5.287 -42.792  -7.166  1.00  0.00           H  
ATOM   1185 2HB  TYR A 171       6.160 -41.741  -8.281  1.00  0.00           H  
ATOM   1186  HD1 TYR A 171       3.325 -39.953  -8.163  1.00  0.00           H  
ATOM   1187  HD2 TYR A 171       6.384 -41.247  -5.463  1.00  0.00           H  
ATOM   1188  HE1 TYR A 171       2.794 -38.055  -6.671  1.00  0.00           H  
ATOM   1189  HE2 TYR A 171       5.854 -39.366  -3.991  1.00  0.00           H  
ATOM   1190  HH  TYR A 171       3.214 -37.119  -4.652  1.00  0.00           H  
ATOM   1191  N   VAL A 172       4.090 -44.498  -9.276  1.00  0.00           N  
ATOM   1192  CA  VAL A 172       4.287 -45.692 -10.079  1.00  0.00           C  
ATOM   1193  C   VAL A 172       3.446 -45.614 -11.348  1.00  0.00           C  
ATOM   1194  O   VAL A 172       3.919 -45.944 -12.435  1.00  0.00           O  
ATOM   1195  CB  VAL A 172       3.924 -46.945  -9.278  1.00  0.00           C  
ATOM   1196  CG1 VAL A 172       3.939 -48.132 -10.188  1.00  0.00           C  
ATOM   1197  CG2 VAL A 172       4.916 -47.148  -8.151  1.00  0.00           C  
ATOM   1198  H   VAL A 172       3.692 -44.586  -8.347  1.00  0.00           H  
ATOM   1199  HA  VAL A 172       5.338 -45.753 -10.360  1.00  0.00           H  
ATOM   1200  HB  VAL A 172       2.918 -46.845  -8.876  1.00  0.00           H  
ATOM   1201 1HG1 VAL A 172       3.669 -49.027  -9.626  1.00  0.00           H  
ATOM   1202 2HG1 VAL A 172       3.217 -47.973 -10.987  1.00  0.00           H  
ATOM   1203 3HG1 VAL A 172       4.934 -48.256 -10.613  1.00  0.00           H  
ATOM   1204 1HG2 VAL A 172       4.649 -48.046  -7.594  1.00  0.00           H  
ATOM   1205 2HG2 VAL A 172       5.917 -47.264  -8.568  1.00  0.00           H  
ATOM   1206 3HG2 VAL A 172       4.899 -46.289  -7.486  1.00  0.00           H  
ATOM   1207  N   VAL A 173       2.206 -45.159 -11.195  1.00  0.00           N  
ATOM   1208  CA  VAL A 173       1.297 -44.992 -12.313  1.00  0.00           C  
ATOM   1209  C   VAL A 173       1.807 -43.936 -13.285  1.00  0.00           C  
ATOM   1210  O   VAL A 173       1.691 -44.120 -14.490  1.00  0.00           O  
ATOM   1211  CB  VAL A 173      -0.111 -44.626 -11.815  1.00  0.00           C  
ATOM   1212  CG1 VAL A 173      -0.990 -44.258 -12.990  1.00  0.00           C  
ATOM   1213  CG2 VAL A 173      -0.709 -45.811 -11.073  1.00  0.00           C  
ATOM   1214  H   VAL A 173       1.880 -44.930 -10.267  1.00  0.00           H  
ATOM   1215  HA  VAL A 173       1.231 -45.942 -12.844  1.00  0.00           H  
ATOM   1216  HB  VAL A 173      -0.052 -43.763 -11.154  1.00  0.00           H  
ATOM   1217 1HG1 VAL A 173      -1.985 -43.993 -12.632  1.00  0.00           H  
ATOM   1218 2HG1 VAL A 173      -0.557 -43.409 -13.516  1.00  0.00           H  
ATOM   1219 3HG1 VAL A 173      -1.064 -45.107 -13.669  1.00  0.00           H  
ATOM   1220 1HG2 VAL A 173      -1.706 -45.550 -10.719  1.00  0.00           H  
ATOM   1221 2HG2 VAL A 173      -0.775 -46.664 -11.747  1.00  0.00           H  
ATOM   1222 3HG2 VAL A 173      -0.081 -46.072 -10.226  1.00  0.00           H  
ATOM   1223  N   ARG A 174       2.366 -42.838 -12.762  1.00  0.00           N  
ATOM   1224  CA  ARG A 174       2.913 -41.768 -13.598  1.00  0.00           C  
ATOM   1225  C   ARG A 174       4.051 -42.311 -14.446  1.00  0.00           C  
ATOM   1226  O   ARG A 174       4.130 -42.011 -15.632  1.00  0.00           O  
ATOM   1227  CB  ARG A 174       3.413 -40.608 -12.735  1.00  0.00           C  
ATOM   1228  CG  ARG A 174       2.312 -39.834 -12.039  1.00  0.00           C  
ATOM   1229  CD  ARG A 174       2.800 -38.994 -10.914  1.00  0.00           C  
ATOM   1230  NE  ARG A 174       3.472 -37.767 -11.288  1.00  0.00           N  
ATOM   1231  CZ  ARG A 174       4.522 -37.260 -10.613  1.00  0.00           C  
ATOM   1232  NH1 ARG A 174       5.074 -37.930  -9.634  1.00  0.00           N  
ATOM   1233  NH2 ARG A 174       5.004 -36.072 -10.921  1.00  0.00           N  
ATOM   1234  H   ARG A 174       2.410 -42.740 -11.761  1.00  0.00           H  
ATOM   1235  HA  ARG A 174       2.127 -41.401 -14.257  1.00  0.00           H  
ATOM   1236 1HB  ARG A 174       4.097 -40.978 -11.974  1.00  0.00           H  
ATOM   1237 2HB  ARG A 174       3.959 -39.906 -13.360  1.00  0.00           H  
ATOM   1238 1HG  ARG A 174       1.814 -39.184 -12.759  1.00  0.00           H  
ATOM   1239 2HG  ARG A 174       1.595 -40.540 -11.635  1.00  0.00           H  
ATOM   1240 1HD  ARG A 174       1.947 -38.722 -10.295  1.00  0.00           H  
ATOM   1241 2HD  ARG A 174       3.494 -39.573 -10.321  1.00  0.00           H  
ATOM   1242  HE  ARG A 174       3.076 -37.190 -12.016  1.00  0.00           H  
ATOM   1243 1HH1 ARG A 174       4.727 -38.842  -9.385  1.00  0.00           H  
ATOM   1244 2HH1 ARG A 174       5.847 -37.512  -9.143  1.00  0.00           H  
ATOM   1245 1HH2 ARG A 174       4.565 -35.544 -11.656  1.00  0.00           H  
ATOM   1246 2HH2 ARG A 174       5.765 -35.701 -10.376  1.00  0.00           H  
ATOM   1247  N   LEU A 175       4.904 -43.140 -13.842  1.00  0.00           N  
ATOM   1248  CA  LEU A 175       5.994 -43.792 -14.561  1.00  0.00           C  
ATOM   1249  C   LEU A 175       5.480 -44.718 -15.638  1.00  0.00           C  
ATOM   1250  O   LEU A 175       5.973 -44.704 -16.761  1.00  0.00           O  
ATOM   1251  CB  LEU A 175       6.864 -44.585 -13.577  1.00  0.00           C  
ATOM   1252  CG  LEU A 175       7.780 -43.758 -12.680  1.00  0.00           C  
ATOM   1253  CD1 LEU A 175       8.323 -44.619 -11.554  1.00  0.00           C  
ATOM   1254  CD2 LEU A 175       8.935 -43.270 -13.531  1.00  0.00           C  
ATOM   1255  H   LEU A 175       4.799 -43.319 -12.854  1.00  0.00           H  
ATOM   1256  HA  LEU A 175       6.604 -43.022 -15.033  1.00  0.00           H  
ATOM   1257 1HB  LEU A 175       6.216 -45.168 -12.929  1.00  0.00           H  
ATOM   1258 2HB  LEU A 175       7.491 -45.273 -14.145  1.00  0.00           H  
ATOM   1259  HG  LEU A 175       7.236 -42.913 -12.258  1.00  0.00           H  
ATOM   1260 1HD1 LEU A 175       8.992 -44.022 -10.933  1.00  0.00           H  
ATOM   1261 2HD1 LEU A 175       7.496 -44.984 -10.946  1.00  0.00           H  
ATOM   1262 3HD1 LEU A 175       8.871 -45.462 -11.971  1.00  0.00           H  
ATOM   1263 1HD2 LEU A 175       9.617 -42.675 -12.922  1.00  0.00           H  
ATOM   1264 2HD2 LEU A 175       9.470 -44.127 -13.940  1.00  0.00           H  
ATOM   1265 3HD2 LEU A 175       8.550 -42.662 -14.348  1.00  0.00           H  
ATOM   1266  N   TRP A 176       4.462 -45.502 -15.317  1.00  0.00           N  
ATOM   1267  CA  TRP A 176       3.908 -46.407 -16.301  1.00  0.00           C  
ATOM   1268  C   TRP A 176       3.339 -45.638 -17.475  1.00  0.00           C  
ATOM   1269  O   TRP A 176       3.646 -45.937 -18.626  1.00  0.00           O  
ATOM   1270  CB  TRP A 176       2.809 -47.264 -15.663  1.00  0.00           C  
ATOM   1271  CG  TRP A 176       3.322 -48.320 -14.726  1.00  0.00           C  
ATOM   1272  CD1 TRP A 176       4.587 -48.822 -14.683  1.00  0.00           C  
ATOM   1273  CD2 TRP A 176       2.583 -49.009 -13.686  1.00  0.00           C  
ATOM   1274  NE1 TRP A 176       4.685 -49.781 -13.708  1.00  0.00           N  
ATOM   1275  CE2 TRP A 176       3.467 -49.913 -13.090  1.00  0.00           C  
ATOM   1276  CE3 TRP A 176       1.263 -48.933 -13.222  1.00  0.00           C  
ATOM   1277  CZ2 TRP A 176       3.076 -50.747 -12.052  1.00  0.00           C  
ATOM   1278  CZ3 TRP A 176       0.874 -49.760 -12.175  1.00  0.00           C  
ATOM   1279  CH2 TRP A 176       1.757 -50.644 -11.606  1.00  0.00           C  
ATOM   1280  H   TRP A 176       4.087 -45.491 -14.380  1.00  0.00           H  
ATOM   1281  HA  TRP A 176       4.701 -47.057 -16.661  1.00  0.00           H  
ATOM   1282 1HB  TRP A 176       2.121 -46.623 -15.112  1.00  0.00           H  
ATOM   1283 2HB  TRP A 176       2.236 -47.757 -16.449  1.00  0.00           H  
ATOM   1284  HD1 TRP A 176       5.400 -48.510 -15.332  1.00  0.00           H  
ATOM   1285  HE1 TRP A 176       5.518 -50.304 -13.480  1.00  0.00           H  
ATOM   1286  HE3 TRP A 176       0.558 -48.235 -13.671  1.00  0.00           H  
ATOM   1287  HZ2 TRP A 176       3.765 -51.449 -11.583  1.00  0.00           H  
ATOM   1288  HZ3 TRP A 176      -0.152 -49.689 -11.815  1.00  0.00           H  
ATOM   1289  HH2 TRP A 176       1.420 -51.277 -10.784  1.00  0.00           H  
ATOM   1290  N   SER A 177       2.565 -44.600 -17.169  1.00  0.00           N  
ATOM   1291  CA  SER A 177       1.915 -43.781 -18.172  1.00  0.00           C  
ATOM   1292  C   SER A 177       2.899 -42.941 -18.966  1.00  0.00           C  
ATOM   1293  O   SER A 177       2.626 -42.575 -20.107  1.00  0.00           O  
ATOM   1294  CB  SER A 177       0.916 -42.878 -17.506  1.00  0.00           C  
ATOM   1295  OG  SER A 177       1.559 -41.884 -16.758  1.00  0.00           O  
ATOM   1296  H   SER A 177       2.386 -44.395 -16.201  1.00  0.00           H  
ATOM   1297  HA  SER A 177       1.391 -44.439 -18.859  1.00  0.00           H  
ATOM   1298 1HB  SER A 177       0.270 -42.434 -18.255  1.00  0.00           H  
ATOM   1299 2HB  SER A 177       0.291 -43.475 -16.844  1.00  0.00           H  
ATOM   1300  HG  SER A 177       2.011 -41.329 -17.400  1.00  0.00           H  
ATOM   1301  N   ALA A 178       4.070 -42.678 -18.385  1.00  0.00           N  
ATOM   1302  CA  ALA A 178       5.105 -41.893 -19.040  1.00  0.00           C  
ATOM   1303  C   ALA A 178       5.590 -42.543 -20.336  1.00  0.00           C  
ATOM   1304  O   ALA A 178       6.096 -41.847 -21.215  1.00  0.00           O  
ATOM   1305  CB  ALA A 178       6.279 -41.680 -18.090  1.00  0.00           C  
ATOM   1306  H   ALA A 178       4.238 -42.991 -17.440  1.00  0.00           H  
ATOM   1307  HA  ALA A 178       4.678 -40.923 -19.294  1.00  0.00           H  
ATOM   1308 1HB  ALA A 178       7.025 -41.056 -18.573  1.00  0.00           H  
ATOM   1309 2HB  ALA A 178       5.929 -41.183 -17.186  1.00  0.00           H  
ATOM   1310 3HB  ALA A 178       6.722 -42.638 -17.831  1.00  0.00           H  
ATOM   1311  N   GLY A 179       5.398 -43.862 -20.490  1.00  0.00           N  
ATOM   1312  CA  GLY A 179       5.856 -44.571 -21.686  1.00  0.00           C  
ATOM   1313  C   GLY A 179       5.181 -44.094 -22.981  1.00  0.00           C  
ATOM   1314  O   GLY A 179       5.679 -44.363 -24.076  1.00  0.00           O  
ATOM   1315  H   GLY A 179       4.938 -44.402 -19.765  1.00  0.00           H  
ATOM   1316 1HA  GLY A 179       6.934 -44.456 -21.777  1.00  0.00           H  
ATOM   1317 2HA  GLY A 179       5.671 -45.637 -21.557  1.00  0.00           H  
ATOM   1318  N   CYS A 180       4.053 -43.387 -22.864  1.00  0.00           N  
ATOM   1319  CA  CYS A 180       3.366 -42.865 -24.040  1.00  0.00           C  
ATOM   1320  C   CYS A 180       3.976 -41.563 -24.554  1.00  0.00           C  
ATOM   1321  O   CYS A 180       3.742 -41.173 -25.702  1.00  0.00           O  
ATOM   1322  CB  CYS A 180       1.917 -42.583 -23.715  1.00  0.00           C  
ATOM   1323  SG  CYS A 180       1.741 -41.195 -22.565  1.00  0.00           S  
ATOM   1324  H   CYS A 180       3.664 -43.191 -21.950  1.00  0.00           H  
ATOM   1325  HA  CYS A 180       3.421 -43.612 -24.830  1.00  0.00           H  
ATOM   1326 1HB  CYS A 180       1.367 -42.347 -24.626  1.00  0.00           H  
ATOM   1327 2HB  CYS A 180       1.461 -43.461 -23.269  1.00  0.00           H  
ATOM   1328  HG  CYS A 180       2.119 -40.251 -23.422  1.00  0.00           H  
ATOM   1329  N   ARG A 181       4.747 -40.888 -23.706  1.00  0.00           N  
ATOM   1330  CA  ARG A 181       5.370 -39.626 -24.074  1.00  0.00           C  
ATOM   1331  C   ARG A 181       6.697 -39.880 -24.721  1.00  0.00           C  
ATOM   1332  O   ARG A 181       7.500 -40.625 -24.179  1.00  0.00           O  
ATOM   1333  CB  ARG A 181       5.553 -38.728 -22.857  1.00  0.00           C  
ATOM   1334  CG  ARG A 181       6.365 -37.466 -23.115  1.00  0.00           C  
ATOM   1335  CD  ARG A 181       5.634 -36.471 -23.941  1.00  0.00           C  
ATOM   1336  NE  ARG A 181       6.419 -35.261 -24.153  1.00  0.00           N  
ATOM   1337  CZ  ARG A 181       6.023 -34.206 -24.896  1.00  0.00           C  
ATOM   1338  NH1 ARG A 181       4.852 -34.228 -25.494  1.00  0.00           N  
ATOM   1339  NH2 ARG A 181       6.809 -33.151 -25.019  1.00  0.00           N  
ATOM   1340  H   ARG A 181       4.930 -41.258 -22.785  1.00  0.00           H  
ATOM   1341  HA  ARG A 181       4.726 -39.113 -24.789  1.00  0.00           H  
ATOM   1342 1HB  ARG A 181       4.576 -38.415 -22.492  1.00  0.00           H  
ATOM   1343 2HB  ARG A 181       6.040 -39.284 -22.056  1.00  0.00           H  
ATOM   1344 1HG  ARG A 181       6.622 -36.998 -22.165  1.00  0.00           H  
ATOM   1345 2HG  ARG A 181       7.278 -37.733 -23.638  1.00  0.00           H  
ATOM   1346 1HD  ARG A 181       5.407 -36.904 -24.916  1.00  0.00           H  
ATOM   1347 2HD  ARG A 181       4.706 -36.193 -23.443  1.00  0.00           H  
ATOM   1348  HE  ARG A 181       7.326 -35.207 -23.708  1.00  0.00           H  
ATOM   1349 1HH1 ARG A 181       4.252 -35.035 -25.398  1.00  0.00           H  
ATOM   1350 2HH1 ARG A 181       4.553 -33.439 -26.048  1.00  0.00           H  
ATOM   1351 1HH2 ARG A 181       7.708 -33.134 -24.556  1.00  0.00           H  
ATOM   1352 2HH2 ARG A 181       6.511 -32.361 -25.571  1.00  0.00           H  
ATOM   1353  N   SER A 182       6.935 -39.256 -25.874  1.00  0.00           N  
ATOM   1354  CA  SER A 182       8.172 -39.440 -26.639  1.00  0.00           C  
ATOM   1355  C   SER A 182       9.420 -39.319 -25.763  1.00  0.00           C  
ATOM   1356  O   SER A 182      10.300 -40.184 -25.784  1.00  0.00           O  
ATOM   1357  CB  SER A 182       8.242 -38.418 -27.758  1.00  0.00           C  
ATOM   1358  OG  SER A 182       7.208 -38.611 -28.687  1.00  0.00           O  
ATOM   1359  H   SER A 182       6.224 -38.642 -26.246  1.00  0.00           H  
ATOM   1360  HA  SER A 182       8.155 -40.431 -27.086  1.00  0.00           H  
ATOM   1361 1HB  SER A 182       8.190 -37.412 -27.345  1.00  0.00           H  
ATOM   1362 2HB  SER A 182       9.201 -38.514 -28.267  1.00  0.00           H  
ATOM   1363  HG  SER A 182       7.276 -37.886 -29.313  1.00  0.00           H  
ATOM   1364  N   LYS A 183       9.465 -38.264 -24.956  1.00  0.00           N  
ATOM   1365  CA  LYS A 183      10.589 -38.004 -24.072  1.00  0.00           C  
ATOM   1366  C   LYS A 183      10.756 -39.067 -22.996  1.00  0.00           C  
ATOM   1367  O   LYS A 183      11.853 -39.233 -22.462  1.00  0.00           O  
ATOM   1368  CB  LYS A 183      10.428 -36.630 -23.418  1.00  0.00           C  
ATOM   1369  CG  LYS A 183      10.594 -35.458 -24.381  1.00  0.00           C  
ATOM   1370  CD  LYS A 183      10.421 -34.119 -23.674  1.00  0.00           C  
ATOM   1371  CE  LYS A 183      10.596 -32.952 -24.632  1.00  0.00           C  
ATOM   1372  NZ  LYS A 183      10.398 -31.643 -23.950  1.00  0.00           N  
ATOM   1373  H   LYS A 183       8.702 -37.604 -24.979  1.00  0.00           H  
ATOM   1374  HA  LYS A 183      11.499 -37.998 -24.673  1.00  0.00           H  
ATOM   1375 1HB  LYS A 183       9.441 -36.555 -22.962  1.00  0.00           H  
ATOM   1376 2HB  LYS A 183      11.167 -36.518 -22.624  1.00  0.00           H  
ATOM   1377 1HG  LYS A 183      11.589 -35.495 -24.827  1.00  0.00           H  
ATOM   1378 2HG  LYS A 183       9.856 -35.536 -25.179  1.00  0.00           H  
ATOM   1379 1HD  LYS A 183       9.428 -34.069 -23.227  1.00  0.00           H  
ATOM   1380 2HD  LYS A 183      11.162 -34.034 -22.878  1.00  0.00           H  
ATOM   1381 1HE  LYS A 183      11.600 -32.981 -25.054  1.00  0.00           H  
ATOM   1382 2HE  LYS A 183       9.872 -33.041 -25.442  1.00  0.00           H  
ATOM   1383 1HZ  LYS A 183      10.521 -30.893 -24.615  1.00  0.00           H  
ATOM   1384 2HZ  LYS A 183       9.465 -31.603 -23.565  1.00  0.00           H  
ATOM   1385 3HZ  LYS A 183      11.073 -31.546 -23.205  1.00  0.00           H  
ATOM   1386  N   TYR A 184       9.677 -39.770 -22.659  1.00  0.00           N  
ATOM   1387  CA  TYR A 184       9.740 -40.779 -21.631  1.00  0.00           C  
ATOM   1388  C   TYR A 184       9.322 -42.187 -22.112  1.00  0.00           C  
ATOM   1389  O   TYR A 184       8.885 -43.006 -21.306  1.00  0.00           O  
ATOM   1390  CB  TYR A 184       8.892 -40.344 -20.437  1.00  0.00           C  
ATOM   1391  CG  TYR A 184       9.338 -39.042 -19.778  1.00  0.00           C  
ATOM   1392  CD1 TYR A 184       8.436 -38.008 -19.572  1.00  0.00           C  
ATOM   1393  CD2 TYR A 184      10.658 -38.876 -19.396  1.00  0.00           C  
ATOM   1394  CE1 TYR A 184       8.856 -36.833 -18.968  1.00  0.00           C  
ATOM   1395  CE2 TYR A 184      11.078 -37.707 -18.797  1.00  0.00           C  
ATOM   1396  CZ  TYR A 184      10.184 -36.688 -18.576  1.00  0.00           C  
ATOM   1397  OH  TYR A 184      10.607 -35.523 -17.974  1.00  0.00           O  
ATOM   1398  H   TYR A 184       8.804 -39.619 -23.132  1.00  0.00           H  
ATOM   1399  HA  TYR A 184      10.772 -40.841 -21.297  1.00  0.00           H  
ATOM   1400 1HB  TYR A 184       7.859 -40.217 -20.759  1.00  0.00           H  
ATOM   1401 2HB  TYR A 184       8.906 -41.130 -19.683  1.00  0.00           H  
ATOM   1402  HD1 TYR A 184       7.396 -38.123 -19.878  1.00  0.00           H  
ATOM   1403  HD2 TYR A 184      11.368 -39.677 -19.574  1.00  0.00           H  
ATOM   1404  HE1 TYR A 184       8.145 -36.025 -18.800  1.00  0.00           H  
ATOM   1405  HE2 TYR A 184      12.119 -37.590 -18.499  1.00  0.00           H  
ATOM   1406  HH  TYR A 184       9.869 -34.913 -17.908  1.00  0.00           H  
ATOM   1407  N   VAL A 185       9.509 -42.500 -23.394  1.00  0.00           N  
ATOM   1408  CA  VAL A 185       9.128 -43.835 -23.881  1.00  0.00           C  
ATOM   1409  C   VAL A 185       9.961 -44.970 -23.284  1.00  0.00           C  
ATOM   1410  O   VAL A 185      11.189 -44.955 -23.353  1.00  0.00           O  
ATOM   1411  CB  VAL A 185       9.262 -43.923 -25.418  1.00  0.00           C  
ATOM   1412  CG1 VAL A 185       8.989 -45.336 -25.900  1.00  0.00           C  
ATOM   1413  CG2 VAL A 185       8.294 -42.976 -26.067  1.00  0.00           C  
ATOM   1414  H   VAL A 185       9.880 -41.813 -24.045  1.00  0.00           H  
ATOM   1415  HA  VAL A 185       8.086 -44.002 -23.617  1.00  0.00           H  
ATOM   1416  HB  VAL A 185      10.282 -43.663 -25.703  1.00  0.00           H  
ATOM   1417 1HG1 VAL A 185       9.099 -45.370 -26.985  1.00  0.00           H  
ATOM   1418 2HG1 VAL A 185       9.699 -46.023 -25.443  1.00  0.00           H  
ATOM   1419 3HG1 VAL A 185       7.974 -45.622 -25.630  1.00  0.00           H  
ATOM   1420 1HG2 VAL A 185       8.399 -43.024 -27.150  1.00  0.00           H  
ATOM   1421 2HG2 VAL A 185       7.274 -43.233 -25.785  1.00  0.00           H  
ATOM   1422 3HG2 VAL A 185       8.527 -41.978 -25.727  1.00  0.00           H  
ATOM   1423  N   GLY A 186       9.281 -45.965 -22.717  1.00  0.00           N  
ATOM   1424  CA  GLY A 186       9.953 -47.159 -22.210  1.00  0.00           C  
ATOM   1425  C   GLY A 186      10.669 -46.929 -20.895  1.00  0.00           C  
ATOM   1426  O   GLY A 186      10.511 -45.884 -20.275  1.00  0.00           O  
ATOM   1427  H   GLY A 186       8.274 -45.906 -22.664  1.00  0.00           H  
ATOM   1428 1HA  GLY A 186       9.218 -47.954 -22.085  1.00  0.00           H  
ATOM   1429 2HA  GLY A 186      10.668 -47.510 -22.954  1.00  0.00           H  
ATOM   1430  N   LEU A 187      11.468 -47.912 -20.492  1.00  0.00           N  
ATOM   1431  CA  LEU A 187      12.181 -47.874 -19.227  1.00  0.00           C  
ATOM   1432  C   LEU A 187      13.188 -46.747 -19.156  1.00  0.00           C  
ATOM   1433  O   LEU A 187      13.243 -46.053 -18.153  1.00  0.00           O  
ATOM   1434  CB  LEU A 187      12.926 -49.194 -19.015  1.00  0.00           C  
ATOM   1435  CG  LEU A 187      12.048 -50.435 -18.827  1.00  0.00           C  
ATOM   1436  CD1 LEU A 187      12.934 -51.673 -18.814  1.00  0.00           C  
ATOM   1437  CD2 LEU A 187      11.253 -50.312 -17.539  1.00  0.00           C  
ATOM   1438  H   LEU A 187      11.562 -48.731 -21.077  1.00  0.00           H  
ATOM   1439  HA  LEU A 187      11.455 -47.739 -18.426  1.00  0.00           H  
ATOM   1440 1HB  LEU A 187      13.578 -49.370 -19.869  1.00  0.00           H  
ATOM   1441 2HB  LEU A 187      13.548 -49.097 -18.125  1.00  0.00           H  
ATOM   1442  HG  LEU A 187      11.362 -50.522 -19.669  1.00  0.00           H  
ATOM   1443 1HD1 LEU A 187      12.316 -52.563 -18.700  1.00  0.00           H  
ATOM   1444 2HD1 LEU A 187      13.486 -51.734 -19.752  1.00  0.00           H  
ATOM   1445 3HD1 LEU A 187      13.636 -51.610 -17.984  1.00  0.00           H  
ATOM   1446 1HD2 LEU A 187      10.625 -51.196 -17.417  1.00  0.00           H  
ATOM   1447 2HD2 LEU A 187      11.935 -50.231 -16.693  1.00  0.00           H  
ATOM   1448 3HD2 LEU A 187      10.624 -49.426 -17.586  1.00  0.00           H  
ATOM   1449  N   TRP A 188      13.952 -46.535 -20.228  1.00  0.00           N  
ATOM   1450  CA  TRP A 188      14.955 -45.471 -20.248  1.00  0.00           C  
ATOM   1451  C   TRP A 188      14.275 -44.126 -20.008  1.00  0.00           C  
ATOM   1452  O   TRP A 188      14.839 -43.238 -19.372  1.00  0.00           O  
ATOM   1453  CB  TRP A 188      15.728 -45.471 -21.572  1.00  0.00           C  
ATOM   1454  CG  TRP A 188      16.934 -44.564 -21.574  1.00  0.00           C  
ATOM   1455  CD1 TRP A 188      17.103 -43.411 -22.282  1.00  0.00           C  
ATOM   1456  CD2 TRP A 188      18.158 -44.750 -20.816  1.00  0.00           C  
ATOM   1457  NE1 TRP A 188      18.340 -42.869 -22.018  1.00  0.00           N  
ATOM   1458  CE2 TRP A 188      18.998 -43.676 -21.122  1.00  0.00           C  
ATOM   1459  CE3 TRP A 188      18.599 -45.729 -19.916  1.00  0.00           C  
ATOM   1460  CZ2 TRP A 188      20.259 -43.548 -20.559  1.00  0.00           C  
ATOM   1461  CZ3 TRP A 188      19.861 -45.601 -19.350  1.00  0.00           C  
ATOM   1462  CH2 TRP A 188      20.670 -44.538 -19.664  1.00  0.00           C  
ATOM   1463  H   TRP A 188      13.848 -47.132 -21.036  1.00  0.00           H  
ATOM   1464  HA  TRP A 188      15.662 -45.645 -19.441  1.00  0.00           H  
ATOM   1465 1HB  TRP A 188      16.058 -46.485 -21.801  1.00  0.00           H  
ATOM   1466 2HB  TRP A 188      15.063 -45.155 -22.376  1.00  0.00           H  
ATOM   1467  HD1 TRP A 188      16.366 -42.983 -22.959  1.00  0.00           H  
ATOM   1468  HE1 TRP A 188      18.707 -42.018 -22.418  1.00  0.00           H  
ATOM   1469  HE3 TRP A 188      17.959 -46.574 -19.662  1.00  0.00           H  
ATOM   1470  HZ2 TRP A 188      20.917 -42.711 -20.795  1.00  0.00           H  
ATOM   1471  HZ3 TRP A 188      20.191 -46.366 -18.647  1.00  0.00           H  
ATOM   1472  HH2 TRP A 188      21.654 -44.468 -19.200  1.00  0.00           H  
ATOM   1473  N   GLY A 189      13.066 -43.986 -20.535  1.00  0.00           N  
ATOM   1474  CA  GLY A 189      12.287 -42.788 -20.353  1.00  0.00           C  
ATOM   1475  C   GLY A 189      11.697 -42.717 -18.954  1.00  0.00           C  
ATOM   1476  O   GLY A 189      11.605 -41.642 -18.372  1.00  0.00           O  
ATOM   1477  H   GLY A 189      12.669 -44.749 -21.066  1.00  0.00           H  
ATOM   1478 1HA  GLY A 189      12.910 -41.913 -20.539  1.00  0.00           H  
ATOM   1479 2HA  GLY A 189      11.507 -42.790 -21.088  1.00  0.00           H  
ATOM   1480  N   ARG A 190      11.339 -43.868 -18.396  1.00  0.00           N  
ATOM   1481  CA  ARG A 190      10.847 -43.924 -17.028  1.00  0.00           C  
ATOM   1482  C   ARG A 190      11.968 -43.553 -16.077  1.00  0.00           C  
ATOM   1483  O   ARG A 190      11.728 -42.956 -15.028  1.00  0.00           O  
ATOM   1484  CB  ARG A 190      10.323 -45.309 -16.686  1.00  0.00           C  
ATOM   1485  CG  ARG A 190       9.028 -45.684 -17.373  1.00  0.00           C  
ATOM   1486  CD  ARG A 190       8.610 -47.070 -17.044  1.00  0.00           C  
ATOM   1487  NE  ARG A 190       7.372 -47.444 -17.714  1.00  0.00           N  
ATOM   1488  CZ  ARG A 190       6.837 -48.683 -17.700  1.00  0.00           C  
ATOM   1489  NH1 ARG A 190       7.437 -49.654 -17.048  1.00  0.00           N  
ATOM   1490  NH2 ARG A 190       5.702 -48.915 -18.338  1.00  0.00           N  
ATOM   1491  H   ARG A 190      11.398 -44.721 -18.931  1.00  0.00           H  
ATOM   1492  HA  ARG A 190      10.036 -43.204 -16.915  1.00  0.00           H  
ATOM   1493 1HB  ARG A 190      11.064 -46.058 -16.953  1.00  0.00           H  
ATOM   1494 2HB  ARG A 190      10.159 -45.383 -15.612  1.00  0.00           H  
ATOM   1495 1HG  ARG A 190       8.255 -44.998 -17.042  1.00  0.00           H  
ATOM   1496 2HG  ARG A 190       9.135 -45.603 -18.449  1.00  0.00           H  
ATOM   1497 1HD  ARG A 190       9.387 -47.762 -17.359  1.00  0.00           H  
ATOM   1498 2HD  ARG A 190       8.458 -47.159 -15.970  1.00  0.00           H  
ATOM   1499  HE  ARG A 190       6.878 -46.724 -18.225  1.00  0.00           H  
ATOM   1500 1HH1 ARG A 190       8.302 -49.474 -16.558  1.00  0.00           H  
ATOM   1501 2HH1 ARG A 190       7.032 -50.579 -17.035  1.00  0.00           H  
ATOM   1502 1HH2 ARG A 190       5.240 -48.166 -18.836  1.00  0.00           H  
ATOM   1503 2HH2 ARG A 190       5.296 -49.838 -18.326  1.00  0.00           H  
ATOM   1504  N   LEU A 191      13.200 -43.889 -16.462  1.00  0.00           N  
ATOM   1505  CA  LEU A 191      14.353 -43.515 -15.680  1.00  0.00           C  
ATOM   1506  C   LEU A 191      14.503 -42.014 -15.745  1.00  0.00           C  
ATOM   1507  O   LEU A 191      14.726 -41.386 -14.719  1.00  0.00           O  
ATOM   1508  CB  LEU A 191      15.621 -44.208 -16.197  1.00  0.00           C  
ATOM   1509  CG  LEU A 191      15.679 -45.726 -15.984  1.00  0.00           C  
ATOM   1510  CD1 LEU A 191      16.894 -46.288 -16.701  1.00  0.00           C  
ATOM   1511  CD2 LEU A 191      15.735 -46.025 -14.498  1.00  0.00           C  
ATOM   1512  H   LEU A 191      13.334 -44.407 -17.312  1.00  0.00           H  
ATOM   1513  HA  LEU A 191      14.188 -43.805 -14.643  1.00  0.00           H  
ATOM   1514 1HB  LEU A 191      15.717 -44.020 -17.262  1.00  0.00           H  
ATOM   1515 2HB  LEU A 191      16.484 -43.772 -15.695  1.00  0.00           H  
ATOM   1516  HG  LEU A 191      14.793 -46.192 -16.406  1.00  0.00           H  
ATOM   1517 1HD1 LEU A 191      16.933 -47.369 -16.560  1.00  0.00           H  
ATOM   1518 2HD1 LEU A 191      16.820 -46.065 -17.762  1.00  0.00           H  
ATOM   1519 3HD1 LEU A 191      17.798 -45.836 -16.296  1.00  0.00           H  
ATOM   1520 1HD2 LEU A 191      15.772 -47.105 -14.347  1.00  0.00           H  
ATOM   1521 2HD2 LEU A 191      16.626 -45.568 -14.068  1.00  0.00           H  
ATOM   1522 3HD2 LEU A 191      14.847 -45.621 -14.012  1.00  0.00           H  
ATOM   1523  N   ARG A 192      14.294 -41.431 -16.931  1.00  0.00           N  
ATOM   1524  CA  ARG A 192      14.362 -39.982 -17.075  1.00  0.00           C  
ATOM   1525  C   ARG A 192      13.271 -39.298 -16.261  1.00  0.00           C  
ATOM   1526  O   ARG A 192      13.513 -38.252 -15.658  1.00  0.00           O  
ATOM   1527  CB  ARG A 192      14.227 -39.571 -18.534  1.00  0.00           C  
ATOM   1528  CG  ARG A 192      15.365 -39.983 -19.443  1.00  0.00           C  
ATOM   1529  CD  ARG A 192      16.609 -39.261 -19.118  1.00  0.00           C  
ATOM   1530  NE  ARG A 192      17.689 -39.608 -20.031  1.00  0.00           N  
ATOM   1531  CZ  ARG A 192      18.975 -39.240 -19.872  1.00  0.00           C  
ATOM   1532  NH1 ARG A 192      19.327 -38.518 -18.830  1.00  0.00           N  
ATOM   1533  NH2 ARG A 192      19.882 -39.610 -20.758  1.00  0.00           N  
ATOM   1534  H   ARG A 192      14.131 -42.004 -17.750  1.00  0.00           H  
ATOM   1535  HA  ARG A 192      15.329 -39.641 -16.711  1.00  0.00           H  
ATOM   1536 1HB  ARG A 192      13.321 -39.999 -18.948  1.00  0.00           H  
ATOM   1537 2HB  ARG A 192      14.136 -38.487 -18.598  1.00  0.00           H  
ATOM   1538 1HG  ARG A 192      15.559 -41.044 -19.332  1.00  0.00           H  
ATOM   1539 2HG  ARG A 192      15.101 -39.766 -20.479  1.00  0.00           H  
ATOM   1540 1HD  ARG A 192      16.439 -38.188 -19.180  1.00  0.00           H  
ATOM   1541 2HD  ARG A 192      16.912 -39.517 -18.107  1.00  0.00           H  
ATOM   1542  HE  ARG A 192      17.456 -40.167 -20.841  1.00  0.00           H  
ATOM   1543 1HH1 ARG A 192      18.632 -38.240 -18.150  1.00  0.00           H  
ATOM   1544 2HH1 ARG A 192      20.291 -38.244 -18.707  1.00  0.00           H  
ATOM   1545 1HH2 ARG A 192      19.611 -40.167 -21.556  1.00  0.00           H  
ATOM   1546 2HH2 ARG A 192      20.846 -39.336 -20.637  1.00  0.00           H  
ATOM   1547  N   PHE A 193      12.085 -39.908 -16.220  1.00  0.00           N  
ATOM   1548  CA  PHE A 193      10.981 -39.366 -15.452  1.00  0.00           C  
ATOM   1549  C   PHE A 193      11.385 -39.349 -13.995  1.00  0.00           C  
ATOM   1550  O   PHE A 193      11.184 -38.351 -13.316  1.00  0.00           O  
ATOM   1551  CB  PHE A 193       9.704 -40.183 -15.626  1.00  0.00           C  
ATOM   1552  CG  PHE A 193       8.490 -39.565 -14.961  1.00  0.00           C  
ATOM   1553  CD1 PHE A 193       7.730 -38.629 -15.648  1.00  0.00           C  
ATOM   1554  CD2 PHE A 193       8.102 -39.894 -13.666  1.00  0.00           C  
ATOM   1555  CE1 PHE A 193       6.614 -38.053 -15.072  1.00  0.00           C  
ATOM   1556  CE2 PHE A 193       6.985 -39.320 -13.085  1.00  0.00           C  
ATOM   1557  CZ  PHE A 193       6.240 -38.399 -13.793  1.00  0.00           C  
ATOM   1558  H   PHE A 193      11.945 -40.754 -16.747  1.00  0.00           H  
ATOM   1559  HA  PHE A 193      10.792 -38.341 -15.773  1.00  0.00           H  
ATOM   1560 1HB  PHE A 193       9.490 -40.303 -16.687  1.00  0.00           H  
ATOM   1561 2HB  PHE A 193       9.855 -41.175 -15.210  1.00  0.00           H  
ATOM   1562  HD1 PHE A 193       8.020 -38.356 -16.661  1.00  0.00           H  
ATOM   1563  HD2 PHE A 193       8.688 -40.616 -13.104  1.00  0.00           H  
ATOM   1564  HE1 PHE A 193       6.028 -37.326 -15.634  1.00  0.00           H  
ATOM   1565  HE2 PHE A 193       6.693 -39.597 -12.073  1.00  0.00           H  
ATOM   1566  HZ  PHE A 193       5.358 -37.947 -13.345  1.00  0.00           H  
ATOM   1567  N   ALA A 194      11.966 -40.454 -13.525  1.00  0.00           N  
ATOM   1568  CA  ALA A 194      12.455 -40.568 -12.155  1.00  0.00           C  
ATOM   1569  C   ALA A 194      13.597 -39.576 -11.884  1.00  0.00           C  
ATOM   1570  O   ALA A 194      13.683 -39.005 -10.796  1.00  0.00           O  
ATOM   1571  CB  ALA A 194      12.919 -41.991 -11.885  1.00  0.00           C  
ATOM   1572  H   ALA A 194      12.072 -41.249 -14.138  1.00  0.00           H  
ATOM   1573  HA  ALA A 194      11.634 -40.328 -11.480  1.00  0.00           H  
ATOM   1574 1HB  ALA A 194      13.256 -42.073 -10.851  1.00  0.00           H  
ATOM   1575 2HB  ALA A 194      12.093 -42.681 -12.053  1.00  0.00           H  
ATOM   1576 3HB  ALA A 194      13.741 -42.242 -12.552  1.00  0.00           H  
ATOM   1577  N   ARG A 195      14.448 -39.353 -12.888  1.00  0.00           N  
ATOM   1578  CA  ARG A 195      15.575 -38.425 -12.797  1.00  0.00           C  
ATOM   1579  C   ARG A 195      15.102 -36.979 -12.720  1.00  0.00           C  
ATOM   1580  O   ARG A 195      15.794 -36.129 -12.157  1.00  0.00           O  
ATOM   1581  CB  ARG A 195      16.507 -38.612 -13.990  1.00  0.00           C  
ATOM   1582  CG  ARG A 195      17.312 -39.909 -13.975  1.00  0.00           C  
ATOM   1583  CD  ARG A 195      17.981 -40.171 -15.280  1.00  0.00           C  
ATOM   1584  NE  ARG A 195      18.644 -41.470 -15.300  1.00  0.00           N  
ATOM   1585  CZ  ARG A 195      18.979 -42.145 -16.420  1.00  0.00           C  
ATOM   1586  NH1 ARG A 195      18.707 -41.634 -17.594  1.00  0.00           N  
ATOM   1587  NH2 ARG A 195      19.574 -43.320 -16.345  1.00  0.00           N  
ATOM   1588  H   ARG A 195      14.326 -39.860 -13.746  1.00  0.00           H  
ATOM   1589  HA  ARG A 195      16.133 -38.652 -11.888  1.00  0.00           H  
ATOM   1590 1HB  ARG A 195      15.932 -38.587 -14.911  1.00  0.00           H  
ATOM   1591 2HB  ARG A 195      17.217 -37.786 -14.026  1.00  0.00           H  
ATOM   1592 1HG  ARG A 195      18.097 -39.817 -13.224  1.00  0.00           H  
ATOM   1593 2HG  ARG A 195      16.682 -40.755 -13.717  1.00  0.00           H  
ATOM   1594 1HD  ARG A 195      17.243 -40.156 -16.076  1.00  0.00           H  
ATOM   1595 2HD  ARG A 195      18.730 -39.401 -15.465  1.00  0.00           H  
ATOM   1596  HE  ARG A 195      18.869 -41.896 -14.411  1.00  0.00           H  
ATOM   1597 1HH1 ARG A 195      18.255 -40.736 -17.651  1.00  0.00           H  
ATOM   1598 2HH1 ARG A 195      18.951 -42.132 -18.437  1.00  0.00           H  
ATOM   1599 1HH2 ARG A 195      19.787 -43.723 -15.444  1.00  0.00           H  
ATOM   1600 2HH2 ARG A 195      19.816 -43.813 -17.190  1.00  0.00           H  
ATOM   1601  N   LYS A 196      13.918 -36.706 -13.269  1.00  0.00           N  
ATOM   1602  CA  LYS A 196      13.336 -35.377 -13.183  1.00  0.00           C  
ATOM   1603  C   LYS A 196      13.330 -34.926 -11.718  1.00  0.00           C  
ATOM   1604  O   LYS A 196      12.767 -35.627 -10.877  1.00  0.00           O  
ATOM   1605  CB  LYS A 196      11.909 -35.378 -13.736  1.00  0.00           C  
ATOM   1606  CG  LYS A 196      11.226 -34.025 -13.757  1.00  0.00           C  
ATOM   1607  CD  LYS A 196       9.857 -34.099 -14.426  1.00  0.00           C  
ATOM   1608  CE  LYS A 196       8.881 -34.966 -13.635  1.00  0.00           C  
ATOM   1609  NZ  LYS A 196       7.484 -34.817 -14.131  1.00  0.00           N  
ATOM   1610  H   LYS A 196      13.417 -37.430 -13.763  1.00  0.00           H  
ATOM   1611  HA  LYS A 196      13.935 -34.701 -13.783  1.00  0.00           H  
ATOM   1612 1HB  LYS A 196      11.906 -35.778 -14.750  1.00  0.00           H  
ATOM   1613 2HB  LYS A 196      11.288 -36.024 -13.122  1.00  0.00           H  
ATOM   1614 1HG  LYS A 196      11.105 -33.666 -12.737  1.00  0.00           H  
ATOM   1615 2HG  LYS A 196      11.847 -33.314 -14.301  1.00  0.00           H  
ATOM   1616 1HD  LYS A 196       9.443 -33.094 -14.516  1.00  0.00           H  
ATOM   1617 2HD  LYS A 196       9.966 -34.517 -15.427  1.00  0.00           H  
ATOM   1618 1HE  LYS A 196       9.177 -36.010 -13.731  1.00  0.00           H  
ATOM   1619 2HE  LYS A 196       8.912 -34.692 -12.584  1.00  0.00           H  
ATOM   1620 1HZ  LYS A 196       6.870 -35.409 -13.590  1.00  0.00           H  
ATOM   1621 2HZ  LYS A 196       7.194 -33.854 -14.036  1.00  0.00           H  
ATOM   1622 3HZ  LYS A 196       7.441 -35.087 -15.103  1.00  0.00           H  
ATOM   1623  N   PRO A 197      13.930 -33.764 -11.400  1.00  0.00           N  
ATOM   1624  CA  PRO A 197      14.041 -33.142 -10.082  1.00  0.00           C  
ATOM   1625  C   PRO A 197      12.706 -33.113  -9.367  1.00  0.00           C  
ATOM   1626  O   PRO A 197      12.643 -33.336  -8.160  1.00  0.00           O  
ATOM   1627  CB  PRO A 197      14.533 -31.733 -10.409  1.00  0.00           C  
ATOM   1628  CG  PRO A 197      15.352 -31.917 -11.638  1.00  0.00           C  
ATOM   1629  CD  PRO A 197      14.619 -32.961 -12.433  1.00  0.00           C  
ATOM   1630  HA  PRO A 197      14.785 -33.683  -9.484  1.00  0.00           H  
ATOM   1631 1HB  PRO A 197      13.677 -31.060 -10.561  1.00  0.00           H  
ATOM   1632 2HB  PRO A 197      15.112 -31.331  -9.564  1.00  0.00           H  
ATOM   1633 1HG  PRO A 197      15.444 -30.962 -12.177  1.00  0.00           H  
ATOM   1634 2HG  PRO A 197      16.372 -32.228 -11.370  1.00  0.00           H  
ATOM   1635 1HD  PRO A 197      13.886 -32.500 -13.111  1.00  0.00           H  
ATOM   1636 2HD  PRO A 197      15.352 -33.578 -12.973  1.00  0.00           H  
ATOM   1637  N   ILE A 198      11.642 -32.869 -10.123  1.00  0.00           N  
ATOM   1638  CA  ILE A 198      10.303 -32.854  -9.580  1.00  0.00           C  
ATOM   1639  C   ILE A 198       9.953 -34.218  -9.034  1.00  0.00           C  
ATOM   1640  O   ILE A 198       9.526 -34.326  -7.890  1.00  0.00           O  
ATOM   1641  CB  ILE A 198       9.279 -32.448 -10.649  1.00  0.00           C  
ATOM   1642  CG1 ILE A 198       9.474 -30.984 -11.047  1.00  0.00           C  
ATOM   1643  CG2 ILE A 198       7.868 -32.700 -10.145  1.00  0.00           C  
ATOM   1644  CD1 ILE A 198       8.714 -30.591 -12.296  1.00  0.00           C  
ATOM   1645  H   ILE A 198      11.771 -32.687 -11.108  1.00  0.00           H  
ATOM   1646  HA  ILE A 198      10.263 -32.135  -8.763  1.00  0.00           H  
ATOM   1647  HB  ILE A 198       9.445 -33.039 -11.541  1.00  0.00           H  
ATOM   1648 1HG1 ILE A 198       9.144 -30.347 -10.227  1.00  0.00           H  
ATOM   1649 2HG1 ILE A 198      10.535 -30.798 -11.219  1.00  0.00           H  
ATOM   1650 1HG2 ILE A 198       7.157 -32.425 -10.922  1.00  0.00           H  
ATOM   1651 2HG2 ILE A 198       7.748 -33.753  -9.900  1.00  0.00           H  
ATOM   1652 3HG2 ILE A 198       7.686 -32.096  -9.255  1.00  0.00           H  
ATOM   1653 1HD1 ILE A 198       8.897 -29.538 -12.517  1.00  0.00           H  
ATOM   1654 2HD1 ILE A 198       9.050 -31.201 -13.135  1.00  0.00           H  
ATOM   1655 3HD1 ILE A 198       7.650 -30.746 -12.144  1.00  0.00           H  
ATOM   1656  N   SER A 199      10.163 -35.259  -9.843  1.00  0.00           N  
ATOM   1657  CA  SER A 199       9.845 -36.619  -9.428  1.00  0.00           C  
ATOM   1658  C   SER A 199      10.753 -37.093  -8.306  1.00  0.00           C  
ATOM   1659  O   SER A 199      10.350 -37.921  -7.492  1.00  0.00           O  
ATOM   1660  CB  SER A 199       9.996 -37.559 -10.567  1.00  0.00           C  
ATOM   1661  OG  SER A 199      11.354 -37.719 -10.838  1.00  0.00           O  
ATOM   1662  H   SER A 199      10.534 -35.100 -10.769  1.00  0.00           H  
ATOM   1663  HA  SER A 199       8.820 -36.648  -9.080  1.00  0.00           H  
ATOM   1664 1HB  SER A 199       9.534 -38.519 -10.336  1.00  0.00           H  
ATOM   1665 2HB  SER A 199       9.493 -37.149 -11.443  1.00  0.00           H  
ATOM   1666  HG  SER A 199      11.392 -38.137 -11.689  1.00  0.00           H  
ATOM   1667  N   ILE A 200      11.963 -36.542  -8.234  1.00  0.00           N  
ATOM   1668  CA  ILE A 200      12.857 -36.885  -7.144  1.00  0.00           C  
ATOM   1669  C   ILE A 200      12.252 -36.375  -5.854  1.00  0.00           C  
ATOM   1670  O   ILE A 200      12.144 -37.114  -4.876  1.00  0.00           O  
ATOM   1671  CB  ILE A 200      14.267 -36.306  -7.348  1.00  0.00           C  
ATOM   1672  CG1 ILE A 200      14.943 -36.994  -8.536  1.00  0.00           C  
ATOM   1673  CG2 ILE A 200      15.091 -36.478  -6.083  1.00  0.00           C  
ATOM   1674  CD1 ILE A 200      16.223 -36.327  -8.980  1.00  0.00           C  
ATOM   1675  H   ILE A 200      12.263 -35.892  -8.947  1.00  0.00           H  
ATOM   1676  HA  ILE A 200      12.937 -37.970  -7.080  1.00  0.00           H  
ATOM   1677  HB  ILE A 200      14.194 -35.246  -7.584  1.00  0.00           H  
ATOM   1678 1HG1 ILE A 200      15.169 -38.025  -8.266  1.00  0.00           H  
ATOM   1679 2HG1 ILE A 200      14.254 -37.004  -9.378  1.00  0.00           H  
ATOM   1680 1HG2 ILE A 200      16.084 -36.057  -6.236  1.00  0.00           H  
ATOM   1681 2HG2 ILE A 200      14.602 -35.963  -5.259  1.00  0.00           H  
ATOM   1682 3HG2 ILE A 200      15.179 -37.539  -5.848  1.00  0.00           H  
ATOM   1683 1HD1 ILE A 200      16.643 -36.875  -9.823  1.00  0.00           H  
ATOM   1684 2HD1 ILE A 200      16.021 -35.302  -9.281  1.00  0.00           H  
ATOM   1685 3HD1 ILE A 200      16.936 -36.329  -8.157  1.00  0.00           H  
ATOM   1686  N   ILE A 201      11.821 -35.116  -5.881  1.00  0.00           N  
ATOM   1687  CA  ILE A 201      11.170 -34.492  -4.745  1.00  0.00           C  
ATOM   1688  C   ILE A 201       9.912 -35.240  -4.374  1.00  0.00           C  
ATOM   1689  O   ILE A 201       9.656 -35.462  -3.195  1.00  0.00           O  
ATOM   1690  CB  ILE A 201      10.823 -33.027  -5.035  1.00  0.00           C  
ATOM   1691  CG1 ILE A 201      12.105 -32.201  -5.142  1.00  0.00           C  
ATOM   1692  CG2 ILE A 201       9.915 -32.481  -3.943  1.00  0.00           C  
ATOM   1693  CD1 ILE A 201      11.884 -30.821  -5.715  1.00  0.00           C  
ATOM   1694  H   ILE A 201      11.958 -34.569  -6.718  1.00  0.00           H  
ATOM   1695  HA  ILE A 201      11.846 -34.523  -3.894  1.00  0.00           H  
ATOM   1696  HB  ILE A 201      10.311 -32.955  -5.992  1.00  0.00           H  
ATOM   1697 1HG1 ILE A 201      12.542 -32.095  -4.150  1.00  0.00           H  
ATOM   1698 2HG1 ILE A 201      12.819 -32.728  -5.773  1.00  0.00           H  
ATOM   1699 1HG2 ILE A 201       9.666 -31.443  -4.162  1.00  0.00           H  
ATOM   1700 2HG2 ILE A 201       9.000 -33.071  -3.902  1.00  0.00           H  
ATOM   1701 3HG2 ILE A 201      10.426 -32.537  -2.982  1.00  0.00           H  
ATOM   1702 1HD1 ILE A 201      12.835 -30.289  -5.759  1.00  0.00           H  
ATOM   1703 2HD1 ILE A 201      11.468 -30.906  -6.719  1.00  0.00           H  
ATOM   1704 3HD1 ILE A 201      11.191 -30.271  -5.080  1.00  0.00           H  
ATOM   1705  N   ASP A 202       9.140 -35.632  -5.383  1.00  0.00           N  
ATOM   1706  CA  ASP A 202       7.894 -36.345  -5.181  1.00  0.00           C  
ATOM   1707  C   ASP A 202       8.155 -37.593  -4.336  1.00  0.00           C  
ATOM   1708  O   ASP A 202       7.475 -37.836  -3.336  1.00  0.00           O  
ATOM   1709  CB  ASP A 202       7.306 -36.747  -6.539  1.00  0.00           C  
ATOM   1710  CG  ASP A 202       6.867 -35.567  -7.406  1.00  0.00           C  
ATOM   1711  OD1 ASP A 202       6.716 -34.477  -6.908  1.00  0.00           O  
ATOM   1712  OD2 ASP A 202       6.672 -35.789  -8.573  1.00  0.00           O  
ATOM   1713  H   ASP A 202       9.414 -35.408  -6.326  1.00  0.00           H  
ATOM   1714  HA  ASP A 202       7.195 -35.700  -4.650  1.00  0.00           H  
ATOM   1715 1HB  ASP A 202       8.037 -37.330  -7.093  1.00  0.00           H  
ATOM   1716 2HB  ASP A 202       6.444 -37.386  -6.385  1.00  0.00           H  
ATOM   1717  N   LEU A 203       9.182 -38.353  -4.720  1.00  0.00           N  
ATOM   1718  CA  LEU A 203       9.557 -39.561  -3.998  1.00  0.00           C  
ATOM   1719  C   LEU A 203      10.001 -39.241  -2.577  1.00  0.00           C  
ATOM   1720  O   LEU A 203       9.656 -39.964  -1.640  1.00  0.00           O  
ATOM   1721  CB  LEU A 203      10.685 -40.286  -4.740  1.00  0.00           C  
ATOM   1722  CG  LEU A 203      10.298 -40.917  -6.084  1.00  0.00           C  
ATOM   1723  CD1 LEU A 203      11.551 -41.433  -6.777  1.00  0.00           C  
ATOM   1724  CD2 LEU A 203       9.306 -42.041  -5.841  1.00  0.00           C  
ATOM   1725  H   LEU A 203       9.698 -38.101  -5.553  1.00  0.00           H  
ATOM   1726  HA  LEU A 203       8.689 -40.217  -3.948  1.00  0.00           H  
ATOM   1727 1HB  LEU A 203      11.491 -39.580  -4.928  1.00  0.00           H  
ATOM   1728 2HB  LEU A 203      11.068 -41.080  -4.100  1.00  0.00           H  
ATOM   1729  HG  LEU A 203       9.840 -40.166  -6.724  1.00  0.00           H  
ATOM   1730 1HD1 LEU A 203      11.281 -41.877  -7.736  1.00  0.00           H  
ATOM   1731 2HD1 LEU A 203      12.244 -40.609  -6.943  1.00  0.00           H  
ATOM   1732 3HD1 LEU A 203      12.027 -42.187  -6.151  1.00  0.00           H  
ATOM   1733 1HD2 LEU A 203       9.022 -42.490  -6.793  1.00  0.00           H  
ATOM   1734 2HD2 LEU A 203       9.761 -42.799  -5.204  1.00  0.00           H  
ATOM   1735 3HD2 LEU A 203       8.422 -41.640  -5.350  1.00  0.00           H  
ATOM   1736  N   ILE A 204      10.725 -38.132  -2.419  1.00  0.00           N  
ATOM   1737  CA  ILE A 204      11.172 -37.686  -1.108  1.00  0.00           C  
ATOM   1738  C   ILE A 204       9.989 -37.425  -0.194  1.00  0.00           C  
ATOM   1739  O   ILE A 204      10.039 -37.776   0.980  1.00  0.00           O  
ATOM   1740  CB  ILE A 204      12.057 -36.431  -1.202  1.00  0.00           C  
ATOM   1741  CG1 ILE A 204      13.393 -36.786  -1.859  1.00  0.00           C  
ATOM   1742  CG2 ILE A 204      12.277 -35.846   0.184  1.00  0.00           C  
ATOM   1743  CD1 ILE A 204      14.218 -35.584  -2.256  1.00  0.00           C  
ATOM   1744  H   ILE A 204      10.993 -37.595  -3.233  1.00  0.00           H  
ATOM   1745  HA  ILE A 204      11.769 -38.480  -0.662  1.00  0.00           H  
ATOM   1746  HB  ILE A 204      11.577 -35.684  -1.827  1.00  0.00           H  
ATOM   1747 1HG1 ILE A 204      13.978 -37.385  -1.162  1.00  0.00           H  
ATOM   1748 2HG1 ILE A 204      13.206 -37.388  -2.746  1.00  0.00           H  
ATOM   1749 1HG2 ILE A 204      12.899 -34.955   0.108  1.00  0.00           H  
ATOM   1750 2HG2 ILE A 204      11.316 -35.580   0.623  1.00  0.00           H  
ATOM   1751 3HG2 ILE A 204      12.773 -36.583   0.815  1.00  0.00           H  
ATOM   1752 1HD1 ILE A 204      15.152 -35.917  -2.709  1.00  0.00           H  
ATOM   1753 2HD1 ILE A 204      13.666 -34.979  -2.973  1.00  0.00           H  
ATOM   1754 3HD1 ILE A 204      14.437 -34.987  -1.372  1.00  0.00           H  
ATOM   1755  N   VAL A 205       8.925 -36.824  -0.730  1.00  0.00           N  
ATOM   1756  CA  VAL A 205       7.723 -36.555   0.056  1.00  0.00           C  
ATOM   1757  C   VAL A 205       7.200 -37.828   0.693  1.00  0.00           C  
ATOM   1758  O   VAL A 205       6.914 -37.860   1.891  1.00  0.00           O  
ATOM   1759  CB  VAL A 205       6.610 -35.957  -0.823  1.00  0.00           C  
ATOM   1760  CG1 VAL A 205       5.310 -35.888  -0.042  1.00  0.00           C  
ATOM   1761  CG2 VAL A 205       7.026 -34.586  -1.306  1.00  0.00           C  
ATOM   1762  H   VAL A 205       8.957 -36.540  -1.698  1.00  0.00           H  
ATOM   1763  HA  VAL A 205       7.974 -35.844   0.844  1.00  0.00           H  
ATOM   1764  HB  VAL A 205       6.435 -36.606  -1.674  1.00  0.00           H  
ATOM   1765 1HG1 VAL A 205       4.525 -35.478  -0.678  1.00  0.00           H  
ATOM   1766 2HG1 VAL A 205       5.026 -36.889   0.283  1.00  0.00           H  
ATOM   1767 3HG1 VAL A 205       5.443 -35.247   0.829  1.00  0.00           H  
ATOM   1768 1HG2 VAL A 205       6.241 -34.168  -1.935  1.00  0.00           H  
ATOM   1769 2HG2 VAL A 205       7.190 -33.935  -0.448  1.00  0.00           H  
ATOM   1770 3HG2 VAL A 205       7.944 -34.659  -1.878  1.00  0.00           H  
ATOM   1771  N   VAL A 206       7.098 -38.883  -0.113  1.00  0.00           N  
ATOM   1772  CA  VAL A 206       6.633 -40.170   0.386  1.00  0.00           C  
ATOM   1773  C   VAL A 206       7.515 -40.714   1.486  1.00  0.00           C  
ATOM   1774  O   VAL A 206       7.011 -41.156   2.514  1.00  0.00           O  
ATOM   1775  CB  VAL A 206       6.563 -41.196  -0.752  1.00  0.00           C  
ATOM   1776  CG1 VAL A 206       6.319 -42.594  -0.210  1.00  0.00           C  
ATOM   1777  CG2 VAL A 206       5.434 -40.807  -1.662  1.00  0.00           C  
ATOM   1778  H   VAL A 206       7.338 -38.774  -1.096  1.00  0.00           H  
ATOM   1779  HA  VAL A 206       5.628 -40.035   0.788  1.00  0.00           H  
ATOM   1780  HB  VAL A 206       7.505 -41.201  -1.298  1.00  0.00           H  
ATOM   1781 1HG1 VAL A 206       6.268 -43.301  -1.040  1.00  0.00           H  
ATOM   1782 2HG1 VAL A 206       7.134 -42.876   0.455  1.00  0.00           H  
ATOM   1783 3HG1 VAL A 206       5.380 -42.615   0.337  1.00  0.00           H  
ATOM   1784 1HG2 VAL A 206       5.366 -41.512  -2.490  1.00  0.00           H  
ATOM   1785 2HG2 VAL A 206       4.505 -40.816  -1.095  1.00  0.00           H  
ATOM   1786 3HG2 VAL A 206       5.615 -39.805  -2.043  1.00  0.00           H  
ATOM   1787  N   VAL A 207       8.824 -40.678   1.273  1.00  0.00           N  
ATOM   1788  CA  VAL A 207       9.761 -41.212   2.250  1.00  0.00           C  
ATOM   1789  C   VAL A 207       9.752 -40.428   3.552  1.00  0.00           C  
ATOM   1790  O   VAL A 207       9.733 -41.013   4.636  1.00  0.00           O  
ATOM   1791  CB  VAL A 207      11.181 -41.214   1.669  1.00  0.00           C  
ATOM   1792  CG1 VAL A 207      12.182 -41.592   2.750  1.00  0.00           C  
ATOM   1793  CG2 VAL A 207      11.248 -42.193   0.508  1.00  0.00           C  
ATOM   1794  H   VAL A 207       9.175 -40.295   0.404  1.00  0.00           H  
ATOM   1795  HA  VAL A 207       9.475 -42.242   2.466  1.00  0.00           H  
ATOM   1796  HB  VAL A 207      11.431 -40.212   1.321  1.00  0.00           H  
ATOM   1797 1HG1 VAL A 207      13.190 -41.582   2.332  1.00  0.00           H  
ATOM   1798 2HG1 VAL A 207      12.123 -40.876   3.569  1.00  0.00           H  
ATOM   1799 3HG1 VAL A 207      11.955 -42.591   3.123  1.00  0.00           H  
ATOM   1800 1HG2 VAL A 207      12.254 -42.190   0.088  1.00  0.00           H  
ATOM   1801 2HG2 VAL A 207      11.005 -43.194   0.863  1.00  0.00           H  
ATOM   1802 3HG2 VAL A 207      10.534 -41.898  -0.260  1.00  0.00           H  
ATOM   1803  N   ALA A 208       9.776 -39.106   3.440  1.00  0.00           N  
ATOM   1804  CA  ALA A 208       9.801 -38.232   4.597  1.00  0.00           C  
ATOM   1805  C   ALA A 208       8.580 -38.448   5.463  1.00  0.00           C  
ATOM   1806  O   ALA A 208       8.700 -38.625   6.676  1.00  0.00           O  
ATOM   1807  CB  ALA A 208       9.878 -36.779   4.150  1.00  0.00           C  
ATOM   1808  H   ALA A 208       9.786 -38.694   2.525  1.00  0.00           H  
ATOM   1809  HA  ALA A 208      10.684 -38.474   5.189  1.00  0.00           H  
ATOM   1810 1HB  ALA A 208       9.920 -36.131   5.025  1.00  0.00           H  
ATOM   1811 2HB  ALA A 208      10.774 -36.632   3.546  1.00  0.00           H  
ATOM   1812 3HB  ALA A 208       8.998 -36.534   3.558  1.00  0.00           H  
ATOM   1813  N   SER A 209       7.410 -38.463   4.835  1.00  0.00           N  
ATOM   1814  CA  SER A 209       6.177 -38.658   5.566  1.00  0.00           C  
ATOM   1815  C   SER A 209       6.046 -40.073   6.069  1.00  0.00           C  
ATOM   1816  O   SER A 209       5.538 -40.284   7.160  1.00  0.00           O  
ATOM   1817  CB  SER A 209       5.008 -38.267   4.722  1.00  0.00           C  
ATOM   1818  OG  SER A 209       5.022 -36.884   4.515  1.00  0.00           O  
ATOM   1819  H   SER A 209       7.368 -38.319   3.835  1.00  0.00           H  
ATOM   1820  HA  SER A 209       6.193 -37.997   6.432  1.00  0.00           H  
ATOM   1821 1HB  SER A 209       5.052 -38.786   3.765  1.00  0.00           H  
ATOM   1822 2HB  SER A 209       4.082 -38.557   5.218  1.00  0.00           H  
ATOM   1823  HG  SER A 209       5.850 -36.692   4.069  1.00  0.00           H  
ATOM   1824  N   MET A 210       6.541 -41.044   5.309  1.00  0.00           N  
ATOM   1825  CA  MET A 210       6.556 -42.428   5.766  1.00  0.00           C  
ATOM   1826  C   MET A 210       7.194 -42.497   7.146  1.00  0.00           C  
ATOM   1827  O   MET A 210       6.662 -43.130   8.060  1.00  0.00           O  
ATOM   1828  CB  MET A 210       7.307 -43.302   4.770  1.00  0.00           C  
ATOM   1829  CG  MET A 210       7.446 -44.759   5.156  1.00  0.00           C  
ATOM   1830  SD  MET A 210       8.460 -45.657   3.970  1.00  0.00           S  
ATOM   1831  CE  MET A 210      10.054 -44.901   4.285  1.00  0.00           C  
ATOM   1832  H   MET A 210       6.923 -40.834   4.402  1.00  0.00           H  
ATOM   1833  HA  MET A 210       5.529 -42.784   5.851  1.00  0.00           H  
ATOM   1834 1HB  MET A 210       6.798 -43.272   3.809  1.00  0.00           H  
ATOM   1835 2HB  MET A 210       8.310 -42.912   4.620  1.00  0.00           H  
ATOM   1836 1HG  MET A 210       7.906 -44.839   6.140  1.00  0.00           H  
ATOM   1837 2HG  MET A 210       6.462 -45.226   5.196  1.00  0.00           H  
ATOM   1838 1HE  MET A 210      10.804 -45.345   3.629  1.00  0.00           H  
ATOM   1839 2HE  MET A 210       9.993 -43.829   4.093  1.00  0.00           H  
ATOM   1840 3HE  MET A 210      10.338 -45.067   5.324  1.00  0.00           H  
ATOM   1841  N   VAL A 211       8.332 -41.819   7.295  1.00  0.00           N  
ATOM   1842  CA  VAL A 211       9.013 -41.745   8.576  1.00  0.00           C  
ATOM   1843  C   VAL A 211       8.158 -41.014   9.609  1.00  0.00           C  
ATOM   1844  O   VAL A 211       7.987 -41.502  10.724  1.00  0.00           O  
ATOM   1845  CB  VAL A 211      10.366 -41.035   8.427  1.00  0.00           C  
ATOM   1846  CG1 VAL A 211      10.977 -40.787   9.796  1.00  0.00           C  
ATOM   1847  CG2 VAL A 211      11.289 -41.890   7.574  1.00  0.00           C  
ATOM   1848  H   VAL A 211       8.734 -41.347   6.493  1.00  0.00           H  
ATOM   1849  HA  VAL A 211       9.192 -42.760   8.930  1.00  0.00           H  
ATOM   1850  HB  VAL A 211      10.217 -40.068   7.951  1.00  0.00           H  
ATOM   1851 1HG1 VAL A 211      11.932 -40.274   9.680  1.00  0.00           H  
ATOM   1852 2HG1 VAL A 211      10.304 -40.167  10.389  1.00  0.00           H  
ATOM   1853 3HG1 VAL A 211      11.135 -41.739  10.302  1.00  0.00           H  
ATOM   1854 1HG2 VAL A 211      12.248 -41.386   7.459  1.00  0.00           H  
ATOM   1855 2HG2 VAL A 211      11.442 -42.855   8.060  1.00  0.00           H  
ATOM   1856 3HG2 VAL A 211      10.842 -42.047   6.594  1.00  0.00           H  
ATOM   1857  N   VAL A 212       7.582 -39.870   9.226  1.00  0.00           N  
ATOM   1858  CA  VAL A 212       6.728 -39.099  10.136  1.00  0.00           C  
ATOM   1859  C   VAL A 212       5.602 -39.914  10.731  1.00  0.00           C  
ATOM   1860  O   VAL A 212       5.357 -39.848  11.931  1.00  0.00           O  
ATOM   1861  CB  VAL A 212       6.088 -37.898   9.426  1.00  0.00           C  
ATOM   1862  CG1 VAL A 212       5.018 -37.301  10.323  1.00  0.00           C  
ATOM   1863  CG2 VAL A 212       7.146 -36.855   9.109  1.00  0.00           C  
ATOM   1864  H   VAL A 212       7.760 -39.512   8.297  1.00  0.00           H  
ATOM   1865  HA  VAL A 212       7.351 -38.728  10.951  1.00  0.00           H  
ATOM   1866  HB  VAL A 212       5.606 -38.233   8.511  1.00  0.00           H  
ATOM   1867 1HG1 VAL A 212       4.547 -36.462   9.814  1.00  0.00           H  
ATOM   1868 2HG1 VAL A 212       4.263 -38.055  10.543  1.00  0.00           H  
ATOM   1869 3HG1 VAL A 212       5.471 -36.958  11.253  1.00  0.00           H  
ATOM   1870 1HG2 VAL A 212       6.681 -36.007   8.607  1.00  0.00           H  
ATOM   1871 2HG2 VAL A 212       7.611 -36.517  10.035  1.00  0.00           H  
ATOM   1872 3HG2 VAL A 212       7.906 -37.284   8.462  1.00  0.00           H  
ATOM   1873  N   LEU A 213       4.942 -40.694   9.889  1.00  0.00           N  
ATOM   1874  CA  LEU A 213       3.799 -41.514  10.253  1.00  0.00           C  
ATOM   1875  C   LEU A 213       4.120 -42.575  11.300  1.00  0.00           C  
ATOM   1876  O   LEU A 213       3.217 -43.070  11.973  1.00  0.00           O  
ATOM   1877  CB  LEU A 213       3.261 -42.164   8.985  1.00  0.00           C  
ATOM   1878  CG  LEU A 213       2.623 -41.191   7.985  1.00  0.00           C  
ATOM   1879  CD1 LEU A 213       2.365 -41.925   6.691  1.00  0.00           C  
ATOM   1880  CD2 LEU A 213       1.324 -40.643   8.558  1.00  0.00           C  
ATOM   1881  H   LEU A 213       5.230 -40.692   8.926  1.00  0.00           H  
ATOM   1882  HA  LEU A 213       3.031 -40.859  10.661  1.00  0.00           H  
ATOM   1883 1HB  LEU A 213       4.078 -42.674   8.479  1.00  0.00           H  
ATOM   1884 2HB  LEU A 213       2.510 -42.903   9.258  1.00  0.00           H  
ATOM   1885  HG  LEU A 213       3.297 -40.363   7.787  1.00  0.00           H  
ATOM   1886 1HD1 LEU A 213       1.910 -41.245   5.973  1.00  0.00           H  
ATOM   1887 2HD1 LEU A 213       3.305 -42.303   6.291  1.00  0.00           H  
ATOM   1888 3HD1 LEU A 213       1.693 -42.754   6.884  1.00  0.00           H  
ATOM   1889 1HD2 LEU A 213       0.874 -39.955   7.843  1.00  0.00           H  
ATOM   1890 2HD2 LEU A 213       0.638 -41.467   8.750  1.00  0.00           H  
ATOM   1891 3HD2 LEU A 213       1.530 -40.116   9.489  1.00  0.00           H  
ATOM   1892  N   CYS A 214       5.396 -42.920  11.460  1.00  0.00           N  
ATOM   1893  CA  CYS A 214       5.774 -43.877  12.481  1.00  0.00           C  
ATOM   1894  C   CYS A 214       5.532 -43.234  13.839  1.00  0.00           C  
ATOM   1895  O   CYS A 214       5.084 -43.883  14.786  1.00  0.00           O  
ATOM   1896  CB  CYS A 214       7.243 -44.269  12.342  1.00  0.00           C  
ATOM   1897  SG  CYS A 214       7.607 -45.240  10.859  1.00  0.00           S  
ATOM   1898  H   CYS A 214       6.125 -42.497  10.904  1.00  0.00           H  
ATOM   1899  HA  CYS A 214       5.153 -44.768  12.389  1.00  0.00           H  
ATOM   1900 1HB  CYS A 214       7.864 -43.375  12.325  1.00  0.00           H  
ATOM   1901 2HB  CYS A 214       7.543 -44.858  13.209  1.00  0.00           H  
ATOM   1902  HG  CYS A 214       8.908 -45.375  11.098  1.00  0.00           H  
ATOM   1903  N   VAL A 215       5.792 -41.929  13.908  1.00  0.00           N  
ATOM   1904  CA  VAL A 215       5.538 -41.153  15.101  1.00  0.00           C  
ATOM   1905  C   VAL A 215       4.045 -40.941  15.183  1.00  0.00           C  
ATOM   1906  O   VAL A 215       3.449 -41.111  16.246  1.00  0.00           O  
ATOM   1907  CB  VAL A 215       6.277 -39.803  15.060  1.00  0.00           C  
ATOM   1908  CG1 VAL A 215       5.878 -38.953  16.255  1.00  0.00           C  
ATOM   1909  CG2 VAL A 215       7.776 -40.050  15.035  1.00  0.00           C  
ATOM   1910  H   VAL A 215       6.139 -41.444  13.095  1.00  0.00           H  
ATOM   1911  HA  VAL A 215       5.870 -41.715  15.975  1.00  0.00           H  
ATOM   1912  HB  VAL A 215       5.983 -39.257  14.166  1.00  0.00           H  
ATOM   1913 1HG1 VAL A 215       6.396 -37.994  16.208  1.00  0.00           H  
ATOM   1914 2HG1 VAL A 215       4.803 -38.785  16.239  1.00  0.00           H  
ATOM   1915 3HG1 VAL A 215       6.152 -39.468  17.175  1.00  0.00           H  
ATOM   1916 1HG2 VAL A 215       8.301 -39.096  14.994  1.00  0.00           H  
ATOM   1917 2HG2 VAL A 215       8.071 -40.588  15.936  1.00  0.00           H  
ATOM   1918 3HG2 VAL A 215       8.033 -40.643  14.158  1.00  0.00           H  
ATOM   1919  N   GLY A 216       3.458 -40.612  14.023  1.00  0.00           N  
ATOM   1920  CA  GLY A 216       2.033 -40.364  13.839  1.00  0.00           C  
ATOM   1921  C   GLY A 216       1.158 -41.483  14.387  1.00  0.00           C  
ATOM   1922  O   GLY A 216       0.054 -41.229  14.868  1.00  0.00           O  
ATOM   1923  H   GLY A 216       4.052 -40.504  13.216  1.00  0.00           H  
ATOM   1924 1HA  GLY A 216       1.764 -39.424  14.307  1.00  0.00           H  
ATOM   1925 2HA  GLY A 216       1.832 -40.245  12.776  1.00  0.00           H  
ATOM   1926  N   SER A 217       1.667 -42.717  14.374  1.00  0.00           N  
ATOM   1927  CA  SER A 217       0.920 -43.858  14.893  1.00  0.00           C  
ATOM   1928  C   SER A 217       0.595 -43.716  16.389  1.00  0.00           C  
ATOM   1929  O   SER A 217      -0.345 -44.339  16.883  1.00  0.00           O  
ATOM   1930  CB  SER A 217       1.703 -45.142  14.661  1.00  0.00           C  
ATOM   1931  OG  SER A 217       2.862 -45.197  15.453  1.00  0.00           O  
ATOM   1932  H   SER A 217       2.569 -42.874  13.949  1.00  0.00           H  
ATOM   1933  HA  SER A 217      -0.023 -43.925  14.348  1.00  0.00           H  
ATOM   1934 1HB  SER A 217       1.065 -45.993  14.895  1.00  0.00           H  
ATOM   1935 2HB  SER A 217       1.975 -45.220  13.609  1.00  0.00           H  
ATOM   1936  HG  SER A 217       3.521 -44.634  15.036  1.00  0.00           H  
ATOM   1937  N   LYS A 218       1.357 -42.882  17.098  1.00  0.00           N  
ATOM   1938  CA  LYS A 218       1.120 -42.594  18.504  1.00  0.00           C  
ATOM   1939  C   LYS A 218       0.513 -41.197  18.645  1.00  0.00           C  
ATOM   1940  O   LYS A 218      -0.234 -40.924  19.586  1.00  0.00           O  
ATOM   1941  CB  LYS A 218       2.422 -42.697  19.298  1.00  0.00           C  
ATOM   1942  CG  LYS A 218       3.006 -44.102  19.366  1.00  0.00           C  
ATOM   1943  CD  LYS A 218       4.282 -44.132  20.197  1.00  0.00           C  
ATOM   1944  CE  LYS A 218       4.859 -45.539  20.281  1.00  0.00           C  
ATOM   1945  NZ  LYS A 218       6.119 -45.578  21.075  1.00  0.00           N  
ATOM   1946  H   LYS A 218       2.119 -42.405  16.648  1.00  0.00           H  
ATOM   1947  HA  LYS A 218       0.405 -43.317  18.899  1.00  0.00           H  
ATOM   1948 1HB  LYS A 218       3.172 -42.043  18.853  1.00  0.00           H  
ATOM   1949 2HB  LYS A 218       2.253 -42.354  20.319  1.00  0.00           H  
ATOM   1950 1HG  LYS A 218       2.276 -44.778  19.813  1.00  0.00           H  
ATOM   1951 2HG  LYS A 218       3.230 -44.452  18.359  1.00  0.00           H  
ATOM   1952 1HD  LYS A 218       5.024 -43.471  19.747  1.00  0.00           H  
ATOM   1953 2HD  LYS A 218       4.069 -43.777  21.205  1.00  0.00           H  
ATOM   1954 1HE  LYS A 218       4.127 -46.198  20.747  1.00  0.00           H  
ATOM   1955 2HE  LYS A 218       5.066 -45.902  19.274  1.00  0.00           H  
ATOM   1956 1HZ  LYS A 218       6.468 -46.525  21.107  1.00  0.00           H  
ATOM   1957 2HZ  LYS A 218       6.808 -44.979  20.642  1.00  0.00           H  
ATOM   1958 3HZ  LYS A 218       5.936 -45.256  22.015  1.00  0.00           H  
ATOM   1959  N   GLY A 219       0.815 -40.334  17.675  1.00  0.00           N  
ATOM   1960  CA  GLY A 219       0.299 -38.966  17.627  1.00  0.00           C  
ATOM   1961  C   GLY A 219       1.120 -38.162  16.630  1.00  0.00           C  
ATOM   1962  O   GLY A 219       2.302 -38.434  16.440  1.00  0.00           O  
ATOM   1963  H   GLY A 219       1.459 -40.630  16.954  1.00  0.00           H  
ATOM   1964 1HA  GLY A 219      -0.749 -38.974  17.329  1.00  0.00           H  
ATOM   1965 2HA  GLY A 219       0.360 -38.511  18.615  1.00  0.00           H  
ATOM   1966  N   GLN A 220       0.504 -37.188  15.973  1.00  0.00           N  
ATOM   1967  CA  GLN A 220       1.215 -36.433  14.950  1.00  0.00           C  
ATOM   1968  C   GLN A 220       1.225 -34.930  15.226  1.00  0.00           C  
ATOM   1969  O   GLN A 220       0.255 -34.353  15.730  1.00  0.00           O  
ATOM   1970  CB  GLN A 220       0.633 -36.693  13.550  1.00  0.00           C  
ATOM   1971  CG  GLN A 220       1.457 -36.012  12.470  1.00  0.00           C  
ATOM   1972  CD  GLN A 220       1.045 -36.284  11.042  1.00  0.00           C  
ATOM   1973  OE1 GLN A 220       0.110 -37.025  10.724  1.00  0.00           O  
ATOM   1974  NE2 GLN A 220       1.780 -35.627  10.151  1.00  0.00           N  
ATOM   1975  H   GLN A 220      -0.437 -36.939  16.207  1.00  0.00           H  
ATOM   1976  HA  GLN A 220       2.252 -36.767  14.942  1.00  0.00           H  
ATOM   1977 1HB  GLN A 220       0.607 -37.763  13.346  1.00  0.00           H  
ATOM   1978 2HB  GLN A 220      -0.389 -36.317  13.496  1.00  0.00           H  
ATOM   1979 1HG  GLN A 220       1.380 -34.936  12.616  1.00  0.00           H  
ATOM   1980 2HG  GLN A 220       2.495 -36.323  12.583  1.00  0.00           H  
ATOM   1981 1HE2 GLN A 220       1.587 -35.691   9.170  1.00  0.00           H  
ATOM   1982 2HE2 GLN A 220       2.522 -35.052  10.490  1.00  0.00           H  
ATOM   1983  N   VAL A 221       2.368 -34.320  14.922  1.00  0.00           N  
ATOM   1984  CA  VAL A 221       2.609 -32.896  15.111  1.00  0.00           C  
ATOM   1985  C   VAL A 221       2.165 -32.113  13.874  1.00  0.00           C  
ATOM   1986  O   VAL A 221       2.484 -32.495  12.746  1.00  0.00           O  
ATOM   1987  CB  VAL A 221       4.111 -32.651  15.400  1.00  0.00           C  
ATOM   1988  CG1 VAL A 221       4.402 -31.169  15.539  1.00  0.00           C  
ATOM   1989  CG2 VAL A 221       4.507 -33.379  16.670  1.00  0.00           C  
ATOM   1990  H   VAL A 221       3.111 -34.877  14.525  1.00  0.00           H  
ATOM   1991  HA  VAL A 221       2.029 -32.555  15.969  1.00  0.00           H  
ATOM   1992  HB  VAL A 221       4.701 -33.025  14.563  1.00  0.00           H  
ATOM   1993 1HG1 VAL A 221       5.464 -31.020  15.732  1.00  0.00           H  
ATOM   1994 2HG1 VAL A 221       4.138 -30.668  14.625  1.00  0.00           H  
ATOM   1995 3HG1 VAL A 221       3.821 -30.758  16.364  1.00  0.00           H  
ATOM   1996 1HG2 VAL A 221       5.568 -33.215  16.861  1.00  0.00           H  
ATOM   1997 2HG2 VAL A 221       3.923 -32.996  17.506  1.00  0.00           H  
ATOM   1998 3HG2 VAL A 221       4.321 -34.446  16.553  1.00  0.00           H  
ATOM   1999  N   PHE A 222       1.427 -31.020  14.103  1.00  0.00           N  
ATOM   2000  CA  PHE A 222       0.859 -30.177  13.040  1.00  0.00           C  
ATOM   2001  C   PHE A 222       1.881 -29.706  12.003  1.00  0.00           C  
ATOM   2002  O   PHE A 222       1.519 -29.456  10.859  1.00  0.00           O  
ATOM   2003  CB  PHE A 222       0.245 -28.917  13.648  1.00  0.00           C  
ATOM   2004  CG  PHE A 222       1.295 -27.906  13.970  1.00  0.00           C  
ATOM   2005  CD1 PHE A 222       1.601 -26.898  13.063  1.00  0.00           C  
ATOM   2006  CD2 PHE A 222       2.013 -27.989  15.153  1.00  0.00           C  
ATOM   2007  CE1 PHE A 222       2.602 -25.993  13.338  1.00  0.00           C  
ATOM   2008  CE2 PHE A 222       3.012 -27.082  15.430  1.00  0.00           C  
ATOM   2009  CZ  PHE A 222       3.303 -26.088  14.521  1.00  0.00           C  
ATOM   2010  H   PHE A 222       1.232 -30.771  15.062  1.00  0.00           H  
ATOM   2011  HA  PHE A 222       0.083 -30.748  12.529  1.00  0.00           H  
ATOM   2012 1HB  PHE A 222      -0.468 -28.471  12.958  1.00  0.00           H  
ATOM   2013 2HB  PHE A 222      -0.277 -29.159  14.569  1.00  0.00           H  
ATOM   2014  HD1 PHE A 222       1.047 -26.835  12.126  1.00  0.00           H  
ATOM   2015  HD2 PHE A 222       1.785 -28.784  15.863  1.00  0.00           H  
ATOM   2016  HE1 PHE A 222       2.838 -25.204  12.624  1.00  0.00           H  
ATOM   2017  HE2 PHE A 222       3.572 -27.151  16.362  1.00  0.00           H  
ATOM   2018  HZ  PHE A 222       4.084 -25.370  14.742  1.00  0.00           H  
ATOM   2019  N   ALA A 223       3.144 -29.585  12.407  1.00  0.00           N  
ATOM   2020  CA  ALA A 223       4.233 -29.157  11.549  1.00  0.00           C  
ATOM   2021  C   ALA A 223       4.559 -30.219  10.526  1.00  0.00           C  
ATOM   2022  O   ALA A 223       4.921 -29.919   9.386  1.00  0.00           O  
ATOM   2023  CB  ALA A 223       5.458 -28.833  12.386  1.00  0.00           C  
ATOM   2024  H   ALA A 223       3.349 -29.786  13.365  1.00  0.00           H  
ATOM   2025  HA  ALA A 223       3.914 -28.266  11.016  1.00  0.00           H  
ATOM   2026 1HB  ALA A 223       6.264 -28.492  11.737  1.00  0.00           H  
ATOM   2027 2HB  ALA A 223       5.213 -28.051  13.103  1.00  0.00           H  
ATOM   2028 3HB  ALA A 223       5.777 -29.727  12.920  1.00  0.00           H  
ATOM   2029  N   THR A 224       4.416 -31.470  10.930  1.00  0.00           N  
ATOM   2030  CA  THR A 224       4.708 -32.566  10.044  1.00  0.00           C  
ATOM   2031  C   THR A 224       3.484 -32.821   9.197  1.00  0.00           C  
ATOM   2032  O   THR A 224       3.561 -33.378   8.105  1.00  0.00           O  
ATOM   2033  CB  THR A 224       5.085 -33.812  10.821  1.00  0.00           C  
ATOM   2034  OG1 THR A 224       3.960 -34.233  11.593  1.00  0.00           O  
ATOM   2035  CG2 THR A 224       6.246 -33.523  11.755  1.00  0.00           C  
ATOM   2036  H   THR A 224       4.083 -31.669  11.860  1.00  0.00           H  
ATOM   2037  HA  THR A 224       5.535 -32.288   9.394  1.00  0.00           H  
ATOM   2038  HB  THR A 224       5.368 -34.595  10.125  1.00  0.00           H  
ATOM   2039  HG1 THR A 224       4.191 -35.022  12.090  1.00  0.00           H  
ATOM   2040 1HG2 THR A 224       6.502 -34.427  12.308  1.00  0.00           H  
ATOM   2041 2HG2 THR A 224       7.108 -33.197  11.173  1.00  0.00           H  
ATOM   2042 3HG2 THR A 224       5.963 -32.738  12.455  1.00  0.00           H  
ATOM   2043  N   SER A 225       2.344 -32.367   9.691  1.00  0.00           N  
ATOM   2044  CA  SER A 225       1.133 -32.409   8.913  1.00  0.00           C  
ATOM   2045  C   SER A 225       1.134 -31.265   7.922  1.00  0.00           C  
ATOM   2046  O   SER A 225       0.609 -31.393   6.817  1.00  0.00           O  
ATOM   2047  CB  SER A 225      -0.052 -32.355   9.809  1.00  0.00           C  
ATOM   2048  OG  SER A 225      -0.113 -33.519  10.570  1.00  0.00           O  
ATOM   2049  H   SER A 225       2.320 -31.985  10.627  1.00  0.00           H  
ATOM   2050  HA  SER A 225       1.107 -33.344   8.356  1.00  0.00           H  
ATOM   2051 1HB  SER A 225       0.014 -31.487  10.461  1.00  0.00           H  
ATOM   2052 2HB  SER A 225      -0.954 -32.255   9.210  1.00  0.00           H  
ATOM   2053  HG  SER A 225      -0.370 -34.205   9.951  1.00  0.00           H  
ATOM   2054  N   ALA A 226       1.770 -30.153   8.310  1.00  0.00           N  
ATOM   2055  CA  ALA A 226       1.900 -28.984   7.455  1.00  0.00           C  
ATOM   2056  C   ALA A 226       2.656 -29.371   6.202  1.00  0.00           C  
ATOM   2057  O   ALA A 226       2.352 -28.857   5.127  1.00  0.00           O  
ATOM   2058  CB  ALA A 226       2.591 -27.846   8.181  1.00  0.00           C  
ATOM   2059  H   ALA A 226       2.165 -30.110   9.232  1.00  0.00           H  
ATOM   2060  HA  ALA A 226       0.902 -28.660   7.162  1.00  0.00           H  
ATOM   2061 1HB  ALA A 226       2.657 -26.982   7.518  1.00  0.00           H  
ATOM   2062 2HB  ALA A 226       2.017 -27.577   9.068  1.00  0.00           H  
ATOM   2063 3HB  ALA A 226       3.591 -28.149   8.474  1.00  0.00           H  
ATOM   2064  N   ILE A 227       3.605 -30.321   6.334  1.00  0.00           N  
ATOM   2065  CA  ILE A 227       4.316 -30.907   5.184  1.00  0.00           C  
ATOM   2066  C   ILE A 227       3.427 -31.150   3.965  1.00  0.00           C  
ATOM   2067  O   ILE A 227       3.904 -31.018   2.842  1.00  0.00           O  
ATOM   2068  CB  ILE A 227       5.000 -32.245   5.520  1.00  0.00           C  
ATOM   2069  CG1 ILE A 227       6.163 -32.027   6.491  1.00  0.00           C  
ATOM   2070  CG2 ILE A 227       5.484 -32.921   4.245  1.00  0.00           C  
ATOM   2071  CD1 ILE A 227       6.729 -33.313   7.058  1.00  0.00           C  
ATOM   2072  H   ILE A 227       3.844 -30.633   7.269  1.00  0.00           H  
ATOM   2073  HA  ILE A 227       5.096 -30.207   4.886  1.00  0.00           H  
ATOM   2074  HB  ILE A 227       4.285 -32.903   5.998  1.00  0.00           H  
ATOM   2075 1HG1 ILE A 227       6.963 -31.499   5.973  1.00  0.00           H  
ATOM   2076 2HG1 ILE A 227       5.823 -31.406   7.319  1.00  0.00           H  
ATOM   2077 1HG2 ILE A 227       5.949 -33.875   4.493  1.00  0.00           H  
ATOM   2078 2HG2 ILE A 227       4.639 -33.093   3.580  1.00  0.00           H  
ATOM   2079 3HG2 ILE A 227       6.213 -32.281   3.747  1.00  0.00           H  
ATOM   2080 1HD1 ILE A 227       7.550 -33.080   7.737  1.00  0.00           H  
ATOM   2081 2HD1 ILE A 227       5.952 -33.850   7.602  1.00  0.00           H  
ATOM   2082 3HD1 ILE A 227       7.097 -33.937   6.245  1.00  0.00           H  
ATOM   2083  N   ARG A 228       2.143 -31.505   4.176  1.00  0.00           N  
ATOM   2084  CA  ARG A 228       1.193 -31.783   3.094  1.00  0.00           C  
ATOM   2085  C   ARG A 228       0.971 -30.625   2.107  1.00  0.00           C  
ATOM   2086  O   ARG A 228       0.416 -30.838   1.030  1.00  0.00           O  
ATOM   2087  CB  ARG A 228      -0.151 -32.165   3.697  1.00  0.00           C  
ATOM   2088  CG  ARG A 228      -0.145 -33.443   4.510  1.00  0.00           C  
ATOM   2089  CD  ARG A 228      -0.220 -34.624   3.622  1.00  0.00           C  
ATOM   2090  NE  ARG A 228       1.008 -34.862   2.911  1.00  0.00           N  
ATOM   2091  CZ  ARG A 228       2.120 -35.413   3.429  1.00  0.00           C  
ATOM   2092  NH1 ARG A 228       2.242 -35.792   4.685  1.00  0.00           N  
ATOM   2093  NH2 ARG A 228       3.166 -35.602   2.654  1.00  0.00           N  
ATOM   2094  H   ARG A 228       1.802 -31.581   5.123  1.00  0.00           H  
ATOM   2095  HA  ARG A 228       1.572 -32.637   2.531  1.00  0.00           H  
ATOM   2096 1HB  ARG A 228      -0.506 -31.361   4.341  1.00  0.00           H  
ATOM   2097 2HB  ARG A 228      -0.881 -32.296   2.900  1.00  0.00           H  
ATOM   2098 1HG  ARG A 228       0.774 -33.505   5.094  1.00  0.00           H  
ATOM   2099 2HG  ARG A 228      -1.006 -33.458   5.180  1.00  0.00           H  
ATOM   2100 1HD  ARG A 228      -0.442 -35.516   4.192  1.00  0.00           H  
ATOM   2101 2HD  ARG A 228      -1.006 -34.461   2.887  1.00  0.00           H  
ATOM   2102  HE  ARG A 228       1.029 -34.612   1.932  1.00  0.00           H  
ATOM   2103 1HH1 ARG A 228       1.506 -35.695   5.378  1.00  0.00           H  
ATOM   2104 2HH1 ARG A 228       3.134 -36.189   4.936  1.00  0.00           H  
ATOM   2105 1HH2 ARG A 228       3.143 -35.337   1.679  1.00  0.00           H  
ATOM   2106 2HH2 ARG A 228       3.976 -36.028   3.068  1.00  0.00           H  
ATOM   2107  N   GLY A 229       1.504 -29.439   2.410  1.00  0.00           N  
ATOM   2108  CA  GLY A 229       1.462 -28.305   1.504  1.00  0.00           C  
ATOM   2109  C   GLY A 229       2.316 -28.585   0.267  1.00  0.00           C  
ATOM   2110  O   GLY A 229       2.169 -27.922  -0.755  1.00  0.00           O  
ATOM   2111  H   GLY A 229       1.935 -29.305   3.308  1.00  0.00           H  
ATOM   2112 1HA  GLY A 229       0.431 -28.112   1.209  1.00  0.00           H  
ATOM   2113 2HA  GLY A 229       1.828 -27.414   2.013  1.00  0.00           H  
ATOM   2114  N   ILE A 230       3.208 -29.572   0.359  1.00  0.00           N  
ATOM   2115  CA  ILE A 230       3.997 -29.979  -0.781  1.00  0.00           C  
ATOM   2116  C   ILE A 230       3.100 -30.654  -1.809  1.00  0.00           C  
ATOM   2117  O   ILE A 230       3.368 -30.573  -3.001  1.00  0.00           O  
ATOM   2118  CB  ILE A 230       5.131 -30.926  -0.355  1.00  0.00           C  
ATOM   2119  CG1 ILE A 230       6.165 -31.046  -1.479  1.00  0.00           C  
ATOM   2120  CG2 ILE A 230       4.578 -32.298   0.005  1.00  0.00           C  
ATOM   2121  CD1 ILE A 230       6.883 -29.755  -1.784  1.00  0.00           C  
ATOM   2122  H   ILE A 230       3.328 -30.070   1.226  1.00  0.00           H  
ATOM   2123  HA  ILE A 230       4.437 -29.094  -1.238  1.00  0.00           H  
ATOM   2124  HB  ILE A 230       5.634 -30.504   0.514  1.00  0.00           H  
ATOM   2125 1HG1 ILE A 230       6.911 -31.786  -1.200  1.00  0.00           H  
ATOM   2126 2HG1 ILE A 230       5.665 -31.384  -2.387  1.00  0.00           H  
ATOM   2127 1HG2 ILE A 230       5.394 -32.938   0.331  1.00  0.00           H  
ATOM   2128 2HG2 ILE A 230       3.852 -32.206   0.808  1.00  0.00           H  
ATOM   2129 3HG2 ILE A 230       4.097 -32.743  -0.865  1.00  0.00           H  
ATOM   2130 1HD1 ILE A 230       7.598 -29.919  -2.591  1.00  0.00           H  
ATOM   2131 2HD1 ILE A 230       6.158 -29.001  -2.087  1.00  0.00           H  
ATOM   2132 3HD1 ILE A 230       7.412 -29.415  -0.895  1.00  0.00           H  
ATOM   2133  N   ARG A 231       2.023 -31.300  -1.346  1.00  0.00           N  
ATOM   2134  CA  ARG A 231       1.070 -31.925  -2.240  1.00  0.00           C  
ATOM   2135  C   ARG A 231       0.193 -30.870  -2.820  1.00  0.00           C  
ATOM   2136  O   ARG A 231      -0.121 -30.910  -4.005  1.00  0.00           O  
ATOM   2137  CB  ARG A 231       0.219 -32.959  -1.559  1.00  0.00           C  
ATOM   2138  CG  ARG A 231      -0.851 -33.509  -2.484  1.00  0.00           C  
ATOM   2139  CD  ARG A 231      -0.244 -34.125  -3.673  1.00  0.00           C  
ATOM   2140  NE  ARG A 231      -1.222 -34.697  -4.563  1.00  0.00           N  
ATOM   2141  CZ  ARG A 231      -0.928 -35.358  -5.697  1.00  0.00           C  
ATOM   2142  NH1 ARG A 231       0.312 -35.531  -6.078  1.00  0.00           N  
ATOM   2143  NH2 ARG A 231      -1.877 -35.861  -6.457  1.00  0.00           N  
ATOM   2144  H   ARG A 231       1.834 -31.331  -0.358  1.00  0.00           H  
ATOM   2145  HA  ARG A 231       1.615 -32.409  -3.050  1.00  0.00           H  
ATOM   2146 1HB  ARG A 231       0.840 -33.787  -1.222  1.00  0.00           H  
ATOM   2147 2HB  ARG A 231      -0.270 -32.530  -0.687  1.00  0.00           H  
ATOM   2148 1HG  ARG A 231      -1.440 -34.263  -1.963  1.00  0.00           H  
ATOM   2149 2HG  ARG A 231      -1.502 -32.699  -2.814  1.00  0.00           H  
ATOM   2150 1HD  ARG A 231       0.292 -33.358  -4.219  1.00  0.00           H  
ATOM   2151 2HD  ARG A 231       0.448 -34.906  -3.373  1.00  0.00           H  
ATOM   2152  HE  ARG A 231      -2.192 -34.589  -4.319  1.00  0.00           H  
ATOM   2153 1HH1 ARG A 231       1.078 -35.163  -5.529  1.00  0.00           H  
ATOM   2154 2HH1 ARG A 231       0.469 -36.054  -6.927  1.00  0.00           H  
ATOM   2155 1HH2 ARG A 231      -2.851 -35.759  -6.207  1.00  0.00           H  
ATOM   2156 2HH2 ARG A 231      -1.595 -36.365  -7.282  1.00  0.00           H  
ATOM   2157  N   PHE A 232      -0.159 -29.895  -1.985  1.00  0.00           N  
ATOM   2158  CA  PHE A 232      -0.912 -28.743  -2.446  1.00  0.00           C  
ATOM   2159  C   PHE A 232      -0.174 -28.157  -3.631  1.00  0.00           C  
ATOM   2160  O   PHE A 232      -0.764 -27.932  -4.689  1.00  0.00           O  
ATOM   2161  CB  PHE A 232      -1.072 -27.712  -1.326  1.00  0.00           C  
ATOM   2162  CG  PHE A 232      -1.613 -26.400  -1.777  1.00  0.00           C  
ATOM   2163  CD1 PHE A 232      -2.343 -26.307  -2.940  1.00  0.00           C  
ATOM   2164  CD2 PHE A 232      -1.403 -25.255  -1.027  1.00  0.00           C  
ATOM   2165  CE1 PHE A 232      -2.857 -25.095  -3.346  1.00  0.00           C  
ATOM   2166  CE2 PHE A 232      -1.917 -24.042  -1.434  1.00  0.00           C  
ATOM   2167  CZ  PHE A 232      -2.650 -23.961  -2.596  1.00  0.00           C  
ATOM   2168  H   PHE A 232       0.109 -29.963  -1.010  1.00  0.00           H  
ATOM   2169  HA  PHE A 232      -1.901 -29.065  -2.772  1.00  0.00           H  
ATOM   2170 1HB  PHE A 232      -1.741 -28.104  -0.563  1.00  0.00           H  
ATOM   2171 2HB  PHE A 232      -0.117 -27.527  -0.852  1.00  0.00           H  
ATOM   2172  HD1 PHE A 232      -2.517 -27.204  -3.536  1.00  0.00           H  
ATOM   2173  HD2 PHE A 232      -0.828 -25.318  -0.103  1.00  0.00           H  
ATOM   2174  HE1 PHE A 232      -3.439 -25.040  -4.263  1.00  0.00           H  
ATOM   2175  HE2 PHE A 232      -1.744 -23.152  -0.836  1.00  0.00           H  
ATOM   2176  HZ  PHE A 232      -3.062 -23.006  -2.921  1.00  0.00           H  
ATOM   2177  N   LEU A 233       1.127 -27.956  -3.442  1.00  0.00           N  
ATOM   2178  CA  LEU A 233       2.031 -27.479  -4.468  1.00  0.00           C  
ATOM   2179  C   LEU A 233       2.075 -28.413  -5.677  1.00  0.00           C  
ATOM   2180  O   LEU A 233       2.019 -27.931  -6.799  1.00  0.00           O  
ATOM   2181  CB  LEU A 233       3.436 -27.309  -3.892  1.00  0.00           C  
ATOM   2182  CG  LEU A 233       4.496 -26.816  -4.878  1.00  0.00           C  
ATOM   2183  CD1 LEU A 233       4.093 -25.444  -5.399  1.00  0.00           C  
ATOM   2184  CD2 LEU A 233       5.841 -26.761  -4.176  1.00  0.00           C  
ATOM   2185  H   LEU A 233       1.512 -28.143  -2.531  1.00  0.00           H  
ATOM   2186  HA  LEU A 233       1.679 -26.505  -4.806  1.00  0.00           H  
ATOM   2187 1HB  LEU A 233       3.391 -26.597  -3.070  1.00  0.00           H  
ATOM   2188 2HB  LEU A 233       3.775 -28.263  -3.498  1.00  0.00           H  
ATOM   2189  HG  LEU A 233       4.556 -27.498  -5.727  1.00  0.00           H  
ATOM   2190 1HD1 LEU A 233       4.844 -25.090  -6.106  1.00  0.00           H  
ATOM   2191 2HD1 LEU A 233       3.127 -25.512  -5.900  1.00  0.00           H  
ATOM   2192 3HD1 LEU A 233       4.023 -24.745  -4.566  1.00  0.00           H  
ATOM   2193 1HD2 LEU A 233       6.603 -26.410  -4.872  1.00  0.00           H  
ATOM   2194 2HD2 LEU A 233       5.782 -26.078  -3.328  1.00  0.00           H  
ATOM   2195 3HD2 LEU A 233       6.105 -27.756  -3.823  1.00  0.00           H  
ATOM   2196  N   GLN A 234       2.170 -29.735  -5.462  1.00  0.00           N  
ATOM   2197  CA  GLN A 234       2.191 -30.693  -6.580  1.00  0.00           C  
ATOM   2198  C   GLN A 234       0.934 -30.579  -7.435  1.00  0.00           C  
ATOM   2199  O   GLN A 234       1.003 -30.725  -8.653  1.00  0.00           O  
ATOM   2200  CB  GLN A 234       2.319 -32.148  -6.095  1.00  0.00           C  
ATOM   2201  CG  GLN A 234       3.673 -32.581  -5.538  1.00  0.00           C  
ATOM   2202  CD  GLN A 234       3.608 -33.993  -4.957  1.00  0.00           C  
ATOM   2203  OE1 GLN A 234       2.563 -34.425  -4.475  1.00  0.00           O  
ATOM   2204  NE2 GLN A 234       4.696 -34.742  -5.012  1.00  0.00           N  
ATOM   2205  H   GLN A 234       2.244 -30.084  -4.520  1.00  0.00           H  
ATOM   2206  HA  GLN A 234       3.048 -30.464  -7.213  1.00  0.00           H  
ATOM   2207 1HB  GLN A 234       1.585 -32.316  -5.315  1.00  0.00           H  
ATOM   2208 2HB  GLN A 234       2.074 -32.820  -6.917  1.00  0.00           H  
ATOM   2209 1HG  GLN A 234       4.397 -32.585  -6.352  1.00  0.00           H  
ATOM   2210 2HG  GLN A 234       3.997 -31.898  -4.762  1.00  0.00           H  
ATOM   2211 1HE2 GLN A 234       4.653 -35.681  -4.673  1.00  0.00           H  
ATOM   2212 2HE2 GLN A 234       5.532 -34.402  -5.433  1.00  0.00           H  
ATOM   2213  N   ILE A 235      -0.206 -30.302  -6.809  1.00  0.00           N  
ATOM   2214  CA  ILE A 235      -1.432 -30.116  -7.566  1.00  0.00           C  
ATOM   2215  C   ILE A 235      -1.327 -28.843  -8.384  1.00  0.00           C  
ATOM   2216  O   ILE A 235      -1.681 -28.832  -9.563  1.00  0.00           O  
ATOM   2217  CB  ILE A 235      -2.673 -30.020  -6.660  1.00  0.00           C  
ATOM   2218  CG1 ILE A 235      -2.896 -31.325  -5.883  1.00  0.00           C  
ATOM   2219  CG2 ILE A 235      -3.880 -29.687  -7.525  1.00  0.00           C  
ATOM   2220  CD1 ILE A 235      -3.122 -32.529  -6.759  1.00  0.00           C  
ATOM   2221  H   ILE A 235      -0.220 -30.224  -5.804  1.00  0.00           H  
ATOM   2222  HA  ILE A 235      -1.558 -30.957  -8.247  1.00  0.00           H  
ATOM   2223  HB  ILE A 235      -2.532 -29.228  -5.927  1.00  0.00           H  
ATOM   2224 1HG1 ILE A 235      -2.029 -31.521  -5.261  1.00  0.00           H  
ATOM   2225 2HG1 ILE A 235      -3.764 -31.207  -5.234  1.00  0.00           H  
ATOM   2226 1HG2 ILE A 235      -4.769 -29.596  -6.908  1.00  0.00           H  
ATOM   2227 2HG2 ILE A 235      -3.704 -28.745  -8.043  1.00  0.00           H  
ATOM   2228 3HG2 ILE A 235      -4.027 -30.478  -8.257  1.00  0.00           H  
ATOM   2229 1HD1 ILE A 235      -3.272 -33.410  -6.134  1.00  0.00           H  
ATOM   2230 2HD1 ILE A 235      -4.005 -32.368  -7.371  1.00  0.00           H  
ATOM   2231 3HD1 ILE A 235      -2.256 -32.683  -7.401  1.00  0.00           H  
ATOM   2232  N   LEU A 236      -0.804 -27.783  -7.763  1.00  0.00           N  
ATOM   2233  CA  LEU A 236      -0.646 -26.509  -8.447  1.00  0.00           C  
ATOM   2234  C   LEU A 236       0.324 -26.667  -9.601  1.00  0.00           C  
ATOM   2235  O   LEU A 236       0.133 -26.089 -10.669  1.00  0.00           O  
ATOM   2236  CB  LEU A 236      -0.095 -25.443  -7.498  1.00  0.00           C  
ATOM   2237  CG  LEU A 236      -0.992 -25.031  -6.337  1.00  0.00           C  
ATOM   2238  CD1 LEU A 236      -0.224 -24.039  -5.470  1.00  0.00           C  
ATOM   2239  CD2 LEU A 236      -2.280 -24.458  -6.871  1.00  0.00           C  
ATOM   2240  H   LEU A 236      -0.541 -27.855  -6.788  1.00  0.00           H  
ATOM   2241  HA  LEU A 236      -1.610 -26.191  -8.837  1.00  0.00           H  
ATOM   2242 1HB  LEU A 236       0.842 -25.798  -7.077  1.00  0.00           H  
ATOM   2243 2HB  LEU A 236       0.114 -24.544  -8.078  1.00  0.00           H  
ATOM   2244  HG  LEU A 236      -1.224 -25.897  -5.726  1.00  0.00           H  
ATOM   2245 1HD1 LEU A 236      -0.834 -23.734  -4.625  1.00  0.00           H  
ATOM   2246 2HD1 LEU A 236       0.689 -24.506  -5.103  1.00  0.00           H  
ATOM   2247 3HD1 LEU A 236       0.029 -23.161  -6.062  1.00  0.00           H  
ATOM   2248 1HD2 LEU A 236      -2.927 -24.157  -6.049  1.00  0.00           H  
ATOM   2249 2HD2 LEU A 236      -2.045 -23.596  -7.477  1.00  0.00           H  
ATOM   2250 3HD2 LEU A 236      -2.790 -25.206  -7.477  1.00  0.00           H  
ATOM   2251  N   ARG A 237       1.353 -27.475  -9.372  1.00  0.00           N  
ATOM   2252  CA  ARG A 237       2.359 -27.780 -10.357  1.00  0.00           C  
ATOM   2253  C   ARG A 237       1.708 -28.384 -11.563  1.00  0.00           C  
ATOM   2254  O   ARG A 237       1.941 -27.922 -12.670  1.00  0.00           O  
ATOM   2255  CB  ARG A 237       3.390 -28.727  -9.795  1.00  0.00           C  
ATOM   2256  CG  ARG A 237       4.495 -29.102 -10.746  1.00  0.00           C  
ATOM   2257  CD  ARG A 237       5.323 -30.176 -10.166  1.00  0.00           C  
ATOM   2258  NE  ARG A 237       4.548 -31.387  -9.946  1.00  0.00           N  
ATOM   2259  CZ  ARG A 237       4.211 -32.267 -10.909  1.00  0.00           C  
ATOM   2260  NH1 ARG A 237       4.581 -32.064 -12.155  1.00  0.00           N  
ATOM   2261  NH2 ARG A 237       3.506 -33.338 -10.601  1.00  0.00           N  
ATOM   2262  H   ARG A 237       1.442 -27.897  -8.469  1.00  0.00           H  
ATOM   2263  HA  ARG A 237       2.855 -26.855 -10.652  1.00  0.00           H  
ATOM   2264 1HB  ARG A 237       3.851 -28.282  -8.914  1.00  0.00           H  
ATOM   2265 2HB  ARG A 237       2.915 -29.651  -9.483  1.00  0.00           H  
ATOM   2266 1HG  ARG A 237       4.070 -29.458 -11.685  1.00  0.00           H  
ATOM   2267 2HG  ARG A 237       5.130 -28.236 -10.936  1.00  0.00           H  
ATOM   2268 1HD  ARG A 237       6.133 -30.409 -10.848  1.00  0.00           H  
ATOM   2269 2HD  ARG A 237       5.732 -29.850  -9.210  1.00  0.00           H  
ATOM   2270  HE  ARG A 237       4.243 -31.584  -9.002  1.00  0.00           H  
ATOM   2271 1HH1 ARG A 237       5.121 -31.244 -12.393  1.00  0.00           H  
ATOM   2272 2HH1 ARG A 237       4.316 -32.721 -12.876  1.00  0.00           H  
ATOM   2273 1HH2 ARG A 237       3.219 -33.499  -9.645  1.00  0.00           H  
ATOM   2274 2HH2 ARG A 237       3.264 -34.000 -11.323  1.00  0.00           H  
ATOM   2275  N   MET A 238       0.863 -29.391 -11.342  1.00  0.00           N  
ATOM   2276  CA  MET A 238       0.134 -30.035 -12.422  1.00  0.00           C  
ATOM   2277  C   MET A 238      -0.751 -29.040 -13.165  1.00  0.00           C  
ATOM   2278  O   MET A 238      -0.862 -29.119 -14.383  1.00  0.00           O  
ATOM   2279  CB  MET A 238      -0.684 -31.204 -11.886  1.00  0.00           C  
ATOM   2280  CG  MET A 238       0.150 -32.401 -11.449  1.00  0.00           C  
ATOM   2281  SD  MET A 238      -0.854 -33.727 -10.756  1.00  0.00           S  
ATOM   2282  CE  MET A 238       0.374 -34.984 -10.414  1.00  0.00           C  
ATOM   2283  H   MET A 238       0.736 -29.729 -10.398  1.00  0.00           H  
ATOM   2284  HA  MET A 238       0.857 -30.425 -13.137  1.00  0.00           H  
ATOM   2285 1HB  MET A 238      -1.276 -30.879 -11.033  1.00  0.00           H  
ATOM   2286 2HB  MET A 238      -1.377 -31.546 -12.654  1.00  0.00           H  
ATOM   2287 1HG  MET A 238       0.693 -32.795 -12.308  1.00  0.00           H  
ATOM   2288 2HG  MET A 238       0.878 -32.092 -10.702  1.00  0.00           H  
ATOM   2289 1HE  MET A 238      -0.113 -35.859  -9.985  1.00  0.00           H  
ATOM   2290 2HE  MET A 238       0.874 -35.266 -11.341  1.00  0.00           H  
ATOM   2291 3HE  MET A 238       1.108 -34.594  -9.708  1.00  0.00           H  
ATOM   2292  N   LEU A 239      -1.345 -28.078 -12.452  1.00  0.00           N  
ATOM   2293  CA  LEU A 239      -2.161 -27.057 -13.112  1.00  0.00           C  
ATOM   2294  C   LEU A 239      -1.296 -26.215 -14.055  1.00  0.00           C  
ATOM   2295  O   LEU A 239      -1.763 -25.788 -15.115  1.00  0.00           O  
ATOM   2296  CB  LEU A 239      -2.839 -26.149 -12.079  1.00  0.00           C  
ATOM   2297  CG  LEU A 239      -3.913 -26.815 -11.214  1.00  0.00           C  
ATOM   2298  CD1 LEU A 239      -4.381 -25.831 -10.150  1.00  0.00           C  
ATOM   2299  CD2 LEU A 239      -5.065 -27.260 -12.098  1.00  0.00           C  
ATOM   2300  H   LEU A 239      -1.249 -28.069 -11.446  1.00  0.00           H  
ATOM   2301  HA  LEU A 239      -2.931 -27.553 -13.701  1.00  0.00           H  
ATOM   2302 1HB  LEU A 239      -2.087 -25.735 -11.415  1.00  0.00           H  
ATOM   2303 2HB  LEU A 239      -3.314 -25.323 -12.609  1.00  0.00           H  
ATOM   2304  HG  LEU A 239      -3.492 -27.682 -10.709  1.00  0.00           H  
ATOM   2305 1HD1 LEU A 239      -5.139 -26.304  -9.525  1.00  0.00           H  
ATOM   2306 2HD1 LEU A 239      -3.536 -25.533  -9.532  1.00  0.00           H  
ATOM   2307 3HD1 LEU A 239      -4.806 -24.951 -10.632  1.00  0.00           H  
ATOM   2308 1HD2 LEU A 239      -5.828 -27.739 -11.484  1.00  0.00           H  
ATOM   2309 2HD2 LEU A 239      -5.493 -26.394 -12.602  1.00  0.00           H  
ATOM   2310 3HD2 LEU A 239      -4.700 -27.969 -12.841  1.00  0.00           H  
ATOM   2311  N   HIS A 240      -0.033 -26.023 -13.670  1.00  0.00           N  
ATOM   2312  CA  HIS A 240       0.939 -25.338 -14.502  1.00  0.00           C  
ATOM   2313  C   HIS A 240       1.436 -26.232 -15.626  1.00  0.00           C  
ATOM   2314  O   HIS A 240       1.654 -25.765 -16.739  1.00  0.00           O  
ATOM   2315  CB  HIS A 240       2.119 -24.832 -13.654  1.00  0.00           C  
ATOM   2316  CG  HIS A 240       1.797 -23.608 -12.862  1.00  0.00           C  
ATOM   2317  ND1 HIS A 240       0.968 -23.627 -11.765  1.00  0.00           N  
ATOM   2318  CD2 HIS A 240       2.202 -22.326 -13.006  1.00  0.00           C  
ATOM   2319  CE1 HIS A 240       0.859 -22.405 -11.283  1.00  0.00           C  
ATOM   2320  NE2 HIS A 240       1.583 -21.593 -12.024  1.00  0.00           N  
ATOM   2321  H   HIS A 240       0.255 -26.358 -12.761  1.00  0.00           H  
ATOM   2322  HA  HIS A 240       0.469 -24.483 -14.962  1.00  0.00           H  
ATOM   2323 1HB  HIS A 240       2.433 -25.605 -12.956  1.00  0.00           H  
ATOM   2324 2HB  HIS A 240       2.968 -24.613 -14.300  1.00  0.00           H  
ATOM   2325  HD1 HIS A 240       0.498 -24.423 -11.388  1.00  0.00           H  
ATOM   2326  HD2 HIS A 240       2.860 -21.839 -13.725  1.00  0.00           H  
ATOM   2327  HE1 HIS A 240       0.238 -22.211 -10.421  1.00  0.00           H  
ATOM   2328  N   VAL A 241       1.554 -27.523 -15.364  1.00  0.00           N  
ATOM   2329  CA  VAL A 241       1.969 -28.456 -16.395  1.00  0.00           C  
ATOM   2330  C   VAL A 241       0.903 -28.469 -17.483  1.00  0.00           C  
ATOM   2331  O   VAL A 241       1.218 -28.559 -18.671  1.00  0.00           O  
ATOM   2332  CB  VAL A 241       2.179 -29.874 -15.823  1.00  0.00           C  
ATOM   2333  CG1 VAL A 241       2.436 -30.848 -16.952  1.00  0.00           C  
ATOM   2334  CG2 VAL A 241       3.359 -29.886 -14.865  1.00  0.00           C  
ATOM   2335  H   VAL A 241       1.373 -27.862 -14.435  1.00  0.00           H  
ATOM   2336  HA  VAL A 241       2.910 -28.112 -16.826  1.00  0.00           H  
ATOM   2337  HB  VAL A 241       1.273 -30.187 -15.307  1.00  0.00           H  
ATOM   2338 1HG1 VAL A 241       2.564 -31.852 -16.544  1.00  0.00           H  
ATOM   2339 2HG1 VAL A 241       1.592 -30.836 -17.634  1.00  0.00           H  
ATOM   2340 3HG1 VAL A 241       3.339 -30.555 -17.485  1.00  0.00           H  
ATOM   2341 1HG2 VAL A 241       3.491 -30.890 -14.466  1.00  0.00           H  
ATOM   2342 2HG2 VAL A 241       4.261 -29.584 -15.397  1.00  0.00           H  
ATOM   2343 3HG2 VAL A 241       3.182 -29.198 -14.050  1.00  0.00           H  
ATOM   2344  N   ASP A 242      -0.359 -28.369 -17.064  1.00  0.00           N  
ATOM   2345  CA  ASP A 242      -1.478 -28.325 -17.982  1.00  0.00           C  
ATOM   2346  C   ASP A 242      -1.483 -27.056 -18.820  1.00  0.00           C  
ATOM   2347  O   ASP A 242      -1.474 -27.128 -20.051  1.00  0.00           O  
ATOM   2348  CB  ASP A 242      -2.805 -28.428 -17.231  1.00  0.00           C  
ATOM   2349  CG  ASP A 242      -3.981 -28.559 -18.174  1.00  0.00           C  
ATOM   2350  OD1 ASP A 242      -3.915 -29.430 -19.006  1.00  0.00           O  
ATOM   2351  OD2 ASP A 242      -4.927 -27.816 -18.054  1.00  0.00           O  
ATOM   2352  H   ASP A 242      -0.546 -28.329 -16.076  1.00  0.00           H  
ATOM   2353  HA  ASP A 242      -1.401 -29.173 -18.657  1.00  0.00           H  
ATOM   2354 1HB  ASP A 242      -2.793 -29.292 -16.583  1.00  0.00           H  
ATOM   2355 2HB  ASP A 242      -2.946 -27.551 -16.600  1.00  0.00           H  
ATOM   2356  N   ARG A 243      -1.538 -25.889 -18.167  1.00  0.00           N  
ATOM   2357  CA  ARG A 243      -1.610 -24.634 -18.920  1.00  0.00           C  
ATOM   2358  C   ARG A 243      -0.870 -23.456 -18.289  1.00  0.00           C  
ATOM   2359  O   ARG A 243      -0.246 -22.664 -19.002  1.00  0.00           O  
ATOM   2360  CB  ARG A 243      -3.055 -24.165 -19.096  1.00  0.00           C  
ATOM   2361  CG  ARG A 243      -4.012 -25.031 -19.909  1.00  0.00           C  
ATOM   2362  CD  ARG A 243      -3.651 -25.131 -21.347  1.00  0.00           C  
ATOM   2363  NE  ARG A 243      -4.679 -25.843 -22.091  1.00  0.00           N  
ATOM   2364  CZ  ARG A 243      -4.799 -27.184 -22.197  1.00  0.00           C  
ATOM   2365  NH1 ARG A 243      -3.959 -28.003 -21.593  1.00  0.00           N  
ATOM   2366  NH2 ARG A 243      -5.792 -27.682 -22.911  1.00  0.00           N  
ATOM   2367  H   ARG A 243      -1.538 -25.869 -17.156  1.00  0.00           H  
ATOM   2368  HA  ARG A 243      -1.181 -24.811 -19.906  1.00  0.00           H  
ATOM   2369 1HB  ARG A 243      -3.505 -24.044 -18.112  1.00  0.00           H  
ATOM   2370 2HB  ARG A 243      -3.049 -23.181 -19.564  1.00  0.00           H  
ATOM   2371 1HG  ARG A 243      -4.028 -26.036 -19.500  1.00  0.00           H  
ATOM   2372 2HG  ARG A 243      -5.014 -24.606 -19.845  1.00  0.00           H  
ATOM   2373 1HD  ARG A 243      -3.559 -24.130 -21.767  1.00  0.00           H  
ATOM   2374 2HD  ARG A 243      -2.710 -25.661 -21.469  1.00  0.00           H  
ATOM   2375  HE  ARG A 243      -5.365 -25.280 -22.577  1.00  0.00           H  
ATOM   2376 1HH1 ARG A 243      -3.188 -27.644 -21.044  1.00  0.00           H  
ATOM   2377 2HH1 ARG A 243      -4.102 -29.005 -21.657  1.00  0.00           H  
ATOM   2378 1HH2 ARG A 243      -6.443 -27.062 -23.373  1.00  0.00           H  
ATOM   2379 2HH2 ARG A 243      -5.899 -28.681 -22.999  1.00  0.00           H  
ATOM   2380  N   GLN A 244      -0.971 -23.320 -16.962  1.00  0.00           N  
ATOM   2381  CA  GLN A 244      -0.471 -22.123 -16.280  1.00  0.00           C  
ATOM   2382  C   GLN A 244       1.047 -21.983 -16.301  1.00  0.00           C  
ATOM   2383  O   GLN A 244       1.560 -20.916 -15.988  1.00  0.00           O  
ATOM   2384  CB  GLN A 244      -0.944 -22.073 -14.809  1.00  0.00           C  
ATOM   2385  CG  GLN A 244      -2.436 -21.881 -14.579  1.00  0.00           C  
ATOM   2386  CD  GLN A 244      -2.761 -21.763 -13.090  1.00  0.00           C  
ATOM   2387  OE1 GLN A 244      -2.087 -21.005 -12.387  1.00  0.00           O  
ATOM   2388  NE2 GLN A 244      -3.767 -22.495 -12.606  1.00  0.00           N  
ATOM   2389  H   GLN A 244      -1.420 -24.046 -16.417  1.00  0.00           H  
ATOM   2390  HA  GLN A 244      -0.884 -21.254 -16.792  1.00  0.00           H  
ATOM   2391 1HB  GLN A 244      -0.667 -22.989 -14.298  1.00  0.00           H  
ATOM   2392 2HB  GLN A 244      -0.432 -21.256 -14.301  1.00  0.00           H  
ATOM   2393 1HG  GLN A 244      -2.757 -20.966 -15.072  1.00  0.00           H  
ATOM   2394 2HG  GLN A 244      -2.975 -22.737 -14.985  1.00  0.00           H  
ATOM   2395 1HE2 GLN A 244      -4.012 -22.449 -11.632  1.00  0.00           H  
ATOM   2396 2HE2 GLN A 244      -4.284 -23.096 -13.216  1.00  0.00           H  
ATOM   2397  N   GLY A 245       1.762 -23.052 -16.634  1.00  0.00           N  
ATOM   2398  CA  GLY A 245       3.213 -23.046 -16.687  1.00  0.00           C  
ATOM   2399  C   GLY A 245       3.684 -22.405 -17.974  1.00  0.00           C  
ATOM   2400  O   GLY A 245       4.802 -21.897 -18.046  1.00  0.00           O  
ATOM   2401  H   GLY A 245       1.295 -23.908 -16.872  1.00  0.00           H  
ATOM   2402 1HA  GLY A 245       3.608 -22.505 -15.831  1.00  0.00           H  
ATOM   2403 2HA  GLY A 245       3.587 -24.067 -16.624  1.00  0.00           H  
ATOM   2404  N   GLY A 246       2.827 -22.432 -18.997  1.00  0.00           N  
ATOM   2405  CA  GLY A 246       3.140 -21.778 -20.251  1.00  0.00           C  
ATOM   2406  C   GLY A 246       2.960 -20.304 -19.989  1.00  0.00           C  
ATOM   2407  O   GLY A 246       3.766 -19.474 -20.415  1.00  0.00           O  
ATOM   2408  H   GLY A 246       1.917 -22.858 -18.894  1.00  0.00           H  
ATOM   2409 1HA  GLY A 246       4.166 -21.994 -20.551  1.00  0.00           H  
ATOM   2410 2HA  GLY A 246       2.467 -22.116 -21.038  1.00  0.00           H  
ATOM   2411  N   THR A 247       1.905 -20.001 -19.231  1.00  0.00           N  
ATOM   2412  CA  THR A 247       1.648 -18.648 -18.786  1.00  0.00           C  
ATOM   2413  C   THR A 247       2.800 -18.175 -17.917  1.00  0.00           C  
ATOM   2414  O   THR A 247       3.252 -17.048 -18.069  1.00  0.00           O  
ATOM   2415  CB  THR A 247       0.314 -18.555 -18.026  1.00  0.00           C  
ATOM   2416  OG1 THR A 247      -0.762 -18.875 -18.925  1.00  0.00           O  
ATOM   2417  CG2 THR A 247       0.136 -17.165 -17.440  1.00  0.00           C  
ATOM   2418  H   THR A 247       1.269 -20.745 -18.957  1.00  0.00           H  
ATOM   2419  HA  THR A 247       1.591 -17.996 -19.657  1.00  0.00           H  
ATOM   2420  HB  THR A 247       0.311 -19.280 -17.218  1.00  0.00           H  
ATOM   2421  HG1 THR A 247      -1.491 -19.294 -18.459  1.00  0.00           H  
ATOM   2422 1HG2 THR A 247      -0.806 -17.113 -16.899  1.00  0.00           H  
ATOM   2423 2HG2 THR A 247       0.958 -16.957 -16.754  1.00  0.00           H  
ATOM   2424 3HG2 THR A 247       0.136 -16.425 -18.239  1.00  0.00           H  
ATOM   2425  N   TRP A 248       3.285 -19.051 -17.034  1.00  0.00           N  
ATOM   2426  CA  TRP A 248       4.419 -18.767 -16.160  1.00  0.00           C  
ATOM   2427  C   TRP A 248       5.651 -18.415 -16.963  1.00  0.00           C  
ATOM   2428  O   TRP A 248       6.363 -17.480 -16.606  1.00  0.00           O  
ATOM   2429  CB  TRP A 248       4.723 -19.951 -15.242  1.00  0.00           C  
ATOM   2430  CG  TRP A 248       5.874 -19.718 -14.303  1.00  0.00           C  
ATOM   2431  CD1 TRP A 248       5.819 -19.126 -13.075  1.00  0.00           C  
ATOM   2432  CD2 TRP A 248       7.263 -20.079 -14.512  1.00  0.00           C  
ATOM   2433  NE1 TRP A 248       7.072 -19.092 -12.510  1.00  0.00           N  
ATOM   2434  CE2 TRP A 248       7.968 -19.672 -13.375  1.00  0.00           C  
ATOM   2435  CE3 TRP A 248       7.954 -20.707 -15.558  1.00  0.00           C  
ATOM   2436  CZ2 TRP A 248       9.336 -19.868 -13.248  1.00  0.00           C  
ATOM   2437  CZ3 TRP A 248       9.325 -20.902 -15.432  1.00  0.00           C  
ATOM   2438  CH2 TRP A 248       9.998 -20.493 -14.307  1.00  0.00           C  
ATOM   2439  H   TRP A 248       2.845 -19.950 -16.952  1.00  0.00           H  
ATOM   2440  HA  TRP A 248       4.170 -17.915 -15.543  1.00  0.00           H  
ATOM   2441 1HB  TRP A 248       3.839 -20.185 -14.651  1.00  0.00           H  
ATOM   2442 2HB  TRP A 248       4.959 -20.824 -15.843  1.00  0.00           H  
ATOM   2443  HD1 TRP A 248       4.915 -18.737 -12.612  1.00  0.00           H  
ATOM   2444  HE1 TRP A 248       7.298 -18.705 -11.606  1.00  0.00           H  
ATOM   2445  HE3 TRP A 248       7.426 -21.033 -16.454  1.00  0.00           H  
ATOM   2446  HZ2 TRP A 248       9.888 -19.549 -12.364  1.00  0.00           H  
ATOM   2447  HZ3 TRP A 248       9.854 -21.389 -16.253  1.00  0.00           H  
ATOM   2448  HH2 TRP A 248      11.073 -20.661 -14.243  1.00  0.00           H  
ATOM   2449  N   ARG A 249       5.900 -19.143 -18.056  1.00  0.00           N  
ATOM   2450  CA  ARG A 249       7.022 -18.796 -18.919  1.00  0.00           C  
ATOM   2451  C   ARG A 249       6.887 -17.355 -19.382  1.00  0.00           C  
ATOM   2452  O   ARG A 249       7.864 -16.602 -19.370  1.00  0.00           O  
ATOM   2453  CB  ARG A 249       7.116 -19.706 -20.143  1.00  0.00           C  
ATOM   2454  CG  ARG A 249       7.606 -21.120 -19.885  1.00  0.00           C  
ATOM   2455  CD  ARG A 249       7.717 -21.895 -21.150  1.00  0.00           C  
ATOM   2456  NE  ARG A 249       8.238 -23.235 -20.922  1.00  0.00           N  
ATOM   2457  CZ  ARG A 249       8.352 -24.188 -21.868  1.00  0.00           C  
ATOM   2458  NH1 ARG A 249       7.974 -23.941 -23.103  1.00  0.00           N  
ATOM   2459  NH2 ARG A 249       8.846 -25.373 -21.554  1.00  0.00           N  
ATOM   2460  H   ARG A 249       5.315 -19.934 -18.282  1.00  0.00           H  
ATOM   2461  HA  ARG A 249       7.946 -18.894 -18.349  1.00  0.00           H  
ATOM   2462 1HB  ARG A 249       6.127 -19.805 -20.584  1.00  0.00           H  
ATOM   2463 2HB  ARG A 249       7.758 -19.253 -20.896  1.00  0.00           H  
ATOM   2464 1HG  ARG A 249       8.586 -21.086 -19.411  1.00  0.00           H  
ATOM   2465 2HG  ARG A 249       6.905 -21.639 -19.234  1.00  0.00           H  
ATOM   2466 1HD  ARG A 249       6.740 -21.982 -21.623  1.00  0.00           H  
ATOM   2467 2HD  ARG A 249       8.400 -21.379 -21.825  1.00  0.00           H  
ATOM   2468  HE  ARG A 249       8.542 -23.465 -19.985  1.00  0.00           H  
ATOM   2469 1HH1 ARG A 249       7.597 -23.036 -23.345  1.00  0.00           H  
ATOM   2470 2HH1 ARG A 249       8.061 -24.657 -23.810  1.00  0.00           H  
ATOM   2471 1HH2 ARG A 249       9.138 -25.563 -20.604  1.00  0.00           H  
ATOM   2472 2HH2 ARG A 249       8.933 -26.088 -22.261  1.00  0.00           H  
ATOM   2473  N   LEU A 250       5.665 -16.967 -19.743  1.00  0.00           N  
ATOM   2474  CA  LEU A 250       5.393 -15.611 -20.180  1.00  0.00           C  
ATOM   2475  C   LEU A 250       5.440 -14.619 -19.016  1.00  0.00           C  
ATOM   2476  O   LEU A 250       5.776 -13.455 -19.216  1.00  0.00           O  
ATOM   2477  CB  LEU A 250       4.032 -15.555 -20.847  1.00  0.00           C  
ATOM   2478  CG  LEU A 250       3.920 -16.364 -22.131  1.00  0.00           C  
ATOM   2479  CD1 LEU A 250       2.492 -16.302 -22.602  1.00  0.00           C  
ATOM   2480  CD2 LEU A 250       4.894 -15.832 -23.173  1.00  0.00           C  
ATOM   2481  H   LEU A 250       4.913 -17.648 -19.746  1.00  0.00           H  
ATOM   2482  HA  LEU A 250       6.152 -15.324 -20.907  1.00  0.00           H  
ATOM   2483 1HB  LEU A 250       3.274 -15.917 -20.159  1.00  0.00           H  
ATOM   2484 2HB  LEU A 250       3.806 -14.517 -21.090  1.00  0.00           H  
ATOM   2485  HG  LEU A 250       4.156 -17.409 -21.927  1.00  0.00           H  
ATOM   2486 1HD1 LEU A 250       2.390 -16.893 -23.511  1.00  0.00           H  
ATOM   2487 2HD1 LEU A 250       1.831 -16.701 -21.834  1.00  0.00           H  
ATOM   2488 3HD1 LEU A 250       2.227 -15.265 -22.808  1.00  0.00           H  
ATOM   2489 1HD2 LEU A 250       4.805 -16.420 -24.087  1.00  0.00           H  
ATOM   2490 2HD2 LEU A 250       4.670 -14.792 -23.392  1.00  0.00           H  
ATOM   2491 3HD2 LEU A 250       5.912 -15.909 -22.791  1.00  0.00           H  
ATOM   2492  N   LEU A 251       5.132 -15.078 -17.797  1.00  0.00           N  
ATOM   2493  CA  LEU A 251       5.211 -14.198 -16.636  1.00  0.00           C  
ATOM   2494  C   LEU A 251       6.671 -13.819 -16.421  1.00  0.00           C  
ATOM   2495  O   LEU A 251       6.992 -12.673 -16.103  1.00  0.00           O  
ATOM   2496  CB  LEU A 251       4.692 -14.881 -15.346  1.00  0.00           C  
ATOM   2497  CG  LEU A 251       3.195 -15.232 -15.260  1.00  0.00           C  
ATOM   2498  CD1 LEU A 251       2.926 -15.987 -13.966  1.00  0.00           C  
ATOM   2499  CD2 LEU A 251       2.359 -13.986 -15.314  1.00  0.00           C  
ATOM   2500  H   LEU A 251       4.832 -16.031 -17.680  1.00  0.00           H  
ATOM   2501  HA  LEU A 251       4.634 -13.299 -16.835  1.00  0.00           H  
ATOM   2502 1HB  LEU A 251       5.249 -15.802 -15.197  1.00  0.00           H  
ATOM   2503 2HB  LEU A 251       4.912 -14.221 -14.507  1.00  0.00           H  
ATOM   2504  HG  LEU A 251       2.928 -15.878 -16.088  1.00  0.00           H  
ATOM   2505 1HD1 LEU A 251       1.870 -16.247 -13.914  1.00  0.00           H  
ATOM   2506 2HD1 LEU A 251       3.524 -16.895 -13.927  1.00  0.00           H  
ATOM   2507 3HD1 LEU A 251       3.185 -15.353 -13.118  1.00  0.00           H  
ATOM   2508 1HD2 LEU A 251       1.310 -14.255 -15.257  1.00  0.00           H  
ATOM   2509 2HD2 LEU A 251       2.614 -13.348 -14.470  1.00  0.00           H  
ATOM   2510 3HD2 LEU A 251       2.548 -13.458 -16.249  1.00  0.00           H  
ATOM   2511  N   GLY A 252       7.550 -14.801 -16.632  1.00  0.00           N  
ATOM   2512  CA  GLY A 252       8.984 -14.613 -16.519  1.00  0.00           C  
ATOM   2513  C   GLY A 252       9.478 -13.673 -17.600  1.00  0.00           C  
ATOM   2514  O   GLY A 252      10.331 -12.831 -17.333  1.00  0.00           O  
ATOM   2515  H   GLY A 252       7.203 -15.718 -16.868  1.00  0.00           H  
ATOM   2516 1HA  GLY A 252       9.222 -14.203 -15.536  1.00  0.00           H  
ATOM   2517 2HA  GLY A 252       9.490 -15.574 -16.601  1.00  0.00           H  
ATOM   2518  N   SER A 253       8.917 -13.804 -18.811  1.00  0.00           N  
ATOM   2519  CA  SER A 253       9.242 -12.908 -19.921  1.00  0.00           C  
ATOM   2520  C   SER A 253       8.982 -11.467 -19.528  1.00  0.00           C  
ATOM   2521  O   SER A 253       9.815 -10.602 -19.789  1.00  0.00           O  
ATOM   2522  CB  SER A 253       8.443 -13.269 -21.164  1.00  0.00           C  
ATOM   2523  OG  SER A 253       8.684 -12.372 -22.221  1.00  0.00           O  
ATOM   2524  H   SER A 253       8.257 -14.554 -18.968  1.00  0.00           H  
ATOM   2525  HA  SER A 253      10.303 -13.012 -20.151  1.00  0.00           H  
ATOM   2526 1HB  SER A 253       8.716 -14.276 -21.479  1.00  0.00           H  
ATOM   2527 2HB  SER A 253       7.382 -13.280 -20.935  1.00  0.00           H  
ATOM   2528  HG  SER A 253       9.633 -12.372 -22.360  1.00  0.00           H  
ATOM   2529  N   VAL A 254       7.840 -11.219 -18.883  1.00  0.00           N  
ATOM   2530  CA  VAL A 254       7.515  -9.883 -18.397  1.00  0.00           C  
ATOM   2531  C   VAL A 254       8.542  -9.386 -17.393  1.00  0.00           C  
ATOM   2532  O   VAL A 254       9.003  -8.247 -17.478  1.00  0.00           O  
ATOM   2533  CB  VAL A 254       6.127  -9.855 -17.772  1.00  0.00           C  
ATOM   2534  CG1 VAL A 254       5.907  -8.529 -17.064  1.00  0.00           C  
ATOM   2535  CG2 VAL A 254       5.120 -10.045 -18.881  1.00  0.00           C  
ATOM   2536  H   VAL A 254       7.185 -11.975 -18.734  1.00  0.00           H  
ATOM   2537  HA  VAL A 254       7.501  -9.209 -19.248  1.00  0.00           H  
ATOM   2538  HB  VAL A 254       6.032 -10.650 -17.036  1.00  0.00           H  
ATOM   2539 1HG1 VAL A 254       4.910  -8.506 -16.625  1.00  0.00           H  
ATOM   2540 2HG1 VAL A 254       6.651  -8.408 -16.277  1.00  0.00           H  
ATOM   2541 3HG1 VAL A 254       6.005  -7.721 -17.785  1.00  0.00           H  
ATOM   2542 1HG2 VAL A 254       4.115 -10.027 -18.479  1.00  0.00           H  
ATOM   2543 2HG2 VAL A 254       5.229  -9.240 -19.608  1.00  0.00           H  
ATOM   2544 3HG2 VAL A 254       5.294 -11.001 -19.373  1.00  0.00           H  
ATOM   2545  N   VAL A 255       8.921 -10.248 -16.458  1.00  0.00           N  
ATOM   2546  CA  VAL A 255       9.933  -9.873 -15.487  1.00  0.00           C  
ATOM   2547  C   VAL A 255      11.225  -9.492 -16.200  1.00  0.00           C  
ATOM   2548  O   VAL A 255      11.863  -8.511 -15.835  1.00  0.00           O  
ATOM   2549  CB  VAL A 255      10.204 -11.015 -14.495  1.00  0.00           C  
ATOM   2550  CG1 VAL A 255      11.409 -10.671 -13.632  1.00  0.00           C  
ATOM   2551  CG2 VAL A 255       8.974 -11.242 -13.630  1.00  0.00           C  
ATOM   2552  H   VAL A 255       8.494 -11.165 -16.414  1.00  0.00           H  
ATOM   2553  HA  VAL A 255       9.575  -9.008 -14.928  1.00  0.00           H  
ATOM   2554  HB  VAL A 255      10.439 -11.925 -15.044  1.00  0.00           H  
ATOM   2555 1HG1 VAL A 255      11.605 -11.488 -12.938  1.00  0.00           H  
ATOM   2556 2HG1 VAL A 255      12.281 -10.519 -14.268  1.00  0.00           H  
ATOM   2557 3HG1 VAL A 255      11.206  -9.759 -13.071  1.00  0.00           H  
ATOM   2558 1HG2 VAL A 255       9.166 -12.057 -12.932  1.00  0.00           H  
ATOM   2559 2HG2 VAL A 255       8.749 -10.334 -13.073  1.00  0.00           H  
ATOM   2560 3HG2 VAL A 255       8.125 -11.499 -14.261  1.00  0.00           H  
ATOM   2561  N   PHE A 256      11.602 -10.277 -17.210  1.00  0.00           N  
ATOM   2562  CA  PHE A 256      12.799 -10.040 -18.010  1.00  0.00           C  
ATOM   2563  C   PHE A 256      12.785  -8.688 -18.720  1.00  0.00           C  
ATOM   2564  O   PHE A 256      13.733  -7.916 -18.599  1.00  0.00           O  
ATOM   2565  CB  PHE A 256      12.976 -11.154 -19.046  1.00  0.00           C  
ATOM   2566  CG  PHE A 256      14.139 -10.940 -19.970  1.00  0.00           C  
ATOM   2567  CD1 PHE A 256      15.433 -11.207 -19.548  1.00  0.00           C  
ATOM   2568  CD2 PHE A 256      13.945 -10.476 -21.264  1.00  0.00           C  
ATOM   2569  CE1 PHE A 256      16.507 -11.012 -20.396  1.00  0.00           C  
ATOM   2570  CE2 PHE A 256      15.018 -10.281 -22.113  1.00  0.00           C  
ATOM   2571  CZ  PHE A 256      16.301 -10.549 -21.677  1.00  0.00           C  
ATOM   2572  H   PHE A 256      11.034 -11.078 -17.434  1.00  0.00           H  
ATOM   2573  HA  PHE A 256      13.660 -10.060 -17.342  1.00  0.00           H  
ATOM   2574 1HB  PHE A 256      13.118 -12.106 -18.535  1.00  0.00           H  
ATOM   2575 2HB  PHE A 256      12.081 -11.242 -19.652  1.00  0.00           H  
ATOM   2576  HD1 PHE A 256      15.597 -11.575 -18.535  1.00  0.00           H  
ATOM   2577  HD2 PHE A 256      12.932 -10.265 -21.607  1.00  0.00           H  
ATOM   2578  HE1 PHE A 256      17.517 -11.228 -20.050  1.00  0.00           H  
ATOM   2579  HE2 PHE A 256      14.853  -9.917 -23.127  1.00  0.00           H  
ATOM   2580  HZ  PHE A 256      17.147 -10.398 -22.345  1.00  0.00           H  
ATOM   2581  N   ILE A 257      11.709  -8.380 -19.444  1.00  0.00           N  
ATOM   2582  CA  ILE A 257      11.647  -7.117 -20.187  1.00  0.00           C  
ATOM   2583  C   ILE A 257      11.570  -5.896 -19.258  1.00  0.00           C  
ATOM   2584  O   ILE A 257      11.972  -4.799 -19.643  1.00  0.00           O  
ATOM   2585  CB  ILE A 257      10.467  -7.143 -21.188  1.00  0.00           C  
ATOM   2586  CG1 ILE A 257       9.149  -7.265 -20.432  1.00  0.00           C  
ATOM   2587  CG2 ILE A 257      10.638  -8.291 -22.170  1.00  0.00           C  
ATOM   2588  CD1 ILE A 257       7.901  -7.155 -21.280  1.00  0.00           C  
ATOM   2589  H   ILE A 257      10.944  -9.035 -19.503  1.00  0.00           H  
ATOM   2590  HA  ILE A 257      12.562  -7.027 -20.770  1.00  0.00           H  
ATOM   2591  HB  ILE A 257      10.440  -6.203 -21.738  1.00  0.00           H  
ATOM   2592 1HG1 ILE A 257       9.141  -8.225 -19.935  1.00  0.00           H  
ATOM   2593 2HG1 ILE A 257       9.111  -6.486 -19.678  1.00  0.00           H  
ATOM   2594 1HG2 ILE A 257       9.808  -8.292 -22.876  1.00  0.00           H  
ATOM   2595 2HG2 ILE A 257      11.575  -8.166 -22.712  1.00  0.00           H  
ATOM   2596 3HG2 ILE A 257      10.658  -9.236 -21.631  1.00  0.00           H  
ATOM   2597 1HD1 ILE A 257       7.021  -7.261 -20.644  1.00  0.00           H  
ATOM   2598 2HD1 ILE A 257       7.868  -6.192 -21.778  1.00  0.00           H  
ATOM   2599 3HD1 ILE A 257       7.903  -7.946 -22.028  1.00  0.00           H  
ATOM   2600  N   HIS A 258      11.122  -6.104 -18.020  1.00  0.00           N  
ATOM   2601  CA  HIS A 258      11.121  -5.056 -17.006  1.00  0.00           C  
ATOM   2602  C   HIS A 258      12.212  -5.231 -15.962  1.00  0.00           C  
ATOM   2603  O   HIS A 258      12.225  -4.511 -14.968  1.00  0.00           O  
ATOM   2604  CB  HIS A 258       9.787  -5.014 -16.283  1.00  0.00           C  
ATOM   2605  CG  HIS A 258       8.672  -4.489 -17.104  1.00  0.00           C  
ATOM   2606  ND1 HIS A 258       8.462  -3.140 -17.274  1.00  0.00           N  
ATOM   2607  CD2 HIS A 258       7.711  -5.110 -17.814  1.00  0.00           C  
ATOM   2608  CE1 HIS A 258       7.411  -2.956 -18.034  1.00  0.00           C  
ATOM   2609  NE2 HIS A 258       6.943  -4.131 -18.387  1.00  0.00           N  
ATOM   2610  H   HIS A 258      10.754  -7.012 -17.770  1.00  0.00           H  
ATOM   2611  HA  HIS A 258      11.278  -4.090 -17.485  1.00  0.00           H  
ATOM   2612 1HB  HIS A 258       9.522  -6.019 -15.952  1.00  0.00           H  
ATOM   2613 2HB  HIS A 258       9.881  -4.393 -15.394  1.00  0.00           H  
ATOM   2614  HD1 HIS A 258       9.146  -2.430 -17.118  1.00  0.00           H  
ATOM   2615  HD2 HIS A 258       7.479  -6.159 -17.986  1.00  0.00           H  
ATOM   2616  HE1 HIS A 258       7.088  -1.949 -18.266  1.00  0.00           H  
ATOM   2617  N   ARG A 259      13.104  -6.193 -16.177  1.00  0.00           N  
ATOM   2618  CA  ARG A 259      14.128  -6.550 -15.205  1.00  0.00           C  
ATOM   2619  C   ARG A 259      14.962  -5.380 -14.755  1.00  0.00           C  
ATOM   2620  O   ARG A 259      15.038  -5.092 -13.565  1.00  0.00           O  
ATOM   2621  CB  ARG A 259      15.057  -7.609 -15.769  1.00  0.00           C  
ATOM   2622  CG  ARG A 259      16.113  -8.083 -14.799  1.00  0.00           C  
ATOM   2623  CD  ARG A 259      17.127  -8.950 -15.447  1.00  0.00           C  
ATOM   2624  NE  ARG A 259      18.013  -8.216 -16.344  1.00  0.00           N  
ATOM   2625  CZ  ARG A 259      18.659  -8.756 -17.390  1.00  0.00           C  
ATOM   2626  NH1 ARG A 259      18.518 -10.017 -17.723  1.00  0.00           N  
ATOM   2627  NH2 ARG A 259      19.457  -7.989 -18.096  1.00  0.00           N  
ATOM   2628  H   ARG A 259      13.083  -6.718 -17.036  1.00  0.00           H  
ATOM   2629  HA  ARG A 259      13.629  -6.967 -14.330  1.00  0.00           H  
ATOM   2630 1HB  ARG A 259      14.478  -8.478 -16.073  1.00  0.00           H  
ATOM   2631 2HB  ARG A 259      15.563  -7.223 -16.654  1.00  0.00           H  
ATOM   2632 1HG  ARG A 259      16.619  -7.216 -14.387  1.00  0.00           H  
ATOM   2633 2HG  ARG A 259      15.643  -8.647 -13.993  1.00  0.00           H  
ATOM   2634 1HD  ARG A 259      17.736  -9.419 -14.677  1.00  0.00           H  
ATOM   2635 2HD  ARG A 259      16.622  -9.721 -16.027  1.00  0.00           H  
ATOM   2636  HE  ARG A 259      18.204  -7.235 -16.170  1.00  0.00           H  
ATOM   2637 1HH1 ARG A 259      17.909 -10.624 -17.193  1.00  0.00           H  
ATOM   2638 2HH1 ARG A 259      19.031 -10.361 -18.520  1.00  0.00           H  
ATOM   2639 1HH2 ARG A 259      19.561  -7.024 -17.811  1.00  0.00           H  
ATOM   2640 2HH2 ARG A 259      19.937  -8.391 -18.888  1.00  0.00           H  
ATOM   2641  N   GLN A 260      15.587  -4.717 -15.712  1.00  0.00           N  
ATOM   2642  CA  GLN A 260      16.506  -3.626 -15.440  1.00  0.00           C  
ATOM   2643  C   GLN A 260      15.845  -2.487 -14.676  1.00  0.00           C  
ATOM   2644  O   GLN A 260      16.448  -1.886 -13.781  1.00  0.00           O  
ATOM   2645  CB  GLN A 260      17.037  -3.106 -16.769  1.00  0.00           C  
ATOM   2646  CG  GLN A 260      17.873  -4.101 -17.537  1.00  0.00           C  
ATOM   2647  CD  GLN A 260      19.152  -4.398 -16.819  1.00  0.00           C  
ATOM   2648  OE1 GLN A 260      19.426  -5.529 -16.406  1.00  0.00           O  
ATOM   2649  NE2 GLN A 260      19.970  -3.363 -16.664  1.00  0.00           N  
ATOM   2650  H   GLN A 260      15.444  -5.000 -16.670  1.00  0.00           H  
ATOM   2651  HA  GLN A 260      17.331  -4.004 -14.842  1.00  0.00           H  
ATOM   2652 1HB  GLN A 260      16.208  -2.790 -17.402  1.00  0.00           H  
ATOM   2653 2HB  GLN A 260      17.664  -2.237 -16.585  1.00  0.00           H  
ATOM   2654 1HG  GLN A 260      17.314  -5.030 -17.647  1.00  0.00           H  
ATOM   2655 2HG  GLN A 260      18.114  -3.687 -18.516  1.00  0.00           H  
ATOM   2656 1HE2 GLN A 260      20.844  -3.516 -16.193  1.00  0.00           H  
ATOM   2657 2HE2 GLN A 260      19.697  -2.452 -17.015  1.00  0.00           H  
ATOM   2658  N   GLU A 261      14.593  -2.216 -15.027  1.00  0.00           N  
ATOM   2659  CA  GLU A 261      13.811  -1.166 -14.403  1.00  0.00           C  
ATOM   2660  C   GLU A 261      13.553  -1.509 -12.953  1.00  0.00           C  
ATOM   2661  O   GLU A 261      13.744  -0.684 -12.058  1.00  0.00           O  
ATOM   2662  CB  GLU A 261      12.485  -1.026 -15.132  1.00  0.00           C  
ATOM   2663  CG  GLU A 261      12.574  -0.493 -16.549  1.00  0.00           C  
ATOM   2664  CD  GLU A 261      11.278  -0.714 -17.238  1.00  0.00           C  
ATOM   2665  OE1 GLU A 261      10.517  -1.461 -16.676  1.00  0.00           O  
ATOM   2666  OE2 GLU A 261      11.032  -0.155 -18.281  1.00  0.00           O  
ATOM   2667  H   GLU A 261      14.168  -2.758 -15.766  1.00  0.00           H  
ATOM   2668  HA  GLU A 261      14.368  -0.231 -14.451  1.00  0.00           H  
ATOM   2669 1HB  GLU A 261      11.991  -1.996 -15.175  1.00  0.00           H  
ATOM   2670 2HB  GLU A 261      11.835  -0.357 -14.569  1.00  0.00           H  
ATOM   2671 1HG  GLU A 261      12.799   0.571 -16.533  1.00  0.00           H  
ATOM   2672 2HG  GLU A 261      13.371  -1.007 -17.085  1.00  0.00           H  
ATOM   2673  N   LEU A 262      13.152  -2.758 -12.737  1.00  0.00           N  
ATOM   2674  CA  LEU A 262      12.863  -3.268 -11.414  1.00  0.00           C  
ATOM   2675  C   LEU A 262      14.095  -3.229 -10.544  1.00  0.00           C  
ATOM   2676  O   LEU A 262      14.025  -2.831  -9.388  1.00  0.00           O  
ATOM   2677  CB  LEU A 262      12.364  -4.716 -11.522  1.00  0.00           C  
ATOM   2678  CG  LEU A 262      10.977  -4.912 -12.139  1.00  0.00           C  
ATOM   2679  CD1 LEU A 262      10.765  -6.389 -12.432  1.00  0.00           C  
ATOM   2680  CD2 LEU A 262       9.927  -4.413 -11.169  1.00  0.00           C  
ATOM   2681  H   LEU A 262      13.022  -3.375 -13.525  1.00  0.00           H  
ATOM   2682  HA  LEU A 262      12.092  -2.648 -10.959  1.00  0.00           H  
ATOM   2683 1HB  LEU A 262      13.071  -5.287 -12.117  1.00  0.00           H  
ATOM   2684 2HB  LEU A 262      12.339  -5.145 -10.520  1.00  0.00           H  
ATOM   2685  HG  LEU A 262      10.899  -4.354 -13.068  1.00  0.00           H  
ATOM   2686 1HD1 LEU A 262       9.780  -6.527 -12.871  1.00  0.00           H  
ATOM   2687 2HD1 LEU A 262      11.526  -6.735 -13.131  1.00  0.00           H  
ATOM   2688 3HD1 LEU A 262      10.835  -6.958 -11.506  1.00  0.00           H  
ATOM   2689 1HD2 LEU A 262       8.936  -4.552 -11.601  1.00  0.00           H  
ATOM   2690 2HD2 LEU A 262      10.001  -4.976 -10.239  1.00  0.00           H  
ATOM   2691 3HD2 LEU A 262      10.092  -3.356 -10.967  1.00  0.00           H  
ATOM   2692  N   ILE A 263      15.232  -3.600 -11.117  1.00  0.00           N  
ATOM   2693  CA  ILE A 263      16.471  -3.642 -10.371  1.00  0.00           C  
ATOM   2694  C   ILE A 263      16.869  -2.299  -9.805  1.00  0.00           C  
ATOM   2695  O   ILE A 263      17.138  -2.190  -8.609  1.00  0.00           O  
ATOM   2696  CB  ILE A 263      17.616  -4.138 -11.243  1.00  0.00           C  
ATOM   2697  CG1 ILE A 263      17.464  -5.607 -11.609  1.00  0.00           C  
ATOM   2698  CG2 ILE A 263      18.885  -3.940 -10.484  1.00  0.00           C  
ATOM   2699  CD1 ILE A 263      18.407  -6.018 -12.715  1.00  0.00           C  
ATOM   2700  H   ILE A 263      15.229  -3.900 -12.079  1.00  0.00           H  
ATOM   2701  HA  ILE A 263      16.345  -4.335  -9.540  1.00  0.00           H  
ATOM   2702  HB  ILE A 263      17.655  -3.572 -12.173  1.00  0.00           H  
ATOM   2703 1HG1 ILE A 263      17.683  -6.213 -10.731  1.00  0.00           H  
ATOM   2704 2HG1 ILE A 263      16.443  -5.812 -11.910  1.00  0.00           H  
ATOM   2705 1HG2 ILE A 263      19.720  -4.290 -11.082  1.00  0.00           H  
ATOM   2706 2HG2 ILE A 263      19.016  -2.886 -10.251  1.00  0.00           H  
ATOM   2707 3HG2 ILE A 263      18.836  -4.511  -9.559  1.00  0.00           H  
ATOM   2708 1HD1 ILE A 263      18.278  -7.078 -12.929  1.00  0.00           H  
ATOM   2709 2HD1 ILE A 263      18.197  -5.439 -13.612  1.00  0.00           H  
ATOM   2710 3HD1 ILE A 263      19.432  -5.835 -12.400  1.00  0.00           H  
ATOM   2711  N   THR A 264      16.911  -1.281 -10.661  1.00  0.00           N  
ATOM   2712  CA  THR A 264      17.289   0.046 -10.201  1.00  0.00           C  
ATOM   2713  C   THR A 264      16.310   0.609  -9.194  1.00  0.00           C  
ATOM   2714  O   THR A 264      16.731   1.156  -8.174  1.00  0.00           O  
ATOM   2715  CB  THR A 264      17.452   1.025 -11.372  1.00  0.00           C  
ATOM   2716  OG1 THR A 264      18.556   0.615 -12.189  1.00  0.00           O  
ATOM   2717  CG2 THR A 264      17.675   2.441 -10.868  1.00  0.00           C  
ATOM   2718  H   THR A 264      16.684  -1.432 -11.637  1.00  0.00           H  
ATOM   2719  HA  THR A 264      18.256  -0.033  -9.706  1.00  0.00           H  
ATOM   2720  HB  THR A 264      16.546   1.000 -11.977  1.00  0.00           H  
ATOM   2721  HG1 THR A 264      19.377   0.946 -11.804  1.00  0.00           H  
ATOM   2722 1HG2 THR A 264      17.778   3.116 -11.717  1.00  0.00           H  
ATOM   2723 2HG2 THR A 264      16.822   2.748 -10.263  1.00  0.00           H  
ATOM   2724 3HG2 THR A 264      18.580   2.479 -10.264  1.00  0.00           H  
ATOM   2725  N   THR A 265      15.010   0.466  -9.449  1.00  0.00           N  
ATOM   2726  CA  THR A 265      14.042   1.029  -8.521  1.00  0.00           C  
ATOM   2727  C   THR A 265      14.052   0.291  -7.192  1.00  0.00           C  
ATOM   2728  O   THR A 265      13.831   0.904  -6.145  1.00  0.00           O  
ATOM   2729  CB  THR A 265      12.626   0.993  -9.120  1.00  0.00           C  
ATOM   2730  OG1 THR A 265      12.270  -0.363  -9.422  1.00  0.00           O  
ATOM   2731  CG2 THR A 265      12.563   1.838 -10.387  1.00  0.00           C  
ATOM   2732  H   THR A 265      14.690  -0.004 -10.287  1.00  0.00           H  
ATOM   2733  HA  THR A 265      14.310   2.069  -8.332  1.00  0.00           H  
ATOM   2734  HB  THR A 265      11.919   1.385  -8.393  1.00  0.00           H  
ATOM   2735  HG1 THR A 265      11.380  -0.385  -9.784  1.00  0.00           H  
ATOM   2736 1HG2 THR A 265      11.555   1.803 -10.798  1.00  0.00           H  
ATOM   2737 2HG2 THR A 265      12.823   2.869 -10.149  1.00  0.00           H  
ATOM   2738 3HG2 THR A 265      13.266   1.453 -11.120  1.00  0.00           H  
ATOM   2739  N   LEU A 266      14.380  -1.004  -7.221  1.00  0.00           N  
ATOM   2740  CA  LEU A 266      14.492  -1.753  -5.988  1.00  0.00           C  
ATOM   2741  C   LEU A 266      15.714  -1.339  -5.218  1.00  0.00           C  
ATOM   2742  O   LEU A 266      15.628  -1.170  -4.009  1.00  0.00           O  
ATOM   2743  CB  LEU A 266      14.528  -3.265  -6.235  1.00  0.00           C  
ATOM   2744  CG  LEU A 266      13.206  -3.909  -6.660  1.00  0.00           C  
ATOM   2745  CD1 LEU A 266      13.432  -5.387  -6.945  1.00  0.00           C  
ATOM   2746  CD2 LEU A 266      12.192  -3.698  -5.556  1.00  0.00           C  
ATOM   2747  H   LEU A 266      14.536  -1.474  -8.098  1.00  0.00           H  
ATOM   2748  HA  LEU A 266      13.618  -1.535  -5.376  1.00  0.00           H  
ATOM   2749 1HB  LEU A 266      15.250  -3.460  -7.028  1.00  0.00           H  
ATOM   2750 2HB  LEU A 266      14.872  -3.763  -5.335  1.00  0.00           H  
ATOM   2751  HG  LEU A 266      12.832  -3.448  -7.567  1.00  0.00           H  
ATOM   2752 1HD1 LEU A 266      12.492  -5.850  -7.244  1.00  0.00           H  
ATOM   2753 2HD1 LEU A 266      14.161  -5.500  -7.745  1.00  0.00           H  
ATOM   2754 3HD1 LEU A 266      13.804  -5.874  -6.043  1.00  0.00           H  
ATOM   2755 1HD2 LEU A 266      11.246  -4.153  -5.847  1.00  0.00           H  
ATOM   2756 2HD2 LEU A 266      12.549  -4.155  -4.635  1.00  0.00           H  
ATOM   2757 3HD2 LEU A 266      12.051  -2.628  -5.402  1.00  0.00           H  
ATOM   2758  N   TYR A 267      16.833  -1.116  -5.907  1.00  0.00           N  
ATOM   2759  CA  TYR A 267      18.039  -0.677  -5.222  1.00  0.00           C  
ATOM   2760  C   TYR A 267      17.849   0.669  -4.571  1.00  0.00           C  
ATOM   2761  O   TYR A 267      18.349   0.894  -3.472  1.00  0.00           O  
ATOM   2762  CB  TYR A 267      19.236  -0.604  -6.162  1.00  0.00           C  
ATOM   2763  CG  TYR A 267      19.953  -1.912  -6.379  1.00  0.00           C  
ATOM   2764  CD1 TYR A 267      20.301  -2.315  -7.656  1.00  0.00           C  
ATOM   2765  CD2 TYR A 267      20.288  -2.698  -5.284  1.00  0.00           C  
ATOM   2766  CE1 TYR A 267      20.993  -3.496  -7.835  1.00  0.00           C  
ATOM   2767  CE2 TYR A 267      20.976  -3.882  -5.463  1.00  0.00           C  
ATOM   2768  CZ  TYR A 267      21.334  -4.278  -6.738  1.00  0.00           C  
ATOM   2769  OH  TYR A 267      22.032  -5.444  -6.943  1.00  0.00           O  
ATOM   2770  H   TYR A 267      16.856  -1.273  -6.904  1.00  0.00           H  
ATOM   2771  HA  TYR A 267      18.265  -1.392  -4.432  1.00  0.00           H  
ATOM   2772 1HB  TYR A 267      18.906  -0.235  -7.135  1.00  0.00           H  
ATOM   2773 2HB  TYR A 267      19.956   0.114  -5.772  1.00  0.00           H  
ATOM   2774  HD1 TYR A 267      20.043  -1.696  -8.515  1.00  0.00           H  
ATOM   2775  HD2 TYR A 267      20.014  -2.375  -4.280  1.00  0.00           H  
ATOM   2776  HE1 TYR A 267      21.279  -3.812  -8.838  1.00  0.00           H  
ATOM   2777  HE2 TYR A 267      21.245  -4.496  -4.603  1.00  0.00           H  
ATOM   2778  HH  TYR A 267      22.334  -5.479  -7.854  1.00  0.00           H  
ATOM   2779  N   ILE A 268      17.109   1.555  -5.227  1.00  0.00           N  
ATOM   2780  CA  ILE A 268      16.862   2.860  -4.651  1.00  0.00           C  
ATOM   2781  C   ILE A 268      16.043   2.697  -3.383  1.00  0.00           C  
ATOM   2782  O   ILE A 268      16.367   3.288  -2.352  1.00  0.00           O  
ATOM   2783  CB  ILE A 268      16.141   3.788  -5.628  1.00  0.00           C  
ATOM   2784  CG1 ILE A 268      17.043   4.116  -6.817  1.00  0.00           C  
ATOM   2785  CG2 ILE A 268      15.801   5.070  -4.898  1.00  0.00           C  
ATOM   2786  CD1 ILE A 268      16.306   4.776  -7.959  1.00  0.00           C  
ATOM   2787  H   ILE A 268      16.735   1.330  -6.138  1.00  0.00           H  
ATOM   2788  HA  ILE A 268      17.816   3.315  -4.387  1.00  0.00           H  
ATOM   2789  HB  ILE A 268      15.234   3.316  -6.005  1.00  0.00           H  
ATOM   2790 1HG1 ILE A 268      17.833   4.788  -6.486  1.00  0.00           H  
ATOM   2791 2HG1 ILE A 268      17.506   3.202  -7.181  1.00  0.00           H  
ATOM   2792 1HG2 ILE A 268      15.296   5.752  -5.579  1.00  0.00           H  
ATOM   2793 2HG2 ILE A 268      15.151   4.847  -4.053  1.00  0.00           H  
ATOM   2794 3HG2 ILE A 268      16.718   5.535  -4.537  1.00  0.00           H  
ATOM   2795 1HD1 ILE A 268      17.005   4.987  -8.769  1.00  0.00           H  
ATOM   2796 2HD1 ILE A 268      15.523   4.109  -8.321  1.00  0.00           H  
ATOM   2797 3HD1 ILE A 268      15.860   5.707  -7.614  1.00  0.00           H  
ATOM   2798  N   GLY A 269      14.996   1.873  -3.457  1.00  0.00           N  
ATOM   2799  CA  GLY A 269      14.161   1.600  -2.298  1.00  0.00           C  
ATOM   2800  C   GLY A 269      14.957   0.921  -1.187  1.00  0.00           C  
ATOM   2801  O   GLY A 269      14.708   1.172  -0.008  1.00  0.00           O  
ATOM   2802  H   GLY A 269      14.766   1.430  -4.337  1.00  0.00           H  
ATOM   2803 1HA  GLY A 269      13.735   2.533  -1.928  1.00  0.00           H  
ATOM   2804 2HA  GLY A 269      13.328   0.962  -2.593  1.00  0.00           H  
ATOM   2805  N   PHE A 270      15.924   0.077  -1.565  1.00  0.00           N  
ATOM   2806  CA  PHE A 270      16.748  -0.624  -0.595  1.00  0.00           C  
ATOM   2807  C   PHE A 270      17.630   0.364   0.130  1.00  0.00           C  
ATOM   2808  O   PHE A 270      17.813   0.255   1.337  1.00  0.00           O  
ATOM   2809  CB  PHE A 270      17.622  -1.682  -1.274  1.00  0.00           C  
ATOM   2810  CG  PHE A 270      16.845  -2.837  -1.831  1.00  0.00           C  
ATOM   2811  CD1 PHE A 270      15.546  -3.085  -1.414  1.00  0.00           C  
ATOM   2812  CD2 PHE A 270      17.405  -3.671  -2.786  1.00  0.00           C  
ATOM   2813  CE1 PHE A 270      14.822  -4.137  -1.944  1.00  0.00           C  
ATOM   2814  CE2 PHE A 270      16.684  -4.721  -3.312  1.00  0.00           C  
ATOM   2815  CZ  PHE A 270      15.390  -4.954  -2.895  1.00  0.00           C  
ATOM   2816  H   PHE A 270      16.076  -0.098  -2.544  1.00  0.00           H  
ATOM   2817  HA  PHE A 270      16.099  -1.111   0.134  1.00  0.00           H  
ATOM   2818 1HB  PHE A 270      18.185  -1.227  -2.086  1.00  0.00           H  
ATOM   2819 2HB  PHE A 270      18.342  -2.071  -0.556  1.00  0.00           H  
ATOM   2820  HD1 PHE A 270      15.094  -2.436  -0.664  1.00  0.00           H  
ATOM   2821  HD2 PHE A 270      18.425  -3.487  -3.122  1.00  0.00           H  
ATOM   2822  HE1 PHE A 270      13.801  -4.318  -1.610  1.00  0.00           H  
ATOM   2823  HE2 PHE A 270      17.132  -5.368  -4.058  1.00  0.00           H  
ATOM   2824  HZ  PHE A 270      14.822  -5.783  -3.314  1.00  0.00           H  
ATOM   2825  N   LEU A 271      18.137   1.357  -0.596  1.00  0.00           N  
ATOM   2826  CA  LEU A 271      18.941   2.395   0.021  1.00  0.00           C  
ATOM   2827  C   LEU A 271      18.078   3.213   0.959  1.00  0.00           C  
ATOM   2828  O   LEU A 271      18.522   3.576   2.045  1.00  0.00           O  
ATOM   2829  CB  LEU A 271      19.578   3.289  -1.046  1.00  0.00           C  
ATOM   2830  CG  LEU A 271      20.678   2.628  -1.889  1.00  0.00           C  
ATOM   2831  CD1 LEU A 271      21.069   3.559  -3.027  1.00  0.00           C  
ATOM   2832  CD2 LEU A 271      21.876   2.328  -1.001  1.00  0.00           C  
ATOM   2833  H   LEU A 271      17.976   1.382  -1.591  1.00  0.00           H  
ATOM   2834  HA  LEU A 271      19.733   1.926   0.603  1.00  0.00           H  
ATOM   2835 1HB  LEU A 271      18.801   3.633  -1.725  1.00  0.00           H  
ATOM   2836 2HB  LEU A 271      20.014   4.159  -0.555  1.00  0.00           H  
ATOM   2837  HG  LEU A 271      20.307   1.700  -2.318  1.00  0.00           H  
ATOM   2838 1HD1 LEU A 271      21.847   3.089  -3.630  1.00  0.00           H  
ATOM   2839 2HD1 LEU A 271      20.198   3.757  -3.651  1.00  0.00           H  
ATOM   2840 3HD1 LEU A 271      21.444   4.496  -2.618  1.00  0.00           H  
ATOM   2841 1HD2 LEU A 271      22.660   1.856  -1.595  1.00  0.00           H  
ATOM   2842 2HD2 LEU A 271      22.254   3.256  -0.573  1.00  0.00           H  
ATOM   2843 3HD2 LEU A 271      21.575   1.655  -0.199  1.00  0.00           H  
ATOM   2844  N   GLY A 272      16.826   3.455   0.563  1.00  0.00           N  
ATOM   2845  CA  GLY A 272      15.885   4.173   1.411  1.00  0.00           C  
ATOM   2846  C   GLY A 272      15.735   3.434   2.730  1.00  0.00           C  
ATOM   2847  O   GLY A 272      15.801   4.048   3.790  1.00  0.00           O  
ATOM   2848  H   GLY A 272      16.526   3.151  -0.352  1.00  0.00           H  
ATOM   2849 1HA  GLY A 272      16.245   5.186   1.589  1.00  0.00           H  
ATOM   2850 2HA  GLY A 272      14.920   4.248   0.913  1.00  0.00           H  
ATOM   2851  N   LEU A 273      15.561   2.111   2.648  1.00  0.00           N  
ATOM   2852  CA  LEU A 273      15.457   1.235   3.812  1.00  0.00           C  
ATOM   2853  C   LEU A 273      16.680   1.368   4.700  1.00  0.00           C  
ATOM   2854  O   LEU A 273      16.565   1.555   5.909  1.00  0.00           O  
ATOM   2855  CB  LEU A 273      15.324  -0.231   3.379  1.00  0.00           C  
ATOM   2856  CG  LEU A 273      15.034  -1.241   4.497  1.00  0.00           C  
ATOM   2857  CD1 LEU A 273      14.414  -2.481   3.882  1.00  0.00           C  
ATOM   2858  CD2 LEU A 273      16.315  -1.590   5.245  1.00  0.00           C  
ATOM   2859  H   LEU A 273      15.492   1.694   1.731  1.00  0.00           H  
ATOM   2860  HA  LEU A 273      14.576   1.521   4.387  1.00  0.00           H  
ATOM   2861 1HB  LEU A 273      14.526  -0.307   2.643  1.00  0.00           H  
ATOM   2862 2HB  LEU A 273      16.252  -0.542   2.907  1.00  0.00           H  
ATOM   2863  HG  LEU A 273      14.315  -0.812   5.194  1.00  0.00           H  
ATOM   2864 1HD1 LEU A 273      14.192  -3.190   4.671  1.00  0.00           H  
ATOM   2865 2HD1 LEU A 273      13.496  -2.220   3.361  1.00  0.00           H  
ATOM   2866 3HD1 LEU A 273      15.115  -2.927   3.178  1.00  0.00           H  
ATOM   2867 1HD2 LEU A 273      16.089  -2.308   6.033  1.00  0.00           H  
ATOM   2868 2HD2 LEU A 273      17.034  -2.026   4.551  1.00  0.00           H  
ATOM   2869 3HD2 LEU A 273      16.737  -0.689   5.688  1.00  0.00           H  
ATOM   2870  N   ILE A 274      17.853   1.246   4.082  1.00  0.00           N  
ATOM   2871  CA  ILE A 274      19.128   1.301   4.776  1.00  0.00           C  
ATOM   2872  C   ILE A 274      19.323   2.593   5.532  1.00  0.00           C  
ATOM   2873  O   ILE A 274      19.723   2.569   6.693  1.00  0.00           O  
ATOM   2874  CB  ILE A 274      20.288   1.125   3.774  1.00  0.00           C  
ATOM   2875  CG1 ILE A 274      20.304  -0.306   3.227  1.00  0.00           C  
ATOM   2876  CG2 ILE A 274      21.616   1.472   4.423  1.00  0.00           C  
ATOM   2877  CD1 ILE A 274      21.200  -0.478   2.020  1.00  0.00           C  
ATOM   2878  H   ILE A 274      17.861   1.092   3.085  1.00  0.00           H  
ATOM   2879  HA  ILE A 274      19.163   0.481   5.492  1.00  0.00           H  
ATOM   2880  HB  ILE A 274      20.128   1.789   2.926  1.00  0.00           H  
ATOM   2881 1HG1 ILE A 274      20.655  -0.977   4.010  1.00  0.00           H  
ATOM   2882 2HG1 ILE A 274      19.292  -0.603   2.960  1.00  0.00           H  
ATOM   2883 1HG2 ILE A 274      22.418   1.358   3.693  1.00  0.00           H  
ATOM   2884 2HG2 ILE A 274      21.594   2.501   4.777  1.00  0.00           H  
ATOM   2885 3HG2 ILE A 274      21.795   0.803   5.262  1.00  0.00           H  
ATOM   2886 1HD1 ILE A 274      21.172  -1.515   1.689  1.00  0.00           H  
ATOM   2887 2HD1 ILE A 274      20.853   0.167   1.215  1.00  0.00           H  
ATOM   2888 3HD1 ILE A 274      22.222  -0.211   2.286  1.00  0.00           H  
ATOM   2889  N   PHE A 275      19.045   3.715   4.880  1.00  0.00           N  
ATOM   2890  CA  PHE A 275      19.247   5.008   5.501  1.00  0.00           C  
ATOM   2891  C   PHE A 275      18.136   5.332   6.472  1.00  0.00           C  
ATOM   2892  O   PHE A 275      18.355   6.024   7.461  1.00  0.00           O  
ATOM   2893  CB  PHE A 275      19.357   6.091   4.441  1.00  0.00           C  
ATOM   2894  CG  PHE A 275      20.623   5.978   3.648  1.00  0.00           C  
ATOM   2895  CD1 PHE A 275      20.587   5.834   2.270  1.00  0.00           C  
ATOM   2896  CD2 PHE A 275      21.854   5.986   4.284  1.00  0.00           C  
ATOM   2897  CE1 PHE A 275      21.752   5.706   1.541  1.00  0.00           C  
ATOM   2898  CE2 PHE A 275      23.022   5.859   3.558  1.00  0.00           C  
ATOM   2899  CZ  PHE A 275      22.971   5.719   2.185  1.00  0.00           C  
ATOM   2900  H   PHE A 275      18.713   3.669   3.931  1.00  0.00           H  
ATOM   2901  HA  PHE A 275      20.185   4.980   6.052  1.00  0.00           H  
ATOM   2902 1HB  PHE A 275      18.513   6.029   3.756  1.00  0.00           H  
ATOM   2903 2HB  PHE A 275      19.335   7.071   4.912  1.00  0.00           H  
ATOM   2904  HD1 PHE A 275      19.623   5.822   1.762  1.00  0.00           H  
ATOM   2905  HD2 PHE A 275      21.894   6.091   5.368  1.00  0.00           H  
ATOM   2906  HE1 PHE A 275      21.707   5.594   0.458  1.00  0.00           H  
ATOM   2907  HE2 PHE A 275      23.985   5.866   4.068  1.00  0.00           H  
ATOM   2908  HZ  PHE A 275      23.891   5.617   1.612  1.00  0.00           H  
ATOM   2909  N   SER A 276      16.950   4.788   6.230  1.00  0.00           N  
ATOM   2910  CA  SER A 276      15.861   4.974   7.163  1.00  0.00           C  
ATOM   2911  C   SER A 276      16.290   4.363   8.465  1.00  0.00           C  
ATOM   2912  O   SER A 276      16.320   5.024   9.497  1.00  0.00           O  
ATOM   2913  CB  SER A 276      14.591   4.309   6.665  1.00  0.00           C  
ATOM   2914  OG  SER A 276      13.533   4.515   7.556  1.00  0.00           O  
ATOM   2915  H   SER A 276      16.794   4.246   5.397  1.00  0.00           H  
ATOM   2916  HA  SER A 276      15.684   6.036   7.315  1.00  0.00           H  
ATOM   2917 1HB  SER A 276      14.325   4.699   5.689  1.00  0.00           H  
ATOM   2918 2HB  SER A 276      14.762   3.241   6.546  1.00  0.00           H  
ATOM   2919  HG  SER A 276      12.777   4.058   7.180  1.00  0.00           H  
ATOM   2920  N   SER A 277      16.663   3.097   8.397  1.00  0.00           N  
ATOM   2921  CA  SER A 277      17.104   2.356   9.553  1.00  0.00           C  
ATOM   2922  C   SER A 277      18.325   2.978  10.200  1.00  0.00           C  
ATOM   2923  O   SER A 277      18.392   3.067  11.416  1.00  0.00           O  
ATOM   2924  CB  SER A 277      17.426   0.942   9.138  1.00  0.00           C  
ATOM   2925  OG  SER A 277      16.275   0.273   8.707  1.00  0.00           O  
ATOM   2926  H   SER A 277      16.628   2.622   7.509  1.00  0.00           H  
ATOM   2927  HA  SER A 277      16.295   2.342  10.284  1.00  0.00           H  
ATOM   2928 1HB  SER A 277      18.162   0.959   8.334  1.00  0.00           H  
ATOM   2929 2HB  SER A 277      17.873   0.409   9.975  1.00  0.00           H  
ATOM   2930  HG  SER A 277      15.662   0.298   9.445  1.00  0.00           H  
ATOM   2931  N   TYR A 278      19.293   3.395   9.389  1.00  0.00           N  
ATOM   2932  CA  TYR A 278      20.539   3.966   9.887  1.00  0.00           C  
ATOM   2933  C   TYR A 278      20.389   5.256  10.638  1.00  0.00           C  
ATOM   2934  O   TYR A 278      20.839   5.366  11.777  1.00  0.00           O  
ATOM   2935  CB  TYR A 278      21.515   4.169   8.732  1.00  0.00           C  
ATOM   2936  CG  TYR A 278      22.741   4.971   9.103  1.00  0.00           C  
ATOM   2937  CD1 TYR A 278      23.622   4.513  10.071  1.00  0.00           C  
ATOM   2938  CD2 TYR A 278      22.991   6.167   8.449  1.00  0.00           C  
ATOM   2939  CE1 TYR A 278      24.740   5.262  10.394  1.00  0.00           C  
ATOM   2940  CE2 TYR A 278      24.110   6.910   8.767  1.00  0.00           C  
ATOM   2941  CZ  TYR A 278      24.981   6.463   9.736  1.00  0.00           C  
ATOM   2942  OH  TYR A 278      26.091   7.211  10.054  1.00  0.00           O  
ATOM   2943  H   TYR A 278      19.184   3.295   8.392  1.00  0.00           H  
ATOM   2944  HA  TYR A 278      20.980   3.250  10.579  1.00  0.00           H  
ATOM   2945 1HB  TYR A 278      21.843   3.200   8.354  1.00  0.00           H  
ATOM   2946 2HB  TYR A 278      21.009   4.684   7.920  1.00  0.00           H  
ATOM   2947  HD1 TYR A 278      23.428   3.571  10.582  1.00  0.00           H  
ATOM   2948  HD2 TYR A 278      22.303   6.519   7.683  1.00  0.00           H  
ATOM   2949  HE1 TYR A 278      25.428   4.909  11.161  1.00  0.00           H  
ATOM   2950  HE2 TYR A 278      24.306   7.851   8.253  1.00  0.00           H  
ATOM   2951  HH  TYR A 278      26.090   8.020   9.536  1.00  0.00           H  
ATOM   2952  N   PHE A 279      19.775   6.238  10.007  1.00  0.00           N  
ATOM   2953  CA  PHE A 279      19.658   7.531  10.637  1.00  0.00           C  
ATOM   2954  C   PHE A 279      18.690   7.467  11.809  1.00  0.00           C  
ATOM   2955  O   PHE A 279      18.912   8.127  12.827  1.00  0.00           O  
ATOM   2956  CB  PHE A 279      19.243   8.581   9.605  1.00  0.00           C  
ATOM   2957  CG  PHE A 279      20.348   8.978   8.658  1.00  0.00           C  
ATOM   2958  CD1 PHE A 279      20.322   8.605   7.322  1.00  0.00           C  
ATOM   2959  CD2 PHE A 279      21.421   9.731   9.105  1.00  0.00           C  
ATOM   2960  CE1 PHE A 279      21.334   8.974   6.458  1.00  0.00           C  
ATOM   2961  CE2 PHE A 279      22.438  10.101   8.245  1.00  0.00           C  
ATOM   2962  CZ  PHE A 279      22.394   9.721   6.918  1.00  0.00           C  
ATOM   2963  H   PHE A 279      19.403   6.098   9.081  1.00  0.00           H  
ATOM   2964  HA  PHE A 279      20.636   7.811  11.024  1.00  0.00           H  
ATOM   2965 1HB  PHE A 279      18.411   8.200   9.014  1.00  0.00           H  
ATOM   2966 2HB  PHE A 279      18.900   9.478  10.116  1.00  0.00           H  
ATOM   2967  HD1 PHE A 279      19.488   8.018   6.952  1.00  0.00           H  
ATOM   2968  HD2 PHE A 279      21.458  10.034  10.152  1.00  0.00           H  
ATOM   2969  HE1 PHE A 279      21.293   8.673   5.411  1.00  0.00           H  
ATOM   2970  HE2 PHE A 279      23.276  10.693   8.614  1.00  0.00           H  
ATOM   2971  HZ  PHE A 279      23.194  10.012   6.240  1.00  0.00           H  
ATOM   2972  N   VAL A 280      17.651   6.632  11.696  1.00  0.00           N  
ATOM   2973  CA  VAL A 280      16.755   6.439  12.819  1.00  0.00           C  
ATOM   2974  C   VAL A 280      17.508   5.775  13.941  1.00  0.00           C  
ATOM   2975  O   VAL A 280      17.398   6.216  15.074  1.00  0.00           O  
ATOM   2976  CB  VAL A 280      15.510   5.616  12.431  1.00  0.00           C  
ATOM   2977  CG1 VAL A 280      14.714   5.225  13.658  1.00  0.00           C  
ATOM   2978  CG2 VAL A 280      14.625   6.466  11.548  1.00  0.00           C  
ATOM   2979  H   VAL A 280      17.478   6.121  10.842  1.00  0.00           H  
ATOM   2980  HA  VAL A 280      16.414   7.416  13.164  1.00  0.00           H  
ATOM   2981  HB  VAL A 280      15.813   4.705  11.916  1.00  0.00           H  
ATOM   2982 1HG1 VAL A 280      13.836   4.654  13.356  1.00  0.00           H  
ATOM   2983 2HG1 VAL A 280      15.338   4.614  14.308  1.00  0.00           H  
ATOM   2984 3HG1 VAL A 280      14.398   6.122  14.190  1.00  0.00           H  
ATOM   2985 1HG2 VAL A 280      13.739   5.907  11.269  1.00  0.00           H  
ATOM   2986 2HG2 VAL A 280      14.330   7.363  12.090  1.00  0.00           H  
ATOM   2987 3HG2 VAL A 280      15.170   6.750  10.652  1.00  0.00           H  
ATOM   2988  N   TYR A 281      18.301   4.748  13.630  1.00  0.00           N  
ATOM   2989  CA  TYR A 281      19.104   4.073  14.641  1.00  0.00           C  
ATOM   2990  C   TYR A 281      19.979   5.031  15.399  1.00  0.00           C  
ATOM   2991  O   TYR A 281      20.106   4.914  16.612  1.00  0.00           O  
ATOM   2992  CB  TYR A 281      20.000   2.984  14.070  1.00  0.00           C  
ATOM   2993  CG  TYR A 281      20.837   2.397  15.177  1.00  0.00           C  
ATOM   2994  CD1 TYR A 281      20.209   1.680  16.180  1.00  0.00           C  
ATOM   2995  CD2 TYR A 281      22.212   2.584  15.213  1.00  0.00           C  
ATOM   2996  CE1 TYR A 281      20.945   1.162  17.222  1.00  0.00           C  
ATOM   2997  CE2 TYR A 281      22.948   2.054  16.259  1.00  0.00           C  
ATOM   2998  CZ  TYR A 281      22.319   1.347  17.263  1.00  0.00           C  
ATOM   2999  OH  TYR A 281      23.050   0.824  18.309  1.00  0.00           O  
ATOM   3000  H   TYR A 281      18.349   4.419  12.682  1.00  0.00           H  
ATOM   3001  HA  TYR A 281      18.428   3.611  15.360  1.00  0.00           H  
ATOM   3002 1HB  TYR A 281      19.411   2.193  13.619  1.00  0.00           H  
ATOM   3003 2HB  TYR A 281      20.664   3.393  13.310  1.00  0.00           H  
ATOM   3004  HD1 TYR A 281      19.129   1.537  16.151  1.00  0.00           H  
ATOM   3005  HD2 TYR A 281      22.708   3.150  14.424  1.00  0.00           H  
ATOM   3006  HE1 TYR A 281      20.443   0.608  18.011  1.00  0.00           H  
ATOM   3007  HE2 TYR A 281      24.027   2.200  16.295  1.00  0.00           H  
ATOM   3008  HH  TYR A 281      22.549   0.126  18.744  1.00  0.00           H  
ATOM   3009  N   LEU A 282      20.598   5.976  14.698  1.00  0.00           N  
ATOM   3010  CA  LEU A 282      21.447   6.944  15.374  1.00  0.00           C  
ATOM   3011  C   LEU A 282      20.635   7.661  16.446  1.00  0.00           C  
ATOM   3012  O   LEU A 282      21.044   7.743  17.606  1.00  0.00           O  
ATOM   3013  CB  LEU A 282      21.976   7.981  14.367  1.00  0.00           C  
ATOM   3014  CG  LEU A 282      22.991   7.492  13.329  1.00  0.00           C  
ATOM   3015  CD1 LEU A 282      23.225   8.588  12.303  1.00  0.00           C  
ATOM   3016  CD2 LEU A 282      24.281   7.136  14.025  1.00  0.00           C  
ATOM   3017  H   LEU A 282      20.488   6.015  13.694  1.00  0.00           H  
ATOM   3018  HA  LEU A 282      22.280   6.424  15.845  1.00  0.00           H  
ATOM   3019 1HB  LEU A 282      21.133   8.400  13.825  1.00  0.00           H  
ATOM   3020 2HB  LEU A 282      22.450   8.788  14.927  1.00  0.00           H  
ATOM   3021  HG  LEU A 282      22.603   6.616  12.816  1.00  0.00           H  
ATOM   3022 1HD1 LEU A 282      23.945   8.248  11.563  1.00  0.00           H  
ATOM   3023 2HD1 LEU A 282      22.287   8.833  11.812  1.00  0.00           H  
ATOM   3024 3HD1 LEU A 282      23.614   9.474  12.803  1.00  0.00           H  
ATOM   3025 1HD2 LEU A 282      25.009   6.783  13.294  1.00  0.00           H  
ATOM   3026 2HD2 LEU A 282      24.675   8.014  14.537  1.00  0.00           H  
ATOM   3027 3HD2 LEU A 282      24.078   6.353  14.751  1.00  0.00           H  
ATOM   3028  N   ALA A 283      19.443   8.112  16.066  1.00  0.00           N  
ATOM   3029  CA  ALA A 283      18.540   8.778  16.996  1.00  0.00           C  
ATOM   3030  C   ALA A 283      18.035   7.831  18.085  1.00  0.00           C  
ATOM   3031  O   ALA A 283      17.790   8.247  19.218  1.00  0.00           O  
ATOM   3032  CB  ALA A 283      17.366   9.358  16.237  1.00  0.00           C  
ATOM   3033  H   ALA A 283      19.164   8.013  15.095  1.00  0.00           H  
ATOM   3034  HA  ALA A 283      19.090   9.586  17.480  1.00  0.00           H  
ATOM   3035 1HB  ALA A 283      16.711   9.886  16.929  1.00  0.00           H  
ATOM   3036 2HB  ALA A 283      17.734  10.052  15.482  1.00  0.00           H  
ATOM   3037 3HB  ALA A 283      16.811   8.558  15.752  1.00  0.00           H  
ATOM   3038  N   GLU A 284      17.879   6.563  17.721  1.00  0.00           N  
ATOM   3039  CA  GLU A 284      17.330   5.530  18.578  1.00  0.00           C  
ATOM   3040  C   GLU A 284      18.370   4.612  19.219  1.00  0.00           C  
ATOM   3041  O   GLU A 284      18.014   3.547  19.713  1.00  0.00           O  
ATOM   3042  CB  GLU A 284      16.382   4.678  17.748  1.00  0.00           C  
ATOM   3043  CG  GLU A 284      15.220   5.435  17.134  1.00  0.00           C  
ATOM   3044  CD  GLU A 284      14.166   5.865  18.084  1.00  0.00           C  
ATOM   3045  OE1 GLU A 284      13.555   5.009  18.671  1.00  0.00           O  
ATOM   3046  OE2 GLU A 284      13.962   7.045  18.244  1.00  0.00           O  
ATOM   3047  H   GLU A 284      18.116   6.305  16.780  1.00  0.00           H  
ATOM   3048  HA  GLU A 284      16.770   6.017  19.376  1.00  0.00           H  
ATOM   3049 1HB  GLU A 284      16.932   4.191  16.944  1.00  0.00           H  
ATOM   3050 2HB  GLU A 284      15.962   3.899  18.380  1.00  0.00           H  
ATOM   3051 1HG  GLU A 284      15.597   6.320  16.627  1.00  0.00           H  
ATOM   3052 2HG  GLU A 284      14.760   4.790  16.391  1.00  0.00           H  
ATOM   3053  N   LYS A 285      19.645   5.003  19.232  1.00  0.00           N  
ATOM   3054  CA  LYS A 285      20.697   4.136  19.788  1.00  0.00           C  
ATOM   3055  C   LYS A 285      20.426   3.574  21.197  1.00  0.00           C  
ATOM   3056  O   LYS A 285      20.857   2.466  21.521  1.00  0.00           O  
ATOM   3057  CB  LYS A 285      22.004   4.930  19.788  1.00  0.00           C  
ATOM   3058  CG  LYS A 285      21.979   6.161  20.693  1.00  0.00           C  
ATOM   3059  CD  LYS A 285      23.247   6.989  20.543  1.00  0.00           C  
ATOM   3060  CE  LYS A 285      23.177   8.274  21.360  1.00  0.00           C  
ATOM   3061  NZ  LYS A 285      23.132   8.007  22.825  1.00  0.00           N  
ATOM   3062  H   LYS A 285      19.917   5.895  18.828  1.00  0.00           H  
ATOM   3063  HA  LYS A 285      20.813   3.286  19.118  1.00  0.00           H  
ATOM   3064 1HB  LYS A 285      22.808   4.287  20.150  1.00  0.00           H  
ATOM   3065 2HB  LYS A 285      22.261   5.240  18.777  1.00  0.00           H  
ATOM   3066 1HG  LYS A 285      21.116   6.781  20.447  1.00  0.00           H  
ATOM   3067 2HG  LYS A 285      21.896   5.850  21.733  1.00  0.00           H  
ATOM   3068 1HD  LYS A 285      24.110   6.406  20.866  1.00  0.00           H  
ATOM   3069 2HD  LYS A 285      23.380   7.252  19.493  1.00  0.00           H  
ATOM   3070 1HE  LYS A 285      24.051   8.885  21.140  1.00  0.00           H  
ATOM   3071 2HE  LYS A 285      22.282   8.829  21.077  1.00  0.00           H  
ATOM   3072 1HZ  LYS A 285      23.086   8.883  23.325  1.00  0.00           H  
ATOM   3073 2HZ  LYS A 285      22.316   7.452  23.042  1.00  0.00           H  
ATOM   3074 3HZ  LYS A 285      23.964   7.505  23.100  1.00  0.00           H  
ATOM   3075  N   ASP A 286      19.680   4.314  22.006  1.00  0.00           N  
ATOM   3076  CA  ASP A 286      19.330   3.899  23.358  1.00  0.00           C  
ATOM   3077  C   ASP A 286      17.852   4.133  23.608  1.00  0.00           C  
ATOM   3078  O   ASP A 286      17.455   4.523  24.710  1.00  0.00           O  
ATOM   3079  CB  ASP A 286      20.165   4.642  24.405  1.00  0.00           C  
ATOM   3080  CG  ASP A 286      19.966   6.153  24.384  1.00  0.00           C  
ATOM   3081  OD1 ASP A 286      19.471   6.657  23.404  1.00  0.00           O  
ATOM   3082  OD2 ASP A 286      20.288   6.786  25.363  1.00  0.00           O  
ATOM   3083  H   ASP A 286      19.351   5.210  21.680  1.00  0.00           H  
ATOM   3084  HA  ASP A 286      19.525   2.831  23.457  1.00  0.00           H  
ATOM   3085 1HB  ASP A 286      19.913   4.272  25.399  1.00  0.00           H  
ATOM   3086 2HB  ASP A 286      21.222   4.432  24.238  1.00  0.00           H  
ATOM   3087  N   ALA A 287      17.044   3.922  22.568  1.00  0.00           N  
ATOM   3088  CA  ALA A 287      15.616   4.201  22.629  1.00  0.00           C  
ATOM   3089  C   ALA A 287      14.838   3.308  23.571  1.00  0.00           C  
ATOM   3090  O   ALA A 287      14.228   2.321  23.158  1.00  0.00           O  
ATOM   3091  CB  ALA A 287      15.010   4.059  21.257  1.00  0.00           C  
ATOM   3092  H   ALA A 287      17.432   3.596  21.694  1.00  0.00           H  
ATOM   3093  HA  ALA A 287      15.496   5.230  22.970  1.00  0.00           H  
ATOM   3094 1HB  ALA A 287      15.126   3.031  20.914  1.00  0.00           H  
ATOM   3095 2HB  ALA A 287      13.951   4.310  21.298  1.00  0.00           H  
ATOM   3096 3HB  ALA A 287      15.514   4.730  20.569  1.00  0.00           H  
ATOM   3097  N   VAL A 288      14.789   3.723  24.826  1.00  0.00           N  
ATOM   3098  CA  VAL A 288      13.971   3.057  25.816  1.00  0.00           C  
ATOM   3099  C   VAL A 288      12.532   3.472  25.571  1.00  0.00           C  
ATOM   3100  O   VAL A 288      12.204   4.661  25.622  1.00  0.00           O  
ATOM   3101  CB  VAL A 288      14.404   3.445  27.238  1.00  0.00           C  
ATOM   3102  CG1 VAL A 288      13.477   2.801  28.249  1.00  0.00           C  
ATOM   3103  CG2 VAL A 288      15.832   2.995  27.483  1.00  0.00           C  
ATOM   3104  H   VAL A 288      15.354   4.518  25.089  1.00  0.00           H  
ATOM   3105  HA  VAL A 288      14.063   1.979  25.693  1.00  0.00           H  
ATOM   3106  HB  VAL A 288      14.330   4.526  27.355  1.00  0.00           H  
ATOM   3107 1HG1 VAL A 288      13.781   3.086  29.256  1.00  0.00           H  
ATOM   3108 2HG1 VAL A 288      12.455   3.132  28.070  1.00  0.00           H  
ATOM   3109 3HG1 VAL A 288      13.535   1.720  28.145  1.00  0.00           H  
ATOM   3110 1HG2 VAL A 288      16.133   3.276  28.491  1.00  0.00           H  
ATOM   3111 2HG2 VAL A 288      15.892   1.913  27.376  1.00  0.00           H  
ATOM   3112 3HG2 VAL A 288      16.494   3.470  26.761  1.00  0.00           H  
ATOM   3113  N   ASN A 289      11.682   2.501  25.279  1.00  0.00           N  
ATOM   3114  CA  ASN A 289      10.298   2.783  24.951  1.00  0.00           C  
ATOM   3115  C   ASN A 289       9.409   2.900  26.180  1.00  0.00           C  
ATOM   3116  O   ASN A 289       9.880   2.860  27.314  1.00  0.00           O  
ATOM   3117  CB  ASN A 289       9.750   1.716  24.046  1.00  0.00           C  
ATOM   3118  CG  ASN A 289       9.615   0.441  24.792  1.00  0.00           C  
ATOM   3119  OD1 ASN A 289       9.891   0.415  25.995  1.00  0.00           O  
ATOM   3120  ND2 ASN A 289       9.160  -0.605  24.163  1.00  0.00           N  
ATOM   3121  H   ASN A 289      12.007   1.548  25.268  1.00  0.00           H  
ATOM   3122  HA  ASN A 289      10.265   3.740  24.441  1.00  0.00           H  
ATOM   3123 1HB  ASN A 289       8.780   2.011  23.648  1.00  0.00           H  
ATOM   3124 2HB  ASN A 289      10.426   1.575  23.206  1.00  0.00           H  
ATOM   3125 1HD2 ASN A 289       9.031  -1.448  24.684  1.00  0.00           H  
ATOM   3126 2HD2 ASN A 289       8.939  -0.543  23.188  1.00  0.00           H  
ATOM   3127  N   GLU A 290       8.104   3.006  25.941  1.00  0.00           N  
ATOM   3128  CA  GLU A 290       7.105   3.105  27.007  1.00  0.00           C  
ATOM   3129  C   GLU A 290       7.106   1.884  27.943  1.00  0.00           C  
ATOM   3130  O   GLU A 290       6.751   2.005  29.118  1.00  0.00           O  
ATOM   3131  CB  GLU A 290       5.708   3.304  26.415  1.00  0.00           C  
ATOM   3132  CG  GLU A 290       4.624   3.530  27.465  1.00  0.00           C  
ATOM   3133  CD  GLU A 290       4.803   4.813  28.235  1.00  0.00           C  
ATOM   3134  OE1 GLU A 290       5.155   5.801  27.637  1.00  0.00           O  
ATOM   3135  OE2 GLU A 290       4.613   4.797  29.429  1.00  0.00           O  
ATOM   3136  H   GLU A 290       7.785   3.031  24.984  1.00  0.00           H  
ATOM   3137  HA  GLU A 290       7.343   3.983  27.608  1.00  0.00           H  
ATOM   3138 1HB  GLU A 290       5.715   4.166  25.748  1.00  0.00           H  
ATOM   3139 2HB  GLU A 290       5.432   2.432  25.823  1.00  0.00           H  
ATOM   3140 1HG  GLU A 290       3.657   3.558  26.964  1.00  0.00           H  
ATOM   3141 2HG  GLU A 290       4.619   2.691  28.158  1.00  0.00           H  
ATOM   3142  N   SER A 291       7.483   0.709  27.423  1.00  0.00           N  
ATOM   3143  CA  SER A 291       7.557  -0.519  28.223  1.00  0.00           C  
ATOM   3144  C   SER A 291       8.826  -0.565  29.089  1.00  0.00           C  
ATOM   3145  O   SER A 291       8.975  -1.449  29.932  1.00  0.00           O  
ATOM   3146  CB  SER A 291       7.537  -1.758  27.338  1.00  0.00           C  
ATOM   3147  OG  SER A 291       8.764  -1.944  26.687  1.00  0.00           O  
ATOM   3148  H   SER A 291       7.733   0.668  26.448  1.00  0.00           H  
ATOM   3149  HA  SER A 291       6.691  -0.548  28.887  1.00  0.00           H  
ATOM   3150 1HB  SER A 291       7.287  -2.640  27.925  1.00  0.00           H  
ATOM   3151 2HB  SER A 291       6.755  -1.632  26.589  1.00  0.00           H  
ATOM   3152  HG  SER A 291       9.193  -1.087  26.675  1.00  0.00           H  
ATOM   3153  N   GLY A 292       9.760   0.361  28.859  1.00  0.00           N  
ATOM   3154  CA  GLY A 292      11.011   0.387  29.601  1.00  0.00           C  
ATOM   3155  C   GLY A 292      12.064  -0.513  28.971  1.00  0.00           C  
ATOM   3156  O   GLY A 292      12.989  -0.962  29.650  1.00  0.00           O  
ATOM   3157  H   GLY A 292       9.612   1.080  28.171  1.00  0.00           H  
ATOM   3158 1HA  GLY A 292      11.381   1.410  29.648  1.00  0.00           H  
ATOM   3159 2HA  GLY A 292      10.828   0.071  30.627  1.00  0.00           H  
ATOM   3160  N   ARG A 293      11.912  -0.801  27.680  1.00  0.00           N  
ATOM   3161  CA  ARG A 293      12.875  -1.647  26.991  1.00  0.00           C  
ATOM   3162  C   ARG A 293      13.470  -0.942  25.786  1.00  0.00           C  
ATOM   3163  O   ARG A 293      12.794  -0.168  25.116  1.00  0.00           O  
ATOM   3164  CB  ARG A 293      12.231  -2.950  26.542  1.00  0.00           C  
ATOM   3165  CG  ARG A 293      12.152  -4.042  27.604  1.00  0.00           C  
ATOM   3166  CD  ARG A 293      10.955  -3.902  28.481  1.00  0.00           C  
ATOM   3167  NE  ARG A 293      10.827  -5.014  29.410  1.00  0.00           N  
ATOM   3168  CZ  ARG A 293       9.876  -5.117  30.363  1.00  0.00           C  
ATOM   3169  NH1 ARG A 293       8.973  -4.172  30.510  1.00  0.00           N  
ATOM   3170  NH2 ARG A 293       9.850  -6.171  31.159  1.00  0.00           N  
ATOM   3171  H   ARG A 293      11.132  -0.422  27.162  1.00  0.00           H  
ATOM   3172  HA  ARG A 293      13.684  -1.885  27.682  1.00  0.00           H  
ATOM   3173 1HB  ARG A 293      11.215  -2.750  26.207  1.00  0.00           H  
ATOM   3174 2HB  ARG A 293      12.780  -3.353  25.691  1.00  0.00           H  
ATOM   3175 1HG  ARG A 293      12.117  -5.019  27.122  1.00  0.00           H  
ATOM   3176 2HG  ARG A 293      13.038  -3.983  28.238  1.00  0.00           H  
ATOM   3177 1HD  ARG A 293      11.018  -2.987  29.060  1.00  0.00           H  
ATOM   3178 2HD  ARG A 293      10.060  -3.875  27.860  1.00  0.00           H  
ATOM   3179  HE  ARG A 293      11.500  -5.765  29.336  1.00  0.00           H  
ATOM   3180 1HH1 ARG A 293       8.983  -3.353  29.920  1.00  0.00           H  
ATOM   3181 2HH1 ARG A 293       8.267  -4.257  31.226  1.00  0.00           H  
ATOM   3182 1HH2 ARG A 293      10.541  -6.901  31.055  1.00  0.00           H  
ATOM   3183 2HH2 ARG A 293       9.139  -6.245  31.872  1.00  0.00           H  
ATOM   3184  N   VAL A 294      14.734  -1.215  25.493  1.00  0.00           N  
ATOM   3185  CA  VAL A 294      15.346  -0.599  24.328  1.00  0.00           C  
ATOM   3186  C   VAL A 294      14.870  -1.321  23.081  1.00  0.00           C  
ATOM   3187  O   VAL A 294      15.093  -2.522  22.925  1.00  0.00           O  
ATOM   3188  CB  VAL A 294      16.879  -0.640  24.404  1.00  0.00           C  
ATOM   3189  CG1 VAL A 294      17.467  -0.049  23.134  1.00  0.00           C  
ATOM   3190  CG2 VAL A 294      17.350   0.148  25.611  1.00  0.00           C  
ATOM   3191  H   VAL A 294      15.265  -1.852  26.070  1.00  0.00           H  
ATOM   3192  HA  VAL A 294      15.032   0.438  24.280  1.00  0.00           H  
ATOM   3193  HB  VAL A 294      17.211  -1.675  24.481  1.00  0.00           H  
ATOM   3194 1HG1 VAL A 294      18.556  -0.086  23.184  1.00  0.00           H  
ATOM   3195 2HG1 VAL A 294      17.123  -0.625  22.277  1.00  0.00           H  
ATOM   3196 3HG1 VAL A 294      17.145   0.987  23.030  1.00  0.00           H  
ATOM   3197 1HG2 VAL A 294      18.438   0.116  25.664  1.00  0.00           H  
ATOM   3198 2HG2 VAL A 294      17.021   1.182  25.517  1.00  0.00           H  
ATOM   3199 3HG2 VAL A 294      16.930  -0.288  26.518  1.00  0.00           H  
ATOM   3200  N   GLU A 295      14.200  -0.595  22.199  1.00  0.00           N  
ATOM   3201  CA  GLU A 295      13.671  -1.218  20.995  1.00  0.00           C  
ATOM   3202  C   GLU A 295      14.703  -1.313  19.897  1.00  0.00           C  
ATOM   3203  O   GLU A 295      14.733  -2.290  19.147  1.00  0.00           O  
ATOM   3204  CB  GLU A 295      12.461  -0.456  20.482  1.00  0.00           C  
ATOM   3205  CG  GLU A 295      11.241  -0.544  21.369  1.00  0.00           C  
ATOM   3206  CD  GLU A 295      10.070   0.138  20.742  1.00  0.00           C  
ATOM   3207  OE1 GLU A 295      10.276   0.754  19.728  1.00  0.00           O  
ATOM   3208  OE2 GLU A 295       8.986   0.064  21.275  1.00  0.00           O  
ATOM   3209  H   GLU A 295      14.063   0.392  22.374  1.00  0.00           H  
ATOM   3210  HA  GLU A 295      13.355  -2.230  21.247  1.00  0.00           H  
ATOM   3211 1HB  GLU A 295      12.714   0.599  20.385  1.00  0.00           H  
ATOM   3212 2HB  GLU A 295      12.188  -0.818  19.493  1.00  0.00           H  
ATOM   3213 1HG  GLU A 295      10.995  -1.592  21.539  1.00  0.00           H  
ATOM   3214 2HG  GLU A 295      11.465  -0.086  22.330  1.00  0.00           H  
ATOM   3215  N   PHE A 296      15.562  -0.314  19.828  1.00  0.00           N  
ATOM   3216  CA  PHE A 296      16.584  -0.251  18.807  1.00  0.00           C  
ATOM   3217  C   PHE A 296      17.927  -0.324  19.500  1.00  0.00           C  
ATOM   3218  O   PHE A 296      18.561   0.696  19.759  1.00  0.00           O  
ATOM   3219  CB  PHE A 296      16.453   1.048  18.018  1.00  0.00           C  
ATOM   3220  CG  PHE A 296      15.111   1.234  17.346  1.00  0.00           C  
ATOM   3221  CD1 PHE A 296      14.038   1.717  18.083  1.00  0.00           C  
ATOM   3222  CD2 PHE A 296      14.912   0.969  16.001  1.00  0.00           C  
ATOM   3223  CE1 PHE A 296      12.799   1.916  17.506  1.00  0.00           C  
ATOM   3224  CE2 PHE A 296      13.674   1.173  15.416  1.00  0.00           C  
ATOM   3225  CZ  PHE A 296      12.614   1.644  16.169  1.00  0.00           C  
ATOM   3226  H   PHE A 296      15.489   0.444  20.492  1.00  0.00           H  
ATOM   3227  HA  PHE A 296      16.482  -1.103  18.136  1.00  0.00           H  
ATOM   3228 1HB  PHE A 296      16.623   1.888  18.682  1.00  0.00           H  
ATOM   3229 2HB  PHE A 296      17.223   1.078  17.247  1.00  0.00           H  
ATOM   3230  HD1 PHE A 296      14.186   1.936  19.141  1.00  0.00           H  
ATOM   3231  HD2 PHE A 296      15.746   0.601  15.406  1.00  0.00           H  
ATOM   3232  HE1 PHE A 296      11.974   2.290  18.113  1.00  0.00           H  
ATOM   3233  HE2 PHE A 296      13.535   0.964  14.359  1.00  0.00           H  
ATOM   3234  HZ  PHE A 296      11.639   1.804  15.712  1.00  0.00           H  
ATOM   3235  N   GLY A 297      18.328  -1.528  19.883  1.00  0.00           N  
ATOM   3236  CA  GLY A 297      19.575  -1.695  20.601  1.00  0.00           C  
ATOM   3237  C   GLY A 297      20.680  -1.675  19.590  1.00  0.00           C  
ATOM   3238  O   GLY A 297      21.695  -0.998  19.768  1.00  0.00           O  
ATOM   3239  H   GLY A 297      17.820  -2.356  19.608  1.00  0.00           H  
ATOM   3240 1HA  GLY A 297      19.707  -0.890  21.323  1.00  0.00           H  
ATOM   3241 2HA  GLY A 297      19.574  -2.640  21.143  1.00  0.00           H  
ATOM   3242  N   SER A 298      20.445  -2.415  18.518  1.00  0.00           N  
ATOM   3243  CA  SER A 298      21.393  -2.535  17.429  1.00  0.00           C  
ATOM   3244  C   SER A 298      20.917  -1.973  16.120  1.00  0.00           C  
ATOM   3245  O   SER A 298      19.737  -1.672  15.932  1.00  0.00           O  
ATOM   3246  CB  SER A 298      21.728  -3.975  17.199  1.00  0.00           C  
ATOM   3247  OG  SER A 298      22.517  -4.114  16.052  1.00  0.00           O  
ATOM   3248  H   SER A 298      19.568  -2.932  18.486  1.00  0.00           H  
ATOM   3249  HA  SER A 298      22.301  -2.001  17.713  1.00  0.00           H  
ATOM   3250 1HB  SER A 298      22.269  -4.342  18.065  1.00  0.00           H  
ATOM   3251 2HB  SER A 298      20.818  -4.564  17.103  1.00  0.00           H  
ATOM   3252  HG  SER A 298      23.267  -3.531  16.178  1.00  0.00           H  
ATOM   3253  N   TYR A 299      21.857  -1.862  15.196  1.00  0.00           N  
ATOM   3254  CA  TYR A 299      21.526  -1.441  13.854  1.00  0.00           C  
ATOM   3255  C   TYR A 299      20.616  -2.476  13.209  1.00  0.00           C  
ATOM   3256  O   TYR A 299      19.726  -2.114  12.444  1.00  0.00           O  
ATOM   3257  CB  TYR A 299      22.782  -1.168  13.028  1.00  0.00           C  
ATOM   3258  CG  TYR A 299      22.481  -0.765  11.594  1.00  0.00           C  
ATOM   3259  CD1 TYR A 299      21.436   0.106  11.332  1.00  0.00           C  
ATOM   3260  CD2 TYR A 299      23.263  -1.236  10.542  1.00  0.00           C  
ATOM   3261  CE1 TYR A 299      21.168   0.484  10.035  1.00  0.00           C  
ATOM   3262  CE2 TYR A 299      22.994  -0.843   9.242  1.00  0.00           C  
ATOM   3263  CZ  TYR A 299      21.947   0.018   8.990  1.00  0.00           C  
ATOM   3264  OH  TYR A 299      21.667   0.417   7.704  1.00  0.00           O  
ATOM   3265  H   TYR A 299      22.820  -2.093  15.435  1.00  0.00           H  
ATOM   3266  HA  TYR A 299      20.963  -0.510  13.915  1.00  0.00           H  
ATOM   3267 1HB  TYR A 299      23.345  -0.357  13.491  1.00  0.00           H  
ATOM   3268 2HB  TYR A 299      23.424  -2.041  13.020  1.00  0.00           H  
ATOM   3269  HD1 TYR A 299      20.822   0.484  12.150  1.00  0.00           H  
ATOM   3270  HD2 TYR A 299      24.093  -1.911  10.741  1.00  0.00           H  
ATOM   3271  HE1 TYR A 299      20.345   1.154   9.831  1.00  0.00           H  
ATOM   3272  HE2 TYR A 299      23.609  -1.210   8.420  1.00  0.00           H  
ATOM   3273  HH  TYR A 299      22.288   0.003   7.101  1.00  0.00           H  
ATOM   3274  N   ALA A 300      20.847  -3.761  13.510  1.00  0.00           N  
ATOM   3275  CA  ALA A 300      20.009  -4.831  12.964  1.00  0.00           C  
ATOM   3276  C   ALA A 300      18.573  -4.662  13.436  1.00  0.00           C  
ATOM   3277  O   ALA A 300      17.641  -4.915  12.671  1.00  0.00           O  
ATOM   3278  CB  ALA A 300      20.525  -6.198  13.366  1.00  0.00           C  
ATOM   3279  H   ALA A 300      21.568  -3.976  14.196  1.00  0.00           H  
ATOM   3280  HA  ALA A 300      20.016  -4.753  11.881  1.00  0.00           H  
ATOM   3281 1HB  ALA A 300      19.883  -6.964  12.932  1.00  0.00           H  
ATOM   3282 2HB  ALA A 300      21.536  -6.325  12.993  1.00  0.00           H  
ATOM   3283 3HB  ALA A 300      20.519  -6.291  14.450  1.00  0.00           H  
ATOM   3284  N   ASP A 301      18.394  -4.206  14.683  1.00  0.00           N  
ATOM   3285  CA  ASP A 301      17.052  -3.944  15.194  1.00  0.00           C  
ATOM   3286  C   ASP A 301      16.366  -2.934  14.292  1.00  0.00           C  
ATOM   3287  O   ASP A 301      15.222  -3.134  13.869  1.00  0.00           O  
ATOM   3288  CB  ASP A 301      17.088  -3.410  16.631  1.00  0.00           C  
ATOM   3289  CG  ASP A 301      17.452  -4.458  17.658  1.00  0.00           C  
ATOM   3290  OD1 ASP A 301      17.293  -5.622  17.369  1.00  0.00           O  
ATOM   3291  OD2 ASP A 301      17.933  -4.094  18.706  1.00  0.00           O  
ATOM   3292  H   ASP A 301      19.195  -4.031  15.273  1.00  0.00           H  
ATOM   3293  HA  ASP A 301      16.486  -4.867  15.176  1.00  0.00           H  
ATOM   3294 1HB  ASP A 301      17.794  -2.592  16.709  1.00  0.00           H  
ATOM   3295 2HB  ASP A 301      16.107  -3.009  16.886  1.00  0.00           H  
ATOM   3296  N   ALA A 302      17.098  -1.866  13.974  1.00  0.00           N  
ATOM   3297  CA  ALA A 302      16.593  -0.835  13.085  1.00  0.00           C  
ATOM   3298  C   ALA A 302      16.353  -1.373  11.680  1.00  0.00           C  
ATOM   3299  O   ALA A 302      15.402  -0.957  11.025  1.00  0.00           O  
ATOM   3300  CB  ALA A 302      17.550   0.332  13.030  1.00  0.00           C  
ATOM   3301  H   ALA A 302      18.023  -1.768  14.380  1.00  0.00           H  
ATOM   3302  HA  ALA A 302      15.637  -0.490  13.478  1.00  0.00           H  
ATOM   3303 1HB  ALA A 302      17.136   1.105  12.385  1.00  0.00           H  
ATOM   3304 2HB  ALA A 302      17.693   0.734  14.034  1.00  0.00           H  
ATOM   3305 3HB  ALA A 302      18.509   0.006  12.633  1.00  0.00           H  
ATOM   3306  N   LEU A 303      17.205  -2.286  11.208  1.00  0.00           N  
ATOM   3307  CA  LEU A 303      17.024  -2.853   9.876  1.00  0.00           C  
ATOM   3308  C   LEU A 303      15.726  -3.621   9.757  1.00  0.00           C  
ATOM   3309  O   LEU A 303      15.033  -3.498   8.747  1.00  0.00           O  
ATOM   3310  CB  LEU A 303      18.195  -3.768   9.502  1.00  0.00           C  
ATOM   3311  CG  LEU A 303      19.515  -3.059   9.192  1.00  0.00           C  
ATOM   3312  CD1 LEU A 303      20.624  -4.086   9.033  1.00  0.00           C  
ATOM   3313  CD2 LEU A 303      19.336  -2.264   7.907  1.00  0.00           C  
ATOM   3314  H   LEU A 303      17.988  -2.579  11.770  1.00  0.00           H  
ATOM   3315  HA  LEU A 303      16.996  -2.036   9.159  1.00  0.00           H  
ATOM   3316 1HB  LEU A 303      18.373  -4.465  10.317  1.00  0.00           H  
ATOM   3317 2HB  LEU A 303      17.913  -4.339   8.619  1.00  0.00           H  
ATOM   3318  HG  LEU A 303      19.781  -2.388  10.006  1.00  0.00           H  
ATOM   3319 1HD1 LEU A 303      21.560  -3.576   8.805  1.00  0.00           H  
ATOM   3320 2HD1 LEU A 303      20.739  -4.653   9.954  1.00  0.00           H  
ATOM   3321 3HD1 LEU A 303      20.376  -4.766   8.220  1.00  0.00           H  
ATOM   3322 1HD2 LEU A 303      20.264  -1.754   7.659  1.00  0.00           H  
ATOM   3323 2HD2 LEU A 303      19.072  -2.943   7.095  1.00  0.00           H  
ATOM   3324 3HD2 LEU A 303      18.541  -1.531   8.039  1.00  0.00           H  
ATOM   3325  N   TRP A 304      15.377  -4.386  10.791  1.00  0.00           N  
ATOM   3326  CA  TRP A 304      14.116  -5.106  10.756  1.00  0.00           C  
ATOM   3327  C   TRP A 304      12.978  -4.121  10.700  1.00  0.00           C  
ATOM   3328  O   TRP A 304      12.056  -4.273   9.896  1.00  0.00           O  
ATOM   3329  CB  TRP A 304      13.942  -6.019  11.944  1.00  0.00           C  
ATOM   3330  CG  TRP A 304      12.659  -6.765  11.839  1.00  0.00           C  
ATOM   3331  CD1 TRP A 304      12.440  -7.869  11.084  1.00  0.00           C  
ATOM   3332  CD2 TRP A 304      11.407  -6.478  12.499  1.00  0.00           C  
ATOM   3333  NE1 TRP A 304      11.146  -8.279  11.209  1.00  0.00           N  
ATOM   3334  CE2 TRP A 304      10.495  -7.444  12.069  1.00  0.00           C  
ATOM   3335  CE3 TRP A 304      10.991  -5.495  13.403  1.00  0.00           C  
ATOM   3336  CZ2 TRP A 304       9.181  -7.462  12.506  1.00  0.00           C  
ATOM   3337  CZ3 TRP A 304       9.676  -5.517  13.848  1.00  0.00           C  
ATOM   3338  CH2 TRP A 304       8.794  -6.475  13.410  1.00  0.00           C  
ATOM   3339  H   TRP A 304      15.993  -4.470  11.587  1.00  0.00           H  
ATOM   3340  HA  TRP A 304      14.080  -5.709   9.853  1.00  0.00           H  
ATOM   3341 1HB  TRP A 304      14.768  -6.726  12.007  1.00  0.00           H  
ATOM   3342 2HB  TRP A 304      13.928  -5.426  12.856  1.00  0.00           H  
ATOM   3343  HD1 TRP A 304      13.182  -8.349  10.463  1.00  0.00           H  
ATOM   3344  HE1 TRP A 304      10.735  -9.074  10.745  1.00  0.00           H  
ATOM   3345  HE3 TRP A 304      11.685  -4.731  13.752  1.00  0.00           H  
ATOM   3346  HZ2 TRP A 304       8.468  -8.216  12.171  1.00  0.00           H  
ATOM   3347  HZ3 TRP A 304       9.360  -4.750  14.553  1.00  0.00           H  
ATOM   3348  HH2 TRP A 304       7.768  -6.462  13.776  1.00  0.00           H  
ATOM   3349  N   TRP A 305      13.069  -3.092  11.535  1.00  0.00           N  
ATOM   3350  CA  TRP A 305      12.097  -2.021  11.529  1.00  0.00           C  
ATOM   3351  C   TRP A 305      11.972  -1.377  10.156  1.00  0.00           C  
ATOM   3352  O   TRP A 305      10.863  -1.092   9.706  1.00  0.00           O  
ATOM   3353  CB  TRP A 305      12.463  -0.968  12.551  1.00  0.00           C  
ATOM   3354  CG  TRP A 305      11.649   0.259  12.377  1.00  0.00           C  
ATOM   3355  CD1 TRP A 305      10.406   0.498  12.855  1.00  0.00           C  
ATOM   3356  CD2 TRP A 305      12.034   1.439  11.640  1.00  0.00           C  
ATOM   3357  NE1 TRP A 305       9.986   1.743  12.476  1.00  0.00           N  
ATOM   3358  CE2 TRP A 305      10.970   2.332  11.725  1.00  0.00           C  
ATOM   3359  CE3 TRP A 305      13.180   1.801  10.924  1.00  0.00           C  
ATOM   3360  CZ2 TRP A 305      11.006   3.568  11.112  1.00  0.00           C  
ATOM   3361  CZ3 TRP A 305      13.213   3.035  10.307  1.00  0.00           C  
ATOM   3362  CH2 TRP A 305      12.152   3.895  10.395  1.00  0.00           C  
ATOM   3363  H   TRP A 305      13.841  -3.046  12.190  1.00  0.00           H  
ATOM   3364  HA  TRP A 305      11.127  -2.439  11.798  1.00  0.00           H  
ATOM   3365 1HB  TRP A 305      12.297  -1.355  13.557  1.00  0.00           H  
ATOM   3366 2HB  TRP A 305      13.513  -0.703  12.469  1.00  0.00           H  
ATOM   3367  HD1 TRP A 305       9.829  -0.204  13.449  1.00  0.00           H  
ATOM   3368  HE1 TRP A 305       9.094   2.156  12.706  1.00  0.00           H  
ATOM   3369  HE3 TRP A 305      14.025   1.121  10.847  1.00  0.00           H  
ATOM   3370  HZ2 TRP A 305      10.175   4.267  11.176  1.00  0.00           H  
ATOM   3371  HZ3 TRP A 305      14.104   3.305   9.748  1.00  0.00           H  
ATOM   3372  HH2 TRP A 305      12.214   4.860   9.894  1.00  0.00           H  
ATOM   3373  N   GLY A 306      13.107  -1.145   9.498  1.00  0.00           N  
ATOM   3374  CA  GLY A 306      13.129  -0.556   8.171  1.00  0.00           C  
ATOM   3375  C   GLY A 306      12.321  -1.405   7.221  1.00  0.00           C  
ATOM   3376  O   GLY A 306      11.545  -0.878   6.432  1.00  0.00           O  
ATOM   3377  H   GLY A 306      13.981  -1.382   9.932  1.00  0.00           H  
ATOM   3378 1HA  GLY A 306      12.719   0.454   8.207  1.00  0.00           H  
ATOM   3379 2HA  GLY A 306      14.153  -0.482   7.815  1.00  0.00           H  
ATOM   3380  N   VAL A 307      12.479  -2.725   7.318  1.00  0.00           N  
ATOM   3381  CA  VAL A 307      11.713  -3.619   6.469  1.00  0.00           C  
ATOM   3382  C   VAL A 307      10.227  -3.446   6.739  1.00  0.00           C  
ATOM   3383  O   VAL A 307       9.441  -3.380   5.803  1.00  0.00           O  
ATOM   3384  CB  VAL A 307      12.089  -5.093   6.682  1.00  0.00           C  
ATOM   3385  CG1 VAL A 307      11.121  -5.961   5.903  1.00  0.00           C  
ATOM   3386  CG2 VAL A 307      13.512  -5.351   6.226  1.00  0.00           C  
ATOM   3387  H   VAL A 307      13.151  -3.103   7.972  1.00  0.00           H  
ATOM   3388  HA  VAL A 307      11.908  -3.362   5.427  1.00  0.00           H  
ATOM   3389  HB  VAL A 307      11.993  -5.347   7.735  1.00  0.00           H  
ATOM   3390 1HG1 VAL A 307      11.379  -7.005   6.045  1.00  0.00           H  
ATOM   3391 2HG1 VAL A 307      10.104  -5.781   6.251  1.00  0.00           H  
ATOM   3392 3HG1 VAL A 307      11.192  -5.718   4.843  1.00  0.00           H  
ATOM   3393 1HG2 VAL A 307      13.757  -6.399   6.384  1.00  0.00           H  
ATOM   3394 2HG2 VAL A 307      13.600  -5.118   5.166  1.00  0.00           H  
ATOM   3395 3HG2 VAL A 307      14.200  -4.729   6.794  1.00  0.00           H  
ATOM   3396  N   VAL A 308       9.847  -3.348   8.015  1.00  0.00           N  
ATOM   3397  CA  VAL A 308       8.441  -3.156   8.382  1.00  0.00           C  
ATOM   3398  C   VAL A 308       7.882  -1.892   7.742  1.00  0.00           C  
ATOM   3399  O   VAL A 308       6.758  -1.887   7.237  1.00  0.00           O  
ATOM   3400  CB  VAL A 308       8.276  -3.066   9.904  1.00  0.00           C  
ATOM   3401  CG1 VAL A 308       6.849  -2.671  10.260  1.00  0.00           C  
ATOM   3402  CG2 VAL A 308       8.641  -4.395  10.512  1.00  0.00           C  
ATOM   3403  H   VAL A 308      10.544  -3.426   8.743  1.00  0.00           H  
ATOM   3404  HA  VAL A 308       7.871  -4.013   8.024  1.00  0.00           H  
ATOM   3405  HB  VAL A 308       8.931  -2.294  10.298  1.00  0.00           H  
ATOM   3406 1HG1 VAL A 308       6.752  -2.603  11.344  1.00  0.00           H  
ATOM   3407 2HG1 VAL A 308       6.618  -1.704   9.815  1.00  0.00           H  
ATOM   3408 3HG1 VAL A 308       6.158  -3.422   9.881  1.00  0.00           H  
ATOM   3409 1HG2 VAL A 308       8.530  -4.329  11.591  1.00  0.00           H  
ATOM   3410 2HG2 VAL A 308       7.978  -5.168  10.123  1.00  0.00           H  
ATOM   3411 3HG2 VAL A 308       9.670  -4.646  10.264  1.00  0.00           H  
ATOM   3412  N   THR A 309       8.670  -0.816   7.786  1.00  0.00           N  
ATOM   3413  CA  THR A 309       8.298   0.459   7.185  1.00  0.00           C  
ATOM   3414  C   THR A 309       8.085   0.334   5.686  1.00  0.00           C  
ATOM   3415  O   THR A 309       7.079   0.801   5.155  1.00  0.00           O  
ATOM   3416  CB  THR A 309       9.381   1.520   7.435  1.00  0.00           C  
ATOM   3417  OG1 THR A 309       9.499   1.783   8.838  1.00  0.00           O  
ATOM   3418  CG2 THR A 309       9.059   2.797   6.686  1.00  0.00           C  
ATOM   3419  H   THR A 309       9.564  -0.890   8.248  1.00  0.00           H  
ATOM   3420  HA  THR A 309       7.363   0.795   7.635  1.00  0.00           H  
ATOM   3421  HB  THR A 309      10.335   1.137   7.079  1.00  0.00           H  
ATOM   3422  HG1 THR A 309       9.053   2.610   9.041  1.00  0.00           H  
ATOM   3423 1HG2 THR A 309       9.846   3.529   6.864  1.00  0.00           H  
ATOM   3424 2HG2 THR A 309       8.993   2.587   5.619  1.00  0.00           H  
ATOM   3425 3HG2 THR A 309       8.107   3.194   7.035  1.00  0.00           H  
ATOM   3426  N   VAL A 310       9.039  -0.312   5.018  1.00  0.00           N  
ATOM   3427  CA  VAL A 310       9.026  -0.525   3.575  1.00  0.00           C  
ATOM   3428  C   VAL A 310       7.866  -1.403   3.136  1.00  0.00           C  
ATOM   3429  O   VAL A 310       7.160  -1.080   2.182  1.00  0.00           O  
ATOM   3430  CB  VAL A 310      10.371  -1.127   3.150  1.00  0.00           C  
ATOM   3431  CG1 VAL A 310      10.336  -1.568   1.713  1.00  0.00           C  
ATOM   3432  CG2 VAL A 310      11.436  -0.068   3.314  1.00  0.00           C  
ATOM   3433  H   VAL A 310       9.829  -0.663   5.536  1.00  0.00           H  
ATOM   3434  HA  VAL A 310       8.921   0.447   3.090  1.00  0.00           H  
ATOM   3435  HB  VAL A 310      10.597  -1.996   3.768  1.00  0.00           H  
ATOM   3436 1HG1 VAL A 310      11.303  -1.987   1.434  1.00  0.00           H  
ATOM   3437 2HG1 VAL A 310       9.565  -2.325   1.599  1.00  0.00           H  
ATOM   3438 3HG1 VAL A 310      10.114  -0.712   1.079  1.00  0.00           H  
ATOM   3439 1HG2 VAL A 310      12.399  -0.469   3.014  1.00  0.00           H  
ATOM   3440 2HG2 VAL A 310      11.180   0.775   2.679  1.00  0.00           H  
ATOM   3441 3HG2 VAL A 310      11.482   0.261   4.348  1.00  0.00           H  
ATOM   3442  N   THR A 311       7.634  -2.484   3.875  1.00  0.00           N  
ATOM   3443  CA  THR A 311       6.497  -3.357   3.633  1.00  0.00           C  
ATOM   3444  C   THR A 311       5.226  -2.627   4.023  1.00  0.00           C  
ATOM   3445  O   THR A 311       4.152  -2.913   3.495  1.00  0.00           O  
ATOM   3446  CB  THR A 311       6.621  -4.662   4.423  1.00  0.00           C  
ATOM   3447  OG1 THR A 311       6.739  -4.367   5.819  1.00  0.00           O  
ATOM   3448  CG2 THR A 311       7.820  -5.455   3.952  1.00  0.00           C  
ATOM   3449  H   THR A 311       8.256  -2.703   4.629  1.00  0.00           H  
ATOM   3450  HA  THR A 311       6.446  -3.591   2.572  1.00  0.00           H  
ATOM   3451  HB  THR A 311       5.727  -5.253   4.273  1.00  0.00           H  
ATOM   3452  HG1 THR A 311       6.815  -5.186   6.314  1.00  0.00           H  
ATOM   3453 1HG2 THR A 311       7.888  -6.384   4.516  1.00  0.00           H  
ATOM   3454 2HG2 THR A 311       7.704  -5.678   2.893  1.00  0.00           H  
ATOM   3455 3HG2 THR A 311       8.728  -4.876   4.096  1.00  0.00           H  
ATOM   3456  N   THR A 312       5.373  -1.637   4.900  1.00  0.00           N  
ATOM   3457  CA  THR A 312       4.327  -0.725   5.388  1.00  0.00           C  
ATOM   3458  C   THR A 312       3.255  -1.448   6.101  1.00  0.00           C  
ATOM   3459  O   THR A 312       2.090  -1.282   5.755  1.00  0.00           O  
ATOM   3460  CB  THR A 312       3.476  -0.006   4.311  1.00  0.00           C  
ATOM   3461  OG1 THR A 312       2.523  -0.916   3.750  1.00  0.00           O  
ATOM   3462  CG2 THR A 312       4.310   0.514   3.207  1.00  0.00           C  
ATOM   3463  H   THR A 312       6.288  -1.494   5.297  1.00  0.00           H  
ATOM   3464  HA  THR A 312       4.767  -0.003   6.073  1.00  0.00           H  
ATOM   3465  HB  THR A 312       2.946   0.827   4.775  1.00  0.00           H  
ATOM   3466  HG1 THR A 312       2.941  -1.757   3.601  1.00  0.00           H  
ATOM   3467 1HG2 THR A 312       3.660   1.013   2.488  1.00  0.00           H  
ATOM   3468 2HG2 THR A 312       5.014   1.215   3.621  1.00  0.00           H  
ATOM   3469 3HG2 THR A 312       4.836  -0.296   2.711  1.00  0.00           H  
ATOM   3470  N   ILE A 313       3.617  -2.211   7.106  1.00  0.00           N  
ATOM   3471  CA  ILE A 313       2.610  -2.966   7.823  1.00  0.00           C  
ATOM   3472  C   ILE A 313       2.167  -2.257   9.078  1.00  0.00           C  
ATOM   3473  O   ILE A 313       0.973  -2.111   9.326  1.00  0.00           O  
ATOM   3474  CB  ILE A 313       3.126  -4.361   8.176  1.00  0.00           C  
ATOM   3475  CG1 ILE A 313       3.411  -5.135   6.891  1.00  0.00           C  
ATOM   3476  CG2 ILE A 313       2.100  -5.087   9.030  1.00  0.00           C  
ATOM   3477  CD1 ILE A 313       4.144  -6.421   7.129  1.00  0.00           C  
ATOM   3478  H   ILE A 313       4.597  -2.281   7.347  1.00  0.00           H  
ATOM   3479  HA  ILE A 313       1.742  -3.084   7.176  1.00  0.00           H  
ATOM   3480  HB  ILE A 313       4.064  -4.279   8.725  1.00  0.00           H  
ATOM   3481 1HG1 ILE A 313       2.470  -5.363   6.391  1.00  0.00           H  
ATOM   3482 2HG1 ILE A 313       4.014  -4.517   6.226  1.00  0.00           H  
ATOM   3483 1HG2 ILE A 313       2.472  -6.077   9.276  1.00  0.00           H  
ATOM   3484 2HG2 ILE A 313       1.926  -4.525   9.947  1.00  0.00           H  
ATOM   3485 3HG2 ILE A 313       1.165  -5.180   8.478  1.00  0.00           H  
ATOM   3486 1HD1 ILE A 313       4.323  -6.928   6.187  1.00  0.00           H  
ATOM   3487 2HD1 ILE A 313       5.099  -6.213   7.611  1.00  0.00           H  
ATOM   3488 3HD1 ILE A 313       3.540  -7.058   7.769  1.00  0.00           H  
ATOM   3489  N   GLY A 314       3.132  -1.816   9.871  1.00  0.00           N  
ATOM   3490  CA  GLY A 314       2.820  -1.180  11.135  1.00  0.00           C  
ATOM   3491  C   GLY A 314       2.477  -2.229  12.175  1.00  0.00           C  
ATOM   3492  O   GLY A 314       1.368  -2.252  12.709  1.00  0.00           O  
ATOM   3493  H   GLY A 314       4.096  -1.946   9.602  1.00  0.00           H  
ATOM   3494 1HA  GLY A 314       3.672  -0.589  11.470  1.00  0.00           H  
ATOM   3495 2HA  GLY A 314       1.980  -0.501  11.010  1.00  0.00           H  
ATOM   3496  N   TYR A 315       3.446  -3.098  12.467  1.00  0.00           N  
ATOM   3497  CA  TYR A 315       3.255  -4.151  13.457  1.00  0.00           C  
ATOM   3498  C   TYR A 315       3.059  -3.554  14.867  1.00  0.00           C  
ATOM   3499  O   TYR A 315       2.333  -4.117  15.683  1.00  0.00           O  
ATOM   3500  CB  TYR A 315       4.434  -5.145  13.417  1.00  0.00           C  
ATOM   3501  CG  TYR A 315       4.408  -6.155  12.257  1.00  0.00           C  
ATOM   3502  CD1 TYR A 315       5.445  -6.225  11.327  1.00  0.00           C  
ATOM   3503  CD2 TYR A 315       3.342  -7.033  12.137  1.00  0.00           C  
ATOM   3504  CE1 TYR A 315       5.422  -7.170  10.300  1.00  0.00           C  
ATOM   3505  CE2 TYR A 315       3.315  -7.965  11.115  1.00  0.00           C  
ATOM   3506  CZ  TYR A 315       4.344  -8.050  10.199  1.00  0.00           C  
ATOM   3507  OH  TYR A 315       4.249  -9.019   9.208  1.00  0.00           O  
ATOM   3508  H   TYR A 315       4.333  -3.024  11.992  1.00  0.00           H  
ATOM   3509  HA  TYR A 315       2.345  -4.697  13.206  1.00  0.00           H  
ATOM   3510 1HB  TYR A 315       5.368  -4.586  13.353  1.00  0.00           H  
ATOM   3511 2HB  TYR A 315       4.459  -5.707  14.350  1.00  0.00           H  
ATOM   3512  HD1 TYR A 315       6.284  -5.541  11.417  1.00  0.00           H  
ATOM   3513  HD2 TYR A 315       2.522  -6.991  12.853  1.00  0.00           H  
ATOM   3514  HE1 TYR A 315       6.243  -7.221   9.585  1.00  0.00           H  
ATOM   3515  HE2 TYR A 315       2.472  -8.647  11.033  1.00  0.00           H  
ATOM   3516  HH  TYR A 315       4.950  -8.969   8.542  1.00  0.00           H  
ATOM   3517  N   GLY A 316       3.664  -2.394  15.138  1.00  0.00           N  
ATOM   3518  CA  GLY A 316       3.446  -1.708  16.415  1.00  0.00           C  
ATOM   3519  C   GLY A 316       4.292  -2.259  17.555  1.00  0.00           C  
ATOM   3520  O   GLY A 316       3.802  -2.435  18.671  1.00  0.00           O  
ATOM   3521  H   GLY A 316       4.268  -1.974  14.447  1.00  0.00           H  
ATOM   3522 1HA  GLY A 316       3.661  -0.647  16.289  1.00  0.00           H  
ATOM   3523 2HA  GLY A 316       2.393  -1.781  16.683  1.00  0.00           H  
ATOM   3524  N   ASP A 317       5.556  -2.527  17.266  1.00  0.00           N  
ATOM   3525  CA  ASP A 317       6.485  -3.072  18.248  1.00  0.00           C  
ATOM   3526  C   ASP A 317       7.817  -2.338  18.279  1.00  0.00           C  
ATOM   3527  O   ASP A 317       8.403  -2.143  19.342  1.00  0.00           O  
ATOM   3528  CB  ASP A 317       6.645  -4.553  17.952  1.00  0.00           C  
ATOM   3529  CG  ASP A 317       7.044  -4.838  16.500  1.00  0.00           C  
ATOM   3530  OD1 ASP A 317       7.287  -3.921  15.747  1.00  0.00           O  
ATOM   3531  OD2 ASP A 317       7.055  -5.991  16.147  1.00  0.00           O  
ATOM   3532  H   ASP A 317       5.886  -2.353  16.328  1.00  0.00           H  
ATOM   3533  HA  ASP A 317       6.031  -2.973  19.235  1.00  0.00           H  
ATOM   3534 1HB  ASP A 317       7.410  -4.971  18.607  1.00  0.00           H  
ATOM   3535 2HB  ASP A 317       5.714  -5.063  18.176  1.00  0.00           H  
ATOM   3536  N   LYS A 318       8.238  -1.866  17.122  1.00  0.00           N  
ATOM   3537  CA  LYS A 318       9.413  -1.021  16.991  1.00  0.00           C  
ATOM   3538  C   LYS A 318       8.909   0.313  16.504  1.00  0.00           C  
ATOM   3539  O   LYS A 318       8.563   0.464  15.335  1.00  0.00           O  
ATOM   3540  CB  LYS A 318      10.442  -1.614  16.034  1.00  0.00           C  
ATOM   3541  CG  LYS A 318      10.909  -3.006  16.418  1.00  0.00           C  
ATOM   3542  CD  LYS A 318      11.589  -2.994  17.774  1.00  0.00           C  
ATOM   3543  CE  LYS A 318      12.147  -4.358  18.123  1.00  0.00           C  
ATOM   3544  NZ  LYS A 318      12.752  -4.358  19.471  1.00  0.00           N  
ATOM   3545  H   LYS A 318       7.718  -2.144  16.306  1.00  0.00           H  
ATOM   3546  HA  LYS A 318       9.874  -0.885  17.966  1.00  0.00           H  
ATOM   3547 1HB  LYS A 318      10.012  -1.678  15.035  1.00  0.00           H  
ATOM   3548 2HB  LYS A 318      11.314  -0.964  15.977  1.00  0.00           H  
ATOM   3549 1HG  LYS A 318      10.065  -3.695  16.436  1.00  0.00           H  
ATOM   3550 2HG  LYS A 318      11.628  -3.355  15.677  1.00  0.00           H  
ATOM   3551 1HD  LYS A 318      12.395  -2.261  17.780  1.00  0.00           H  
ATOM   3552 2HD  LYS A 318      10.860  -2.715  18.535  1.00  0.00           H  
ATOM   3553 1HE  LYS A 318      11.352  -5.100  18.084  1.00  0.00           H  
ATOM   3554 2HE  LYS A 318      12.915  -4.623  17.398  1.00  0.00           H  
ATOM   3555 1HZ  LYS A 318      13.132  -5.270  19.683  1.00  0.00           H  
ATOM   3556 2HZ  LYS A 318      13.489  -3.665  19.461  1.00  0.00           H  
ATOM   3557 3HZ  LYS A 318      12.053  -4.114  20.159  1.00  0.00           H  
ATOM   3558  N   VAL A 319       8.779   1.260  17.418  1.00  0.00           N  
ATOM   3559  CA  VAL A 319       8.178   2.524  17.067  1.00  0.00           C  
ATOM   3560  C   VAL A 319       9.013   3.747  17.453  1.00  0.00           C  
ATOM   3561  O   VAL A 319       8.886   4.222  18.581  1.00  0.00           O  
ATOM   3562  CB  VAL A 319       6.802   2.626  17.739  1.00  0.00           C  
ATOM   3563  CG1 VAL A 319       6.121   3.906  17.311  1.00  0.00           C  
ATOM   3564  CG2 VAL A 319       5.954   1.415  17.368  1.00  0.00           C  
ATOM   3565  H   VAL A 319       9.107   1.103  18.356  1.00  0.00           H  
ATOM   3566  HA  VAL A 319       8.009   2.517  15.994  1.00  0.00           H  
ATOM   3567  HB  VAL A 319       6.929   2.665  18.820  1.00  0.00           H  
ATOM   3568 1HG1 VAL A 319       5.150   3.971  17.801  1.00  0.00           H  
ATOM   3569 2HG1 VAL A 319       6.733   4.761  17.597  1.00  0.00           H  
ATOM   3570 3HG1 VAL A 319       5.983   3.901  16.231  1.00  0.00           H  
ATOM   3571 1HG2 VAL A 319       4.979   1.496  17.848  1.00  0.00           H  
ATOM   3572 2HG2 VAL A 319       5.825   1.382  16.286  1.00  0.00           H  
ATOM   3573 3HG2 VAL A 319       6.443   0.502  17.704  1.00  0.00           H  
ATOM   3574  N   PRO A 320       9.968   4.160  16.588  1.00  0.00           N  
ATOM   3575  CA  PRO A 320      10.733   5.434  16.742  1.00  0.00           C  
ATOM   3576  C   PRO A 320      10.295   6.263  17.961  1.00  0.00           C  
ATOM   3577  O   PRO A 320       9.332   7.029  17.864  1.00  0.00           O  
ATOM   3578  CB  PRO A 320      10.497   6.186  15.437  1.00  0.00           C  
ATOM   3579  CG  PRO A 320      10.251   5.128  14.441  1.00  0.00           C  
ATOM   3580  CD  PRO A 320       9.482   4.096  15.187  1.00  0.00           C  
ATOM   3581  HA  PRO A 320      11.799   5.180  16.831  1.00  0.00           H  
ATOM   3582 1HB  PRO A 320       9.647   6.876  15.547  1.00  0.00           H  
ATOM   3583 2HB  PRO A 320      11.377   6.795  15.195  1.00  0.00           H  
ATOM   3584 1HG  PRO A 320       9.695   5.534  13.583  1.00  0.00           H  
ATOM   3585 2HG  PRO A 320      11.205   4.745  14.050  1.00  0.00           H  
ATOM   3586 1HD  PRO A 320       8.411   4.345  15.151  1.00  0.00           H  
ATOM   3587 2HD  PRO A 320       9.681   3.098  14.773  1.00  0.00           H  
ATOM   3588  N   GLN A 321      10.990   6.093  19.082  1.00  0.00           N  
ATOM   3589  CA  GLN A 321      10.641   6.723  20.349  1.00  0.00           C  
ATOM   3590  C   GLN A 321      11.080   8.172  20.494  1.00  0.00           C  
ATOM   3591  O   GLN A 321      10.383   8.966  21.130  1.00  0.00           O  
ATOM   3592  CB  GLN A 321      11.219   5.884  21.480  1.00  0.00           C  
ATOM   3593  CG  GLN A 321      10.531   4.541  21.619  1.00  0.00           C  
ATOM   3594  CD  GLN A 321       9.099   4.687  22.135  1.00  0.00           C  
ATOM   3595  OE1 GLN A 321       8.885   5.229  23.225  1.00  0.00           O  
ATOM   3596  NE2 GLN A 321       8.114   4.226  21.369  1.00  0.00           N  
ATOM   3597  H   GLN A 321      11.798   5.494  19.062  1.00  0.00           H  
ATOM   3598  HA  GLN A 321       9.555   6.704  20.437  1.00  0.00           H  
ATOM   3599 1HB  GLN A 321      12.280   5.713  21.304  1.00  0.00           H  
ATOM   3600 2HB  GLN A 321      11.121   6.420  22.424  1.00  0.00           H  
ATOM   3601 1HG  GLN A 321      10.491   4.067  20.639  1.00  0.00           H  
ATOM   3602 2HG  GLN A 321      11.097   3.918  22.311  1.00  0.00           H  
ATOM   3603 1HE2 GLN A 321       7.166   4.305  21.680  1.00  0.00           H  
ATOM   3604 2HE2 GLN A 321       8.317   3.837  20.470  1.00  0.00           H  
ATOM   3605  N   THR A 322      12.218   8.538  19.918  1.00  0.00           N  
ATOM   3606  CA  THR A 322      12.625   9.929  20.025  1.00  0.00           C  
ATOM   3607  C   THR A 322      11.944  10.688  18.916  1.00  0.00           C  
ATOM   3608  O   THR A 322      11.580  10.095  17.905  1.00  0.00           O  
ATOM   3609  CB  THR A 322      14.163  10.113  19.932  1.00  0.00           C  
ATOM   3610  OG1 THR A 322      14.654   9.703  18.644  1.00  0.00           O  
ATOM   3611  CG2 THR A 322      14.849   9.274  21.000  1.00  0.00           C  
ATOM   3612  H   THR A 322      12.781   7.879  19.404  1.00  0.00           H  
ATOM   3613  HA  THR A 322      12.284  10.333  20.979  1.00  0.00           H  
ATOM   3614  HB  THR A 322      14.411  11.163  20.087  1.00  0.00           H  
ATOM   3615  HG1 THR A 322      14.462   8.776  18.498  1.00  0.00           H  
ATOM   3616 1HG2 THR A 322      15.927   9.415  20.936  1.00  0.00           H  
ATOM   3617 2HG2 THR A 322      14.500   9.584  21.985  1.00  0.00           H  
ATOM   3618 3HG2 THR A 322      14.610   8.223  20.845  1.00  0.00           H  
ATOM   3619  N   TRP A 323      11.792  11.998  19.084  1.00  0.00           N  
ATOM   3620  CA  TRP A 323      11.135  12.809  18.064  1.00  0.00           C  
ATOM   3621  C   TRP A 323      12.046  12.950  16.860  1.00  0.00           C  
ATOM   3622  O   TRP A 323      11.587  13.206  15.746  1.00  0.00           O  
ATOM   3623  CB  TRP A 323      10.783  14.204  18.593  1.00  0.00           C  
ATOM   3624  CG  TRP A 323      11.969  15.094  18.829  1.00  0.00           C  
ATOM   3625  CD1 TRP A 323      12.674  15.253  19.985  1.00  0.00           C  
ATOM   3626  CD2 TRP A 323      12.589  15.971  17.855  1.00  0.00           C  
ATOM   3627  NE1 TRP A 323      13.688  16.162  19.798  1.00  0.00           N  
ATOM   3628  CE2 TRP A 323      13.650  16.611  18.500  1.00  0.00           C  
ATOM   3629  CE3 TRP A 323      12.334  16.253  16.506  1.00  0.00           C  
ATOM   3630  CZ2 TRP A 323      14.465  17.520  17.843  1.00  0.00           C  
ATOM   3631  CZ3 TRP A 323      13.151  17.161  15.847  1.00  0.00           C  
ATOM   3632  CH2 TRP A 323      14.190  17.777  16.499  1.00  0.00           C  
ATOM   3633  H   TRP A 323      12.122  12.435  19.932  1.00  0.00           H  
ATOM   3634  HA  TRP A 323      10.221  12.309  17.750  1.00  0.00           H  
ATOM   3635 1HB  TRP A 323      10.113  14.701  17.892  1.00  0.00           H  
ATOM   3636 2HB  TRP A 323      10.247  14.101  19.537  1.00  0.00           H  
ATOM   3637  HD1 TRP A 323      12.465  14.733  20.918  1.00  0.00           H  
ATOM   3638  HE1 TRP A 323      14.354  16.451  20.499  1.00  0.00           H  
ATOM   3639  HE3 TRP A 323      11.511  15.764  15.984  1.00  0.00           H  
ATOM   3640  HZ2 TRP A 323      15.297  18.018  18.342  1.00  0.00           H  
ATOM   3641  HZ3 TRP A 323      12.947  17.371  14.796  1.00  0.00           H  
ATOM   3642  HH2 TRP A 323      14.814  18.483  15.950  1.00  0.00           H  
ATOM   3643  N   VAL A 324      13.344  12.774  17.097  1.00  0.00           N  
ATOM   3644  CA  VAL A 324      14.326  12.838  16.046  1.00  0.00           C  
ATOM   3645  C   VAL A 324      14.165  11.601  15.195  1.00  0.00           C  
ATOM   3646  O   VAL A 324      14.078  11.697  13.972  1.00  0.00           O  
ATOM   3647  CB  VAL A 324      15.752  12.913  16.622  1.00  0.00           C  
ATOM   3648  CG1 VAL A 324      16.767  12.835  15.500  1.00  0.00           C  
ATOM   3649  CG2 VAL A 324      15.926  14.197  17.402  1.00  0.00           C  
ATOM   3650  H   VAL A 324      13.657  12.584  18.037  1.00  0.00           H  
ATOM   3651  HA  VAL A 324      14.141  13.722  15.434  1.00  0.00           H  
ATOM   3652  HB  VAL A 324      15.918  12.059  17.279  1.00  0.00           H  
ATOM   3653 1HG1 VAL A 324      17.775  12.872  15.918  1.00  0.00           H  
ATOM   3654 2HG1 VAL A 324      16.633  11.903  14.960  1.00  0.00           H  
ATOM   3655 3HG1 VAL A 324      16.626  13.675  14.821  1.00  0.00           H  
ATOM   3656 1HG2 VAL A 324      16.934  14.240  17.813  1.00  0.00           H  
ATOM   3657 2HG2 VAL A 324      15.767  15.047  16.739  1.00  0.00           H  
ATOM   3658 3HG2 VAL A 324      15.201  14.226  18.215  1.00  0.00           H  
ATOM   3659  N   GLY A 325      14.089  10.440  15.857  1.00  0.00           N  
ATOM   3660  CA  GLY A 325      13.891   9.165  15.183  1.00  0.00           C  
ATOM   3661  C   GLY A 325      12.596   9.182  14.394  1.00  0.00           C  
ATOM   3662  O   GLY A 325      12.563   8.730  13.252  1.00  0.00           O  
ATOM   3663  H   GLY A 325      14.181  10.421  16.863  1.00  0.00           H  
ATOM   3664 1HA  GLY A 325      14.730   8.970  14.514  1.00  0.00           H  
ATOM   3665 2HA  GLY A 325      13.867   8.361  15.917  1.00  0.00           H  
ATOM   3666  N   LYS A 326      11.535   9.720  15.004  1.00  0.00           N  
ATOM   3667  CA  LYS A 326      10.237   9.839  14.351  1.00  0.00           C  
ATOM   3668  C   LYS A 326      10.341  10.645  13.064  1.00  0.00           C  
ATOM   3669  O   LYS A 326       9.921  10.188  11.997  1.00  0.00           O  
ATOM   3670  CB  LYS A 326       9.227  10.526  15.284  1.00  0.00           C  
ATOM   3671  CG  LYS A 326       8.694   9.698  16.451  1.00  0.00           C  
ATOM   3672  CD  LYS A 326       7.754  10.540  17.310  1.00  0.00           C  
ATOM   3673  CE  LYS A 326       7.013   9.736  18.380  1.00  0.00           C  
ATOM   3674  NZ  LYS A 326       7.923   9.043  19.336  1.00  0.00           N  
ATOM   3675  H   LYS A 326      11.628  10.052  15.952  1.00  0.00           H  
ATOM   3676  HA  LYS A 326       9.877   8.841  14.099  1.00  0.00           H  
ATOM   3677 1HB  LYS A 326       9.686  11.419  15.708  1.00  0.00           H  
ATOM   3678 2HB  LYS A 326       8.368  10.857  14.700  1.00  0.00           H  
ATOM   3679 1HG  LYS A 326       8.148   8.836  16.066  1.00  0.00           H  
ATOM   3680 2HG  LYS A 326       9.516   9.341  17.061  1.00  0.00           H  
ATOM   3681 1HD  LYS A 326       8.324  11.326  17.805  1.00  0.00           H  
ATOM   3682 2HD  LYS A 326       7.014  11.014  16.664  1.00  0.00           H  
ATOM   3683 1HE  LYS A 326       6.386  10.425  18.943  1.00  0.00           H  
ATOM   3684 2HE  LYS A 326       6.376   8.999  17.904  1.00  0.00           H  
ATOM   3685 1HZ  LYS A 326       7.367   8.555  20.024  1.00  0.00           H  
ATOM   3686 2HZ  LYS A 326       8.497   8.370  18.843  1.00  0.00           H  
ATOM   3687 3HZ  LYS A 326       8.512   9.720  19.799  1.00  0.00           H  
ATOM   3688  N   THR A 327      10.921  11.837  13.173  1.00  0.00           N  
ATOM   3689  CA  THR A 327      11.072  12.732  12.037  1.00  0.00           C  
ATOM   3690  C   THR A 327      11.849  12.070  10.913  1.00  0.00           C  
ATOM   3691  O   THR A 327      11.421  12.085   9.756  1.00  0.00           O  
ATOM   3692  CB  THR A 327      11.793  14.024  12.458  1.00  0.00           C  
ATOM   3693  OG1 THR A 327      11.018  14.704  13.453  1.00  0.00           O  
ATOM   3694  CG2 THR A 327      11.987  14.935  11.259  1.00  0.00           C  
ATOM   3695  H   THR A 327      11.248  12.150  14.075  1.00  0.00           H  
ATOM   3696  HA  THR A 327      10.082  12.989  11.661  1.00  0.00           H  
ATOM   3697  HB  THR A 327      12.766  13.775  12.880  1.00  0.00           H  
ATOM   3698  HG1 THR A 327      11.471  15.510  13.714  1.00  0.00           H  
ATOM   3699 1HG2 THR A 327      12.502  15.844  11.571  1.00  0.00           H  
ATOM   3700 2HG2 THR A 327      12.586  14.420  10.506  1.00  0.00           H  
ATOM   3701 3HG2 THR A 327      11.018  15.194  10.835  1.00  0.00           H  
ATOM   3702  N   ILE A 328      12.983  11.478  11.272  1.00  0.00           N  
ATOM   3703  CA  ILE A 328      13.844  10.812  10.319  1.00  0.00           C  
ATOM   3704  C   ILE A 328      13.131   9.665   9.648  1.00  0.00           C  
ATOM   3705  O   ILE A 328      13.274   9.468   8.442  1.00  0.00           O  
ATOM   3706  CB  ILE A 328      15.108  10.277  10.977  1.00  0.00           C  
ATOM   3707  CG1 ILE A 328      16.007  11.418  11.441  1.00  0.00           C  
ATOM   3708  CG2 ILE A 328      15.839   9.422   9.974  1.00  0.00           C  
ATOM   3709  CD1 ILE A 328      17.129  10.958  12.338  1.00  0.00           C  
ATOM   3710  H   ILE A 328      13.265  11.501  12.239  1.00  0.00           H  
ATOM   3711  HA  ILE A 328      14.131  11.530   9.551  1.00  0.00           H  
ATOM   3712  HB  ILE A 328      14.845   9.678  11.848  1.00  0.00           H  
ATOM   3713 1HG1 ILE A 328      16.442  11.906  10.570  1.00  0.00           H  
ATOM   3714 2HG1 ILE A 328      15.410  12.153  11.978  1.00  0.00           H  
ATOM   3715 1HG2 ILE A 328      16.732   9.022  10.439  1.00  0.00           H  
ATOM   3716 2HG2 ILE A 328      15.199   8.606   9.650  1.00  0.00           H  
ATOM   3717 3HG2 ILE A 328      16.112  10.031   9.114  1.00  0.00           H  
ATOM   3718 1HD1 ILE A 328      17.734  11.815  12.633  1.00  0.00           H  
ATOM   3719 2HD1 ILE A 328      16.713  10.484  13.228  1.00  0.00           H  
ATOM   3720 3HD1 ILE A 328      17.750  10.244  11.804  1.00  0.00           H  
ATOM   3721  N   ALA A 329      12.374   8.896  10.431  1.00  0.00           N  
ATOM   3722  CA  ALA A 329      11.633   7.774   9.890  1.00  0.00           C  
ATOM   3723  C   ALA A 329      10.847   8.230   8.691  1.00  0.00           C  
ATOM   3724  O   ALA A 329      11.002   7.668   7.610  1.00  0.00           O  
ATOM   3725  CB  ALA A 329      10.703   7.176  10.933  1.00  0.00           C  
ATOM   3726  H   ALA A 329      12.311   9.089  11.417  1.00  0.00           H  
ATOM   3727  HA  ALA A 329      12.345   7.017   9.563  1.00  0.00           H  
ATOM   3728 1HB  ALA A 329      10.169   6.333  10.496  1.00  0.00           H  
ATOM   3729 2HB  ALA A 329      11.284   6.835  11.790  1.00  0.00           H  
ATOM   3730 3HB  ALA A 329       9.984   7.922  11.258  1.00  0.00           H  
ATOM   3731  N   SER A 330      10.044   9.277   8.876  1.00  0.00           N  
ATOM   3732  CA  SER A 330       9.230   9.831   7.799  1.00  0.00           C  
ATOM   3733  C   SER A 330      10.066  10.310   6.619  1.00  0.00           C  
ATOM   3734  O   SER A 330       9.714  10.081   5.457  1.00  0.00           O  
ATOM   3735  CB  SER A 330       8.401  10.978   8.321  1.00  0.00           C  
ATOM   3736  OG  SER A 330       7.437  10.528   9.233  1.00  0.00           O  
ATOM   3737  H   SER A 330       9.988   9.688   9.802  1.00  0.00           H  
ATOM   3738  HA  SER A 330       8.558   9.050   7.446  1.00  0.00           H  
ATOM   3739 1HB  SER A 330       9.050  11.706   8.805  1.00  0.00           H  
ATOM   3740 2HB  SER A 330       7.921  11.481   7.490  1.00  0.00           H  
ATOM   3741  HG  SER A 330       6.942  11.306   9.501  1.00  0.00           H  
ATOM   3742  N   CYS A 331      11.216  10.924   6.915  1.00  0.00           N  
ATOM   3743  CA  CYS A 331      12.108  11.448   5.877  1.00  0.00           C  
ATOM   3744  C   CYS A 331      12.583  10.393   4.869  1.00  0.00           C  
ATOM   3745  O   CYS A 331      13.054  10.746   3.788  1.00  0.00           O  
ATOM   3746  CB  CYS A 331      13.342  12.098   6.508  1.00  0.00           C  
ATOM   3747  SG  CYS A 331      12.986  13.583   7.475  1.00  0.00           S  
ATOM   3748  H   CYS A 331      11.456  11.080   7.886  1.00  0.00           H  
ATOM   3749  HA  CYS A 331      11.564  12.218   5.329  1.00  0.00           H  
ATOM   3750 1HB  CYS A 331      13.849  11.387   7.155  1.00  0.00           H  
ATOM   3751 2HB  CYS A 331      14.042  12.374   5.721  1.00  0.00           H  
ATOM   3752  HG  CYS A 331      14.246  13.830   7.819  1.00  0.00           H  
ATOM   3753  N   PHE A 332      12.464   9.112   5.205  1.00  0.00           N  
ATOM   3754  CA  PHE A 332      12.847   8.057   4.290  1.00  0.00           C  
ATOM   3755  C   PHE A 332      11.659   7.172   3.952  1.00  0.00           C  
ATOM   3756  O   PHE A 332      11.582   6.644   2.843  1.00  0.00           O  
ATOM   3757  CB  PHE A 332      13.986   7.241   4.872  1.00  0.00           C  
ATOM   3758  CG  PHE A 332      15.262   8.019   4.995  1.00  0.00           C  
ATOM   3759  CD1 PHE A 332      15.675   8.543   6.209  1.00  0.00           C  
ATOM   3760  CD2 PHE A 332      16.055   8.230   3.878  1.00  0.00           C  
ATOM   3761  CE1 PHE A 332      16.850   9.263   6.302  1.00  0.00           C  
ATOM   3762  CE2 PHE A 332      17.228   8.949   3.968  1.00  0.00           C  
ATOM   3763  CZ  PHE A 332      17.625   9.468   5.182  1.00  0.00           C  
ATOM   3764  H   PHE A 332      12.081   8.844   6.102  1.00  0.00           H  
ATOM   3765  HA  PHE A 332      13.199   8.513   3.364  1.00  0.00           H  
ATOM   3766 1HB  PHE A 332      13.705   6.888   5.863  1.00  0.00           H  
ATOM   3767 2HB  PHE A 332      14.172   6.370   4.246  1.00  0.00           H  
ATOM   3768  HD1 PHE A 332      15.062   8.381   7.095  1.00  0.00           H  
ATOM   3769  HD2 PHE A 332      15.739   7.821   2.918  1.00  0.00           H  
ATOM   3770  HE1 PHE A 332      17.167   9.671   7.260  1.00  0.00           H  
ATOM   3771  HE2 PHE A 332      17.840   9.109   3.080  1.00  0.00           H  
ATOM   3772  HZ  PHE A 332      18.551  10.036   5.255  1.00  0.00           H  
ATOM   3773  N   SER A 333      10.733   7.033   4.907  1.00  0.00           N  
ATOM   3774  CA  SER A 333       9.540   6.207   4.759  1.00  0.00           C  
ATOM   3775  C   SER A 333       8.784   6.538   3.484  1.00  0.00           C  
ATOM   3776  O   SER A 333       8.405   5.646   2.730  1.00  0.00           O  
ATOM   3777  CB  SER A 333       8.603   6.420   5.948  1.00  0.00           C  
ATOM   3778  OG  SER A 333       9.178   5.982   7.153  1.00  0.00           O  
ATOM   3779  H   SER A 333      10.862   7.505   5.784  1.00  0.00           H  
ATOM   3780  HA  SER A 333       9.844   5.160   4.720  1.00  0.00           H  
ATOM   3781 1HB  SER A 333       8.358   7.478   6.022  1.00  0.00           H  
ATOM   3782 2HB  SER A 333       7.680   5.887   5.763  1.00  0.00           H  
ATOM   3783  HG  SER A 333      10.086   6.290   7.138  1.00  0.00           H  
ATOM   3784  N   VAL A 334       8.609   7.829   3.218  1.00  0.00           N  
ATOM   3785  CA  VAL A 334       7.873   8.273   2.036  1.00  0.00           C  
ATOM   3786  C   VAL A 334       8.311   7.594   0.745  1.00  0.00           C  
ATOM   3787  O   VAL A 334       7.491   7.017   0.024  1.00  0.00           O  
ATOM   3788  CB  VAL A 334       8.042   9.798   1.855  1.00  0.00           C  
ATOM   3789  CG1 VAL A 334       7.470  10.239   0.515  1.00  0.00           C  
ATOM   3790  CG2 VAL A 334       7.349  10.532   2.989  1.00  0.00           C  
ATOM   3791  H   VAL A 334       8.960   8.520   3.874  1.00  0.00           H  
ATOM   3792  HA  VAL A 334       6.820   8.055   2.192  1.00  0.00           H  
ATOM   3793  HB  VAL A 334       9.106  10.039   1.859  1.00  0.00           H  
ATOM   3794 1HG1 VAL A 334       7.611  11.314   0.397  1.00  0.00           H  
ATOM   3795 2HG1 VAL A 334       7.980   9.719  -0.295  1.00  0.00           H  
ATOM   3796 3HG1 VAL A 334       6.406  10.010   0.480  1.00  0.00           H  
ATOM   3797 1HG2 VAL A 334       7.486  11.606   2.863  1.00  0.00           H  
ATOM   3798 2HG2 VAL A 334       6.285  10.301   2.975  1.00  0.00           H  
ATOM   3799 3HG2 VAL A 334       7.775  10.222   3.942  1.00  0.00           H  
ATOM   3800  N   PHE A 335       9.597   7.668   0.450  1.00  0.00           N  
ATOM   3801  CA  PHE A 335      10.071   7.159  -0.817  1.00  0.00           C  
ATOM   3802  C   PHE A 335      10.401   5.690  -0.784  1.00  0.00           C  
ATOM   3803  O   PHE A 335      10.226   5.006  -1.786  1.00  0.00           O  
ATOM   3804  CB  PHE A 335      11.291   7.956  -1.251  1.00  0.00           C  
ATOM   3805  CG  PHE A 335      10.945   9.373  -1.593  1.00  0.00           C  
ATOM   3806  CD1 PHE A 335      11.219  10.399  -0.702  1.00  0.00           C  
ATOM   3807  CD2 PHE A 335      10.335   9.683  -2.798  1.00  0.00           C  
ATOM   3808  CE1 PHE A 335      10.894  11.707  -1.009  1.00  0.00           C  
ATOM   3809  CE2 PHE A 335      10.008  10.989  -3.108  1.00  0.00           C  
ATOM   3810  CZ  PHE A 335      10.288  12.002  -2.212  1.00  0.00           C  
ATOM   3811  H   PHE A 335      10.239   8.115   1.089  1.00  0.00           H  
ATOM   3812  HA  PHE A 335       9.284   7.311  -1.556  1.00  0.00           H  
ATOM   3813 1HB  PHE A 335      12.031   7.965  -0.452  1.00  0.00           H  
ATOM   3814 2HB  PHE A 335      11.746   7.491  -2.124  1.00  0.00           H  
ATOM   3815  HD1 PHE A 335      11.696  10.164   0.250  1.00  0.00           H  
ATOM   3816  HD2 PHE A 335      10.112   8.882  -3.504  1.00  0.00           H  
ATOM   3817  HE1 PHE A 335      11.115  12.504  -0.299  1.00  0.00           H  
ATOM   3818  HE2 PHE A 335       9.528  11.221  -4.058  1.00  0.00           H  
ATOM   3819  HZ  PHE A 335      10.030  13.032  -2.455  1.00  0.00           H  
ATOM   3820  N   ALA A 336      10.833   5.182   0.364  1.00  0.00           N  
ATOM   3821  CA  ALA A 336      11.169   3.770   0.455  1.00  0.00           C  
ATOM   3822  C   ALA A 336       9.925   2.940   0.174  1.00  0.00           C  
ATOM   3823  O   ALA A 336       9.974   1.940  -0.544  1.00  0.00           O  
ATOM   3824  CB  ALA A 336      11.753   3.456   1.817  1.00  0.00           C  
ATOM   3825  H   ALA A 336      10.952   5.770   1.176  1.00  0.00           H  
ATOM   3826  HA  ALA A 336      11.910   3.541  -0.312  1.00  0.00           H  
ATOM   3827 1HB  ALA A 336      12.023   2.405   1.858  1.00  0.00           H  
ATOM   3828 2HB  ALA A 336      12.645   4.063   1.977  1.00  0.00           H  
ATOM   3829 3HB  ALA A 336      11.020   3.679   2.591  1.00  0.00           H  
ATOM   3830  N   ILE A 337       8.807   3.400   0.716  1.00  0.00           N  
ATOM   3831  CA  ILE A 337       7.522   2.784   0.501  1.00  0.00           C  
ATOM   3832  C   ILE A 337       7.086   2.917  -0.936  1.00  0.00           C  
ATOM   3833  O   ILE A 337       6.613   1.953  -1.538  1.00  0.00           O  
ATOM   3834  CB  ILE A 337       6.494   3.411   1.404  1.00  0.00           C  
ATOM   3835  CG1 ILE A 337       6.841   3.039   2.834  1.00  0.00           C  
ATOM   3836  CG2 ILE A 337       5.112   2.965   0.992  1.00  0.00           C  
ATOM   3837  CD1 ILE A 337       6.042   3.795   3.854  1.00  0.00           C  
ATOM   3838  H   ILE A 337       8.843   4.215   1.313  1.00  0.00           H  
ATOM   3839  HA  ILE A 337       7.600   1.724   0.740  1.00  0.00           H  
ATOM   3840  HB  ILE A 337       6.553   4.496   1.335  1.00  0.00           H  
ATOM   3841 1HG1 ILE A 337       6.696   1.974   2.966  1.00  0.00           H  
ATOM   3842 2HG1 ILE A 337       7.896   3.250   3.007  1.00  0.00           H  
ATOM   3843 1HG2 ILE A 337       4.370   3.412   1.654  1.00  0.00           H  
ATOM   3844 2HG2 ILE A 337       4.920   3.276  -0.033  1.00  0.00           H  
ATOM   3845 3HG2 ILE A 337       5.053   1.882   1.050  1.00  0.00           H  
ATOM   3846 1HD1 ILE A 337       6.352   3.481   4.849  1.00  0.00           H  
ATOM   3847 2HD1 ILE A 337       6.217   4.864   3.737  1.00  0.00           H  
ATOM   3848 3HD1 ILE A 337       4.982   3.584   3.719  1.00  0.00           H  
ATOM   3849  N   SER A 338       7.253   4.117  -1.490  1.00  0.00           N  
ATOM   3850  CA  SER A 338       6.905   4.352  -2.880  1.00  0.00           C  
ATOM   3851  C   SER A 338       7.621   3.364  -3.803  1.00  0.00           C  
ATOM   3852  O   SER A 338       7.009   2.820  -4.724  1.00  0.00           O  
ATOM   3853  CB  SER A 338       7.262   5.774  -3.263  1.00  0.00           C  
ATOM   3854  OG  SER A 338       6.488   6.696  -2.544  1.00  0.00           O  
ATOM   3855  H   SER A 338       7.612   4.893  -0.945  1.00  0.00           H  
ATOM   3856  HA  SER A 338       5.829   4.214  -2.997  1.00  0.00           H  
ATOM   3857 1HB  SER A 338       8.318   5.952  -3.070  1.00  0.00           H  
ATOM   3858 2HB  SER A 338       7.099   5.913  -4.331  1.00  0.00           H  
ATOM   3859  HG  SER A 338       6.754   7.565  -2.855  1.00  0.00           H  
ATOM   3860  N   PHE A 339       8.904   3.109  -3.531  1.00  0.00           N  
ATOM   3861  CA  PHE A 339       9.682   2.175  -4.334  1.00  0.00           C  
ATOM   3862  C   PHE A 339       9.314   0.732  -4.052  1.00  0.00           C  
ATOM   3863  O   PHE A 339       9.469  -0.116  -4.921  1.00  0.00           O  
ATOM   3864  CB  PHE A 339      11.184   2.395  -4.132  1.00  0.00           C  
ATOM   3865  CG  PHE A 339      11.678   3.597  -4.884  1.00  0.00           C  
ATOM   3866  CD1 PHE A 339      12.079   4.753  -4.237  1.00  0.00           C  
ATOM   3867  CD2 PHE A 339      11.715   3.569  -6.266  1.00  0.00           C  
ATOM   3868  CE1 PHE A 339      12.494   5.856  -4.955  1.00  0.00           C  
ATOM   3869  CE2 PHE A 339      12.139   4.663  -6.990  1.00  0.00           C  
ATOM   3870  CZ  PHE A 339      12.526   5.812  -6.333  1.00  0.00           C  
ATOM   3871  H   PHE A 339       9.351   3.591  -2.767  1.00  0.00           H  
ATOM   3872  HA  PHE A 339       9.462   2.372  -5.384  1.00  0.00           H  
ATOM   3873 1HB  PHE A 339      11.399   2.537  -3.074  1.00  0.00           H  
ATOM   3874 2HB  PHE A 339      11.738   1.522  -4.473  1.00  0.00           H  
ATOM   3875  HD1 PHE A 339      12.063   4.791  -3.151  1.00  0.00           H  
ATOM   3876  HD2 PHE A 339      11.398   2.664  -6.783  1.00  0.00           H  
ATOM   3877  HE1 PHE A 339      12.803   6.761  -4.432  1.00  0.00           H  
ATOM   3878  HE2 PHE A 339      12.161   4.624  -8.079  1.00  0.00           H  
ATOM   3879  HZ  PHE A 339      12.857   6.680  -6.901  1.00  0.00           H  
ATOM   3880  N   PHE A 340       8.815   0.443  -2.856  1.00  0.00           N  
ATOM   3881  CA  PHE A 340       8.316  -0.896  -2.565  1.00  0.00           C  
ATOM   3882  C   PHE A 340       7.133  -1.232  -3.478  1.00  0.00           C  
ATOM   3883  O   PHE A 340       7.089  -2.294  -4.100  1.00  0.00           O  
ATOM   3884  CB  PHE A 340       7.884  -1.010  -1.108  1.00  0.00           C  
ATOM   3885  CG  PHE A 340       7.307  -2.347  -0.741  1.00  0.00           C  
ATOM   3886  CD1 PHE A 340       8.123  -3.413  -0.393  1.00  0.00           C  
ATOM   3887  CD2 PHE A 340       5.939  -2.541  -0.747  1.00  0.00           C  
ATOM   3888  CE1 PHE A 340       7.585  -4.637  -0.046  1.00  0.00           C  
ATOM   3889  CE2 PHE A 340       5.399  -3.763  -0.410  1.00  0.00           C  
ATOM   3890  CZ  PHE A 340       6.221  -4.814  -0.055  1.00  0.00           C  
ATOM   3891  H   PHE A 340       8.773   1.154  -2.138  1.00  0.00           H  
ATOM   3892  HA  PHE A 340       9.114  -1.615  -2.754  1.00  0.00           H  
ATOM   3893 1HB  PHE A 340       8.740  -0.821  -0.469  1.00  0.00           H  
ATOM   3894 2HB  PHE A 340       7.138  -0.254  -0.882  1.00  0.00           H  
ATOM   3895  HD1 PHE A 340       9.204  -3.274  -0.387  1.00  0.00           H  
ATOM   3896  HD2 PHE A 340       5.285  -1.714  -1.025  1.00  0.00           H  
ATOM   3897  HE1 PHE A 340       8.240  -5.459   0.233  1.00  0.00           H  
ATOM   3898  HE2 PHE A 340       4.320  -3.892  -0.424  1.00  0.00           H  
ATOM   3899  HZ  PHE A 340       5.793  -5.776   0.215  1.00  0.00           H  
ATOM   3900  N   ALA A 341       6.161  -0.322  -3.522  1.00  0.00           N  
ATOM   3901  CA  ALA A 341       4.941  -0.491  -4.312  1.00  0.00           C  
ATOM   3902  C   ALA A 341       5.166  -0.450  -5.829  1.00  0.00           C  
ATOM   3903  O   ALA A 341       4.547  -1.218  -6.569  1.00  0.00           O  
ATOM   3904  CB  ALA A 341       3.945   0.591  -3.931  1.00  0.00           C  
ATOM   3905  H   ALA A 341       6.273   0.522  -2.976  1.00  0.00           H  
ATOM   3906  HA  ALA A 341       4.520  -1.466  -4.066  1.00  0.00           H  
ATOM   3907 1HB  ALA A 341       3.018   0.442  -4.484  1.00  0.00           H  
ATOM   3908 2HB  ALA A 341       3.743   0.539  -2.862  1.00  0.00           H  
ATOM   3909 3HB  ALA A 341       4.359   1.568  -4.175  1.00  0.00           H  
ATOM   3910  N   LEU A 342       6.035   0.456  -6.274  1.00  0.00           N  
ATOM   3911  CA  LEU A 342       6.306   0.684  -7.693  1.00  0.00           C  
ATOM   3912  C   LEU A 342       6.445  -0.589  -8.582  1.00  0.00           C  
ATOM   3913  O   LEU A 342       5.805  -0.626  -9.631  1.00  0.00           O  
ATOM   3914  CB  LEU A 342       7.518   1.628  -7.804  1.00  0.00           C  
ATOM   3915  CG  LEU A 342       8.002   1.939  -9.211  1.00  0.00           C  
ATOM   3916  CD1 LEU A 342       6.881   2.609  -9.986  1.00  0.00           C  
ATOM   3917  CD2 LEU A 342       9.216   2.847  -9.114  1.00  0.00           C  
ATOM   3918  H   LEU A 342       6.511   1.048  -5.607  1.00  0.00           H  
ATOM   3919  HA  LEU A 342       5.458   1.239  -8.088  1.00  0.00           H  
ATOM   3920 1HB  LEU A 342       7.219   2.581  -7.370  1.00  0.00           H  
ATOM   3921 2HB  LEU A 342       8.353   1.261  -7.218  1.00  0.00           H  
ATOM   3922  HG  LEU A 342       8.271   1.017  -9.722  1.00  0.00           H  
ATOM   3923 1HD1 LEU A 342       7.212   2.835 -10.997  1.00  0.00           H  
ATOM   3924 2HD1 LEU A 342       6.023   1.938 -10.031  1.00  0.00           H  
ATOM   3925 3HD1 LEU A 342       6.593   3.532  -9.484  1.00  0.00           H  
ATOM   3926 1HD2 LEU A 342       9.583   3.082 -10.111  1.00  0.00           H  
ATOM   3927 2HD2 LEU A 342       8.940   3.769  -8.603  1.00  0.00           H  
ATOM   3928 3HD2 LEU A 342       9.998   2.342  -8.552  1.00  0.00           H  
ATOM   3929  N   PRO A 343       7.231  -1.621  -8.204  1.00  0.00           N  
ATOM   3930  CA  PRO A 343       7.404  -2.907  -8.886  1.00  0.00           C  
ATOM   3931  C   PRO A 343       6.104  -3.632  -9.175  1.00  0.00           C  
ATOM   3932  O   PRO A 343       6.003  -4.333 -10.178  1.00  0.00           O  
ATOM   3933  CB  PRO A 343       8.275  -3.695  -7.913  1.00  0.00           C  
ATOM   3934  CG  PRO A 343       9.129  -2.658  -7.294  1.00  0.00           C  
ATOM   3935  CD  PRO A 343       8.268  -1.447  -7.184  1.00  0.00           C  
ATOM   3936  HA  PRO A 343       7.948  -2.738  -9.822  1.00  0.00           H  
ATOM   3937 1HB  PRO A 343       7.642  -4.218  -7.181  1.00  0.00           H  
ATOM   3938 2HB  PRO A 343       8.849  -4.464  -8.448  1.00  0.00           H  
ATOM   3939 1HG  PRO A 343       9.477  -3.003  -6.311  1.00  0.00           H  
ATOM   3940 2HG  PRO A 343      10.025  -2.487  -7.908  1.00  0.00           H  
ATOM   3941 1HD  PRO A 343       7.824  -1.386  -6.189  1.00  0.00           H  
ATOM   3942 2HD  PRO A 343       8.899  -0.585  -7.415  1.00  0.00           H  
ATOM   3943  N   ALA A 344       5.113  -3.484  -8.301  1.00  0.00           N  
ATOM   3944  CA  ALA A 344       3.827  -4.120  -8.529  1.00  0.00           C  
ATOM   3945  C   ALA A 344       3.186  -3.462  -9.730  1.00  0.00           C  
ATOM   3946  O   ALA A 344       2.630  -4.133 -10.598  1.00  0.00           O  
ATOM   3947  CB  ALA A 344       2.933  -4.012  -7.300  1.00  0.00           C  
ATOM   3948  H   ALA A 344       5.230  -2.891  -7.494  1.00  0.00           H  
ATOM   3949  HA  ALA A 344       3.993  -5.172  -8.761  1.00  0.00           H  
ATOM   3950 1HB  ALA A 344       1.979  -4.497  -7.498  1.00  0.00           H  
ATOM   3951 2HB  ALA A 344       3.419  -4.498  -6.453  1.00  0.00           H  
ATOM   3952 3HB  ALA A 344       2.761  -2.963  -7.066  1.00  0.00           H  
ATOM   3953  N   GLY A 345       3.305  -2.136  -9.783  1.00  0.00           N  
ATOM   3954  CA  GLY A 345       2.782  -1.362 -10.903  1.00  0.00           C  
ATOM   3955  C   GLY A 345       3.524  -1.699 -12.191  1.00  0.00           C  
ATOM   3956  O   GLY A 345       2.906  -1.853 -13.245  1.00  0.00           O  
ATOM   3957  H   GLY A 345       3.767  -1.665  -9.007  1.00  0.00           H  
ATOM   3958 1HA  GLY A 345       1.718  -1.570 -11.026  1.00  0.00           H  
ATOM   3959 2HA  GLY A 345       2.880  -0.298 -10.689  1.00  0.00           H  
ATOM   3960  N   ILE A 346       4.849  -1.835 -12.087  1.00  0.00           N  
ATOM   3961  CA  ILE A 346       5.693  -2.155 -13.229  1.00  0.00           C  
ATOM   3962  C   ILE A 346       5.322  -3.481 -13.837  1.00  0.00           C  
ATOM   3963  O   ILE A 346       5.098  -3.574 -15.042  1.00  0.00           O  
ATOM   3964  CB  ILE A 346       7.180  -2.201 -12.827  1.00  0.00           C  
ATOM   3965  CG1 ILE A 346       7.666  -0.814 -12.470  1.00  0.00           C  
ATOM   3966  CG2 ILE A 346       8.015  -2.760 -13.956  1.00  0.00           C  
ATOM   3967  CD1 ILE A 346       9.025  -0.768 -11.804  1.00  0.00           C  
ATOM   3968  H   ILE A 346       5.282  -1.687 -11.188  1.00  0.00           H  
ATOM   3969  HA  ILE A 346       5.560  -1.382 -13.986  1.00  0.00           H  
ATOM   3970  HB  ILE A 346       7.299  -2.831 -11.947  1.00  0.00           H  
ATOM   3971 1HG1 ILE A 346       7.719  -0.255 -13.394  1.00  0.00           H  
ATOM   3972 2HG1 ILE A 346       6.940  -0.334 -11.816  1.00  0.00           H  
ATOM   3973 1HG2 ILE A 346       9.061  -2.791 -13.655  1.00  0.00           H  
ATOM   3974 2HG2 ILE A 346       7.678  -3.766 -14.199  1.00  0.00           H  
ATOM   3975 3HG2 ILE A 346       7.908  -2.119 -14.830  1.00  0.00           H  
ATOM   3976 1HD1 ILE A 346       9.298   0.269 -11.609  1.00  0.00           H  
ATOM   3977 2HD1 ILE A 346       8.996  -1.315 -10.864  1.00  0.00           H  
ATOM   3978 3HD1 ILE A 346       9.766  -1.219 -12.462  1.00  0.00           H  
ATOM   3979  N   LEU A 347       5.255  -4.505 -12.997  1.00  0.00           N  
ATOM   3980  CA  LEU A 347       4.920  -5.826 -13.473  1.00  0.00           C  
ATOM   3981  C   LEU A 347       3.508  -5.916 -13.995  1.00  0.00           C  
ATOM   3982  O   LEU A 347       3.300  -6.528 -15.034  1.00  0.00           O  
ATOM   3983  CB  LEU A 347       5.117  -6.872 -12.370  1.00  0.00           C  
ATOM   3984  CG  LEU A 347       6.560  -7.204 -12.009  1.00  0.00           C  
ATOM   3985  CD1 LEU A 347       6.573  -8.190 -10.848  1.00  0.00           C  
ATOM   3986  CD2 LEU A 347       7.239  -7.776 -13.245  1.00  0.00           C  
ATOM   3987  H   LEU A 347       5.451  -4.367 -12.019  1.00  0.00           H  
ATOM   3988  HA  LEU A 347       5.595  -6.070 -14.291  1.00  0.00           H  
ATOM   3989 1HB  LEU A 347       4.645  -6.494 -11.465  1.00  0.00           H  
ATOM   3990 2HB  LEU A 347       4.623  -7.792 -12.655  1.00  0.00           H  
ATOM   3991  HG  LEU A 347       7.084  -6.303 -11.687  1.00  0.00           H  
ATOM   3992 1HD1 LEU A 347       7.603  -8.434 -10.587  1.00  0.00           H  
ATOM   3993 2HD1 LEU A 347       6.075  -7.751  -9.984  1.00  0.00           H  
ATOM   3994 3HD1 LEU A 347       6.051  -9.100 -11.143  1.00  0.00           H  
ATOM   3995 1HD2 LEU A 347       8.273  -8.026 -13.012  1.00  0.00           H  
ATOM   3996 2HD2 LEU A 347       6.713  -8.674 -13.566  1.00  0.00           H  
ATOM   3997 3HD2 LEU A 347       7.215  -7.035 -14.044  1.00  0.00           H  
ATOM   3998  N   GLY A 348       2.553  -5.281 -13.317  1.00  0.00           N  
ATOM   3999  CA  GLY A 348       1.156  -5.320 -13.739  1.00  0.00           C  
ATOM   4000  C   GLY A 348       0.993  -4.799 -15.149  1.00  0.00           C  
ATOM   4001  O   GLY A 348       0.305  -5.407 -15.971  1.00  0.00           O  
ATOM   4002  H   GLY A 348       2.782  -4.782 -12.471  1.00  0.00           H  
ATOM   4003 1HA  GLY A 348       0.782  -6.337 -13.678  1.00  0.00           H  
ATOM   4004 2HA  GLY A 348       0.557  -4.719 -13.057  1.00  0.00           H  
ATOM   4005  N   SER A 349       1.649  -3.680 -15.427  1.00  0.00           N  
ATOM   4006  CA  SER A 349       1.584  -3.063 -16.732  1.00  0.00           C  
ATOM   4007  C   SER A 349       2.366  -3.892 -17.739  1.00  0.00           C  
ATOM   4008  O   SER A 349       1.997  -3.962 -18.908  1.00  0.00           O  
ATOM   4009  CB  SER A 349       2.079  -1.650 -16.625  1.00  0.00           C  
ATOM   4010  OG  SER A 349       1.235  -0.936 -15.759  1.00  0.00           O  
ATOM   4011  H   SER A 349       2.191  -3.226 -14.703  1.00  0.00           H  
ATOM   4012  HA  SER A 349       0.548  -3.040 -17.056  1.00  0.00           H  
ATOM   4013 1HB  SER A 349       3.105  -1.627 -16.259  1.00  0.00           H  
ATOM   4014 2HB  SER A 349       2.060  -1.189 -17.610  1.00  0.00           H  
ATOM   4015  HG  SER A 349       0.355  -1.304 -15.871  1.00  0.00           H  
ATOM   4016  N   GLY A 350       3.420  -4.554 -17.278  1.00  0.00           N  
ATOM   4017  CA  GLY A 350       4.165  -5.449 -18.133  1.00  0.00           C  
ATOM   4018  C   GLY A 350       3.333  -6.653 -18.536  1.00  0.00           C  
ATOM   4019  O   GLY A 350       3.457  -7.151 -19.652  1.00  0.00           O  
ATOM   4020  H   GLY A 350       3.720  -4.433 -16.321  1.00  0.00           H  
ATOM   4021 1HA  GLY A 350       4.489  -4.916 -19.022  1.00  0.00           H  
ATOM   4022 2HA  GLY A 350       5.052  -5.785 -17.607  1.00  0.00           H  
ATOM   4023  N   PHE A 351       2.468  -7.110 -17.636  1.00  0.00           N  
ATOM   4024  CA  PHE A 351       1.618  -8.242 -17.936  1.00  0.00           C  
ATOM   4025  C   PHE A 351       0.608  -7.793 -18.992  1.00  0.00           C  
ATOM   4026  O   PHE A 351       0.246  -8.569 -19.876  1.00  0.00           O  
ATOM   4027  CB  PHE A 351       0.941  -8.771 -16.652  1.00  0.00           C  
ATOM   4028  CG  PHE A 351       1.909  -9.430 -15.672  1.00  0.00           C  
ATOM   4029  CD1 PHE A 351       1.963  -9.053 -14.340  1.00  0.00           C  
ATOM   4030  CD2 PHE A 351       2.794 -10.404 -16.081  1.00  0.00           C  
ATOM   4031  CE1 PHE A 351       2.852  -9.623 -13.455  1.00  0.00           C  
ATOM   4032  CE2 PHE A 351       3.703 -10.962 -15.199  1.00  0.00           C  
ATOM   4033  CZ  PHE A 351       3.731 -10.578 -13.883  1.00  0.00           C  
ATOM   4034  H   PHE A 351       2.416  -6.678 -16.727  1.00  0.00           H  
ATOM   4035  HA  PHE A 351       2.225  -9.041 -18.360  1.00  0.00           H  
ATOM   4036 1HB  PHE A 351       0.442  -7.952 -16.138  1.00  0.00           H  
ATOM   4037 2HB  PHE A 351       0.180  -9.500 -16.919  1.00  0.00           H  
ATOM   4038  HD1 PHE A 351       1.298  -8.281 -13.988  1.00  0.00           H  
ATOM   4039  HD2 PHE A 351       2.781 -10.723 -17.122  1.00  0.00           H  
ATOM   4040  HE1 PHE A 351       2.867  -9.302 -12.419  1.00  0.00           H  
ATOM   4041  HE2 PHE A 351       4.401 -11.719 -15.546  1.00  0.00           H  
ATOM   4042  HZ  PHE A 351       4.444 -11.024 -13.191  1.00  0.00           H  
ATOM   4043  N   ALA A 352       0.210  -6.515 -18.934  1.00  0.00           N  
ATOM   4044  CA  ALA A 352      -0.648  -5.946 -19.965  1.00  0.00           C  
ATOM   4045  C   ALA A 352       0.079  -5.916 -21.305  1.00  0.00           C  
ATOM   4046  O   ALA A 352      -0.531  -6.187 -22.335  1.00  0.00           O  
ATOM   4047  CB  ALA A 352      -1.116  -4.558 -19.575  1.00  0.00           C  
ATOM   4048  H   ALA A 352       0.497  -5.939 -18.151  1.00  0.00           H  
ATOM   4049  HA  ALA A 352      -1.513  -6.589 -20.080  1.00  0.00           H  
ATOM   4050 1HB  ALA A 352      -1.773  -4.166 -20.349  1.00  0.00           H  
ATOM   4051 2HB  ALA A 352      -1.658  -4.617 -18.634  1.00  0.00           H  
ATOM   4052 3HB  ALA A 352      -0.266  -3.893 -19.463  1.00  0.00           H  
ATOM   4053  N   LEU A 353       1.385  -5.631 -21.292  1.00  0.00           N  
ATOM   4054  CA  LEU A 353       2.160  -5.632 -22.528  1.00  0.00           C  
ATOM   4055  C   LEU A 353       2.184  -7.034 -23.120  1.00  0.00           C  
ATOM   4056  O   LEU A 353       2.099  -7.201 -24.335  1.00  0.00           O  
ATOM   4057  CB  LEU A 353       3.602  -5.186 -22.273  1.00  0.00           C  
ATOM   4058  CG  LEU A 353       3.794  -3.746 -21.818  1.00  0.00           C  
ATOM   4059  CD1 LEU A 353       5.258  -3.544 -21.481  1.00  0.00           C  
ATOM   4060  CD2 LEU A 353       3.329  -2.782 -22.892  1.00  0.00           C  
ATOM   4061  H   LEU A 353       1.833  -5.384 -20.420  1.00  0.00           H  
ATOM   4062  HA  LEU A 353       1.691  -4.956 -23.242  1.00  0.00           H  
ATOM   4063 1HB  LEU A 353       4.049  -5.831 -21.523  1.00  0.00           H  
ATOM   4064 2HB  LEU A 353       4.165  -5.306 -23.198  1.00  0.00           H  
ATOM   4065  HG  LEU A 353       3.212  -3.574 -20.916  1.00  0.00           H  
ATOM   4066 1HD1 LEU A 353       5.409  -2.530 -21.136  1.00  0.00           H  
ATOM   4067 2HD1 LEU A 353       5.551  -4.239 -20.698  1.00  0.00           H  
ATOM   4068 3HD1 LEU A 353       5.866  -3.715 -22.366  1.00  0.00           H  
ATOM   4069 1HD2 LEU A 353       3.465  -1.758 -22.540  1.00  0.00           H  
ATOM   4070 2HD2 LEU A 353       3.912  -2.936 -23.798  1.00  0.00           H  
ATOM   4071 3HD2 LEU A 353       2.273  -2.955 -23.102  1.00  0.00           H  
ATOM   4072  N   LYS A 354       2.262  -8.041 -22.249  1.00  0.00           N  
ATOM   4073  CA  LYS A 354       2.277  -9.424 -22.690  1.00  0.00           C  
ATOM   4074  C   LYS A 354       0.969  -9.806 -23.346  1.00  0.00           C  
ATOM   4075  O   LYS A 354       0.969 -10.474 -24.379  1.00  0.00           O  
ATOM   4076  CB  LYS A 354       2.579 -10.351 -21.524  1.00  0.00           C  
ATOM   4077  CG  LYS A 354       2.637 -11.816 -21.907  1.00  0.00           C  
ATOM   4078  CD  LYS A 354       3.631 -12.038 -23.036  1.00  0.00           C  
ATOM   4079  CE  LYS A 354       5.068 -11.783 -22.604  1.00  0.00           C  
ATOM   4080  NZ  LYS A 354       6.045 -12.126 -23.682  1.00  0.00           N  
ATOM   4081  H   LYS A 354       2.348  -7.836 -21.263  1.00  0.00           H  
ATOM   4082  HA  LYS A 354       3.066  -9.540 -23.433  1.00  0.00           H  
ATOM   4083 1HB  LYS A 354       3.534 -10.078 -21.087  1.00  0.00           H  
ATOM   4084 2HB  LYS A 354       1.816 -10.241 -20.755  1.00  0.00           H  
ATOM   4085 1HG  LYS A 354       2.957 -12.398 -21.042  1.00  0.00           H  
ATOM   4086 2HG  LYS A 354       1.651 -12.164 -22.212  1.00  0.00           H  
ATOM   4087 1HD  LYS A 354       3.542 -13.066 -23.382  1.00  0.00           H  
ATOM   4088 2HD  LYS A 354       3.382 -11.378 -23.868  1.00  0.00           H  
ATOM   4089 1HE  LYS A 354       5.189 -10.733 -22.336  1.00  0.00           H  
ATOM   4090 2HE  LYS A 354       5.280 -12.396 -21.730  1.00  0.00           H  
ATOM   4091 1HZ  LYS A 354       6.984 -11.978 -23.331  1.00  0.00           H  
ATOM   4092 2HZ  LYS A 354       5.937 -13.099 -23.930  1.00  0.00           H  
ATOM   4093 3HZ  LYS A 354       5.878 -11.550 -24.496  1.00  0.00           H  
ATOM   4094  N   VAL A 355      -0.139  -9.359 -22.770  1.00  0.00           N  
ATOM   4095  CA  VAL A 355      -1.433  -9.622 -23.368  1.00  0.00           C  
ATOM   4096  C   VAL A 355      -1.565  -8.892 -24.697  1.00  0.00           C  
ATOM   4097  O   VAL A 355      -2.126  -9.436 -25.645  1.00  0.00           O  
ATOM   4098  CB  VAL A 355      -2.570  -9.223 -22.440  1.00  0.00           C  
ATOM   4099  CG1 VAL A 355      -3.877  -9.343 -23.194  1.00  0.00           C  
ATOM   4100  CG2 VAL A 355      -2.577 -10.124 -21.218  1.00  0.00           C  
ATOM   4101  H   VAL A 355      -0.081  -8.840 -21.904  1.00  0.00           H  
ATOM   4102  HA  VAL A 355      -1.513 -10.693 -23.555  1.00  0.00           H  
ATOM   4103  HB  VAL A 355      -2.446  -8.186 -22.135  1.00  0.00           H  
ATOM   4104 1HG1 VAL A 355      -4.693  -9.055 -22.542  1.00  0.00           H  
ATOM   4105 2HG1 VAL A 355      -3.858  -8.689 -24.065  1.00  0.00           H  
ATOM   4106 3HG1 VAL A 355      -4.018 -10.375 -23.516  1.00  0.00           H  
ATOM   4107 1HG2 VAL A 355      -3.396  -9.839 -20.560  1.00  0.00           H  
ATOM   4108 2HG2 VAL A 355      -2.708 -11.160 -21.531  1.00  0.00           H  
ATOM   4109 3HG2 VAL A 355      -1.632 -10.026 -20.685  1.00  0.00           H  
ATOM   4110  N   GLN A 356      -1.049  -7.665 -24.772  1.00  0.00           N  
ATOM   4111  CA  GLN A 356      -1.062  -6.924 -26.027  1.00  0.00           C  
ATOM   4112  C   GLN A 356      -0.319  -7.706 -27.101  1.00  0.00           C  
ATOM   4113  O   GLN A 356      -0.776  -7.778 -28.243  1.00  0.00           O  
ATOM   4114  CB  GLN A 356      -0.441  -5.539 -25.848  1.00  0.00           C  
ATOM   4115  CG  GLN A 356      -0.384  -4.699 -27.118  1.00  0.00           C  
ATOM   4116  CD  GLN A 356      -1.745  -4.351 -27.692  1.00  0.00           C  
ATOM   4117  OE1 GLN A 356      -2.743  -4.281 -26.969  1.00  0.00           O  
ATOM   4118  NE2 GLN A 356      -1.789  -4.107 -29.001  1.00  0.00           N  
ATOM   4119  H   GLN A 356      -0.633  -7.243 -23.956  1.00  0.00           H  
ATOM   4120  HA  GLN A 356      -2.096  -6.804 -26.350  1.00  0.00           H  
ATOM   4121 1HB  GLN A 356      -1.016  -4.980 -25.111  1.00  0.00           H  
ATOM   4122 2HB  GLN A 356       0.573  -5.635 -25.464  1.00  0.00           H  
ATOM   4123 1HG  GLN A 356       0.142  -3.770 -26.902  1.00  0.00           H  
ATOM   4124 2HG  GLN A 356       0.163  -5.263 -27.875  1.00  0.00           H  
ATOM   4125 1HE2 GLN A 356      -2.657  -3.864 -29.435  1.00  0.00           H  
ATOM   4126 2HE2 GLN A 356      -0.954  -4.164 -29.549  1.00  0.00           H  
ATOM   4127  N   GLN A 357       0.805  -8.320 -26.720  1.00  0.00           N  
ATOM   4128  CA  GLN A 357       1.561  -9.163 -27.634  1.00  0.00           C  
ATOM   4129  C   GLN A 357       0.711 -10.333 -28.087  1.00  0.00           C  
ATOM   4130  O   GLN A 357       0.718 -10.669 -29.268  1.00  0.00           O  
ATOM   4131  CB  GLN A 357       2.849  -9.685 -26.987  1.00  0.00           C  
ATOM   4132  CG  GLN A 357       3.758 -10.447 -27.950  1.00  0.00           C  
ATOM   4133  CD  GLN A 357       3.356 -11.919 -28.099  1.00  0.00           C  
ATOM   4134  OE1 GLN A 357       2.872 -12.524 -27.139  1.00  0.00           O  
ATOM   4135  NE2 GLN A 357       3.541 -12.499 -29.287  1.00  0.00           N  
ATOM   4136  H   GLN A 357       1.144  -8.193 -25.777  1.00  0.00           H  
ATOM   4137  HA  GLN A 357       1.824  -8.575 -28.513  1.00  0.00           H  
ATOM   4138 1HB  GLN A 357       3.412  -8.849 -26.572  1.00  0.00           H  
ATOM   4139 2HB  GLN A 357       2.604 -10.355 -26.166  1.00  0.00           H  
ATOM   4140 1HG  GLN A 357       3.705  -9.971 -28.930  1.00  0.00           H  
ATOM   4141 2HG  GLN A 357       4.779 -10.403 -27.571  1.00  0.00           H  
ATOM   4142 1HE2 GLN A 357       3.265 -13.462 -29.425  1.00  0.00           H  
ATOM   4143 2HE2 GLN A 357       3.938 -11.974 -30.042  1.00  0.00           H  
ATOM   4144  N   LYS A 358      -0.043 -10.928 -27.154  1.00  0.00           N  
ATOM   4145  CA  LYS A 358      -0.919 -12.042 -27.489  1.00  0.00           C  
ATOM   4146  C   LYS A 358      -1.982 -11.636 -28.484  1.00  0.00           C  
ATOM   4147  O   LYS A 358      -2.314 -12.420 -29.371  1.00  0.00           O  
ATOM   4148  CB  LYS A 358      -1.594 -12.625 -26.245  1.00  0.00           C  
ATOM   4149  CG  LYS A 358      -0.679 -13.444 -25.371  1.00  0.00           C  
ATOM   4150  CD  LYS A 358      -0.141 -14.615 -26.173  1.00  0.00           C  
ATOM   4151  CE  LYS A 358       0.696 -15.527 -25.315  1.00  0.00           C  
ATOM   4152  NZ  LYS A 358       1.297 -16.647 -26.093  1.00  0.00           N  
ATOM   4153  H   LYS A 358       0.016 -10.616 -26.194  1.00  0.00           H  
ATOM   4154  HA  LYS A 358      -0.316 -12.825 -27.950  1.00  0.00           H  
ATOM   4155 1HB  LYS A 358      -1.979 -11.817 -25.627  1.00  0.00           H  
ATOM   4156 2HB  LYS A 358      -2.442 -13.245 -26.535  1.00  0.00           H  
ATOM   4157 1HG  LYS A 358       0.143 -12.837 -24.994  1.00  0.00           H  
ATOM   4158 2HG  LYS A 358      -1.245 -13.831 -24.522  1.00  0.00           H  
ATOM   4159 1HD  LYS A 358      -0.966 -15.180 -26.607  1.00  0.00           H  
ATOM   4160 2HD  LYS A 358       0.483 -14.234 -26.981  1.00  0.00           H  
ATOM   4161 1HE  LYS A 358       1.493 -14.941 -24.862  1.00  0.00           H  
ATOM   4162 2HE  LYS A 358       0.071 -15.942 -24.524  1.00  0.00           H  
ATOM   4163 1HZ  LYS A 358       1.848 -17.225 -25.474  1.00  0.00           H  
ATOM   4164 2HZ  LYS A 358       0.565 -17.204 -26.510  1.00  0.00           H  
ATOM   4165 3HZ  LYS A 358       1.891 -16.272 -26.819  1.00  0.00           H  
ATOM   4166  N   GLN A 359      -2.489 -10.409 -28.365  1.00  0.00           N  
ATOM   4167  CA  GLN A 359      -3.484  -9.925 -29.309  1.00  0.00           C  
ATOM   4168  C   GLN A 359      -2.862  -9.780 -30.690  1.00  0.00           C  
ATOM   4169  O   GLN A 359      -3.485 -10.135 -31.693  1.00  0.00           O  
ATOM   4170  CB  GLN A 359      -4.077  -8.593 -28.851  1.00  0.00           C  
ATOM   4171  CG  GLN A 359      -5.218  -8.090 -29.725  1.00  0.00           C  
ATOM   4172  CD  GLN A 359      -6.435  -9.014 -29.705  1.00  0.00           C  
ATOM   4173  OE1 GLN A 359      -6.905  -9.422 -28.638  1.00  0.00           O  
ATOM   4174  NE2 GLN A 359      -6.961  -9.344 -30.880  1.00  0.00           N  
ATOM   4175  H   GLN A 359      -2.194  -9.820 -27.601  1.00  0.00           H  
ATOM   4176  HA  GLN A 359      -4.287 -10.657 -29.376  1.00  0.00           H  
ATOM   4177 1HB  GLN A 359      -4.452  -8.694 -27.833  1.00  0.00           H  
ATOM   4178 2HB  GLN A 359      -3.299  -7.831 -28.838  1.00  0.00           H  
ATOM   4179 1HG  GLN A 359      -5.528  -7.109 -29.366  1.00  0.00           H  
ATOM   4180 2HG  GLN A 359      -4.863  -8.014 -30.753  1.00  0.00           H  
ATOM   4181 1HE2 GLN A 359      -7.759  -9.946 -30.920  1.00  0.00           H  
ATOM   4182 2HE2 GLN A 359      -6.568  -8.993 -31.729  1.00  0.00           H  
ATOM   4183  N   ARG A 360      -1.614  -9.308 -30.739  1.00  0.00           N  
ATOM   4184  CA  ARG A 360      -0.927  -9.212 -32.017  1.00  0.00           C  
ATOM   4185  C   ARG A 360      -0.682 -10.591 -32.595  1.00  0.00           C  
ATOM   4186  O   ARG A 360      -0.795 -10.769 -33.805  1.00  0.00           O  
ATOM   4187  CB  ARG A 360       0.392  -8.469 -31.892  1.00  0.00           C  
ATOM   4188  CG  ARG A 360       0.272  -6.974 -31.672  1.00  0.00           C  
ATOM   4189  CD  ARG A 360      -0.272  -6.309 -32.889  1.00  0.00           C  
ATOM   4190  NE  ARG A 360      -0.298  -4.859 -32.763  1.00  0.00           N  
ATOM   4191  CZ  ARG A 360      -0.861  -4.021 -33.659  1.00  0.00           C  
ATOM   4192  NH1 ARG A 360      -1.440  -4.507 -34.737  1.00  0.00           N  
ATOM   4193  NH2 ARG A 360      -0.836  -2.717 -33.453  1.00  0.00           N  
ATOM   4194  H   ARG A 360      -1.153  -9.004 -29.892  1.00  0.00           H  
ATOM   4195  HA  ARG A 360      -1.561  -8.658 -32.709  1.00  0.00           H  
ATOM   4196 1HB  ARG A 360       0.950  -8.869 -31.047  1.00  0.00           H  
ATOM   4197 2HB  ARG A 360       0.994  -8.632 -32.785  1.00  0.00           H  
ATOM   4198 1HG  ARG A 360      -0.397  -6.773 -30.835  1.00  0.00           H  
ATOM   4199 2HG  ARG A 360       1.257  -6.556 -31.463  1.00  0.00           H  
ATOM   4200 1HD  ARG A 360       0.351  -6.565 -33.746  1.00  0.00           H  
ATOM   4201 2HD  ARG A 360      -1.289  -6.655 -33.067  1.00  0.00           H  
ATOM   4202  HE  ARG A 360       0.136  -4.450 -31.947  1.00  0.00           H  
ATOM   4203 1HH1 ARG A 360      -1.461  -5.505 -34.893  1.00  0.00           H  
ATOM   4204 2HH1 ARG A 360      -1.865  -3.882 -35.407  1.00  0.00           H  
ATOM   4205 1HH2 ARG A 360      -0.394  -2.346 -32.623  1.00  0.00           H  
ATOM   4206 2HH2 ARG A 360      -1.261  -2.092 -34.122  1.00  0.00           H  
ATOM   4207  N   GLN A 361      -0.388 -11.565 -31.727  1.00  0.00           N  
ATOM   4208  CA  GLN A 361      -0.181 -12.948 -32.140  1.00  0.00           C  
ATOM   4209  C   GLN A 361      -1.458 -13.515 -32.747  1.00  0.00           C  
ATOM   4210  O   GLN A 361      -1.405 -14.252 -33.730  1.00  0.00           O  
ATOM   4211  CB  GLN A 361       0.294 -13.804 -30.966  1.00  0.00           C  
ATOM   4212  CG  GLN A 361       0.625 -15.232 -31.347  1.00  0.00           C  
ATOM   4213  CD  GLN A 361       1.204 -16.016 -30.185  1.00  0.00           C  
ATOM   4214  OE1 GLN A 361       2.129 -15.555 -29.498  1.00  0.00           O  
ATOM   4215  NE2 GLN A 361       0.651 -17.208 -29.959  1.00  0.00           N  
ATOM   4216  H   GLN A 361      -0.290 -11.338 -30.751  1.00  0.00           H  
ATOM   4217  HA  GLN A 361       0.591 -12.967 -32.909  1.00  0.00           H  
ATOM   4218 1HB  GLN A 361       1.185 -13.360 -30.525  1.00  0.00           H  
ATOM   4219 2HB  GLN A 361      -0.474 -13.837 -30.196  1.00  0.00           H  
ATOM   4220 1HG  GLN A 361      -0.283 -15.732 -31.686  1.00  0.00           H  
ATOM   4221 2HG  GLN A 361       1.363 -15.220 -32.151  1.00  0.00           H  
ATOM   4222 1HE2 GLN A 361       0.976 -17.782 -29.206  1.00  0.00           H  
ATOM   4223 2HE2 GLN A 361      -0.097 -17.530 -30.542  1.00  0.00           H  
ATOM   4224  N   LYS A 362      -2.607 -13.155 -32.170  1.00  0.00           N  
ATOM   4225  CA  LYS A 362      -3.892 -13.544 -32.736  1.00  0.00           C  
ATOM   4226  C   LYS A 362      -4.017 -13.004 -34.153  1.00  0.00           C  
ATOM   4227  O   LYS A 362      -4.422 -13.723 -35.067  1.00  0.00           O  
ATOM   4228  CB  LYS A 362      -5.053 -13.057 -31.864  1.00  0.00           C  
ATOM   4229  CG  LYS A 362      -6.431 -13.394 -32.415  1.00  0.00           C  
ATOM   4230  CD  LYS A 362      -7.532 -12.963 -31.457  1.00  0.00           C  
ATOM   4231  CE  LYS A 362      -8.913 -13.233 -32.038  1.00  0.00           C  
ATOM   4232  NZ  LYS A 362      -9.999 -12.818 -31.105  1.00  0.00           N  
ATOM   4233  H   LYS A 362      -2.587 -12.594 -31.331  1.00  0.00           H  
ATOM   4234  HA  LYS A 362      -3.935 -14.632 -32.789  1.00  0.00           H  
ATOM   4235 1HB  LYS A 362      -4.975 -13.512 -30.877  1.00  0.00           H  
ATOM   4236 2HB  LYS A 362      -4.999 -11.980 -31.733  1.00  0.00           H  
ATOM   4237 1HG  LYS A 362      -6.572 -12.872 -33.363  1.00  0.00           H  
ATOM   4238 2HG  LYS A 362      -6.507 -14.465 -32.595  1.00  0.00           H  
ATOM   4239 1HD  LYS A 362      -7.429 -13.505 -30.516  1.00  0.00           H  
ATOM   4240 2HD  LYS A 362      -7.438 -11.900 -31.253  1.00  0.00           H  
ATOM   4241 1HE  LYS A 362      -9.021 -12.682 -32.971  1.00  0.00           H  
ATOM   4242 2HE  LYS A 362      -9.013 -14.298 -32.244  1.00  0.00           H  
ATOM   4243 1HZ  LYS A 362     -10.897 -13.011 -31.525  1.00  0.00           H  
ATOM   4244 2HZ  LYS A 362      -9.915 -13.332 -30.239  1.00  0.00           H  
ATOM   4245 3HZ  LYS A 362      -9.922 -11.829 -30.917  1.00  0.00           H  
ATOM   4246  N   HIS A 363      -3.614 -11.749 -34.352  1.00  0.00           N  
ATOM   4247  CA  HIS A 363      -3.685 -11.146 -35.677  1.00  0.00           C  
ATOM   4248  C   HIS A 363      -2.649 -11.772 -36.616  1.00  0.00           C  
ATOM   4249  O   HIS A 363      -2.882 -11.896 -37.818  1.00  0.00           O  
ATOM   4250  CB  HIS A 363      -3.463  -9.637 -35.589  1.00  0.00           C  
ATOM   4251  CG  HIS A 363      -4.519  -8.941 -34.793  1.00  0.00           C  
ATOM   4252  ND1 HIS A 363      -4.469  -7.594 -34.502  1.00  0.00           N  
ATOM   4253  CD2 HIS A 363      -5.638  -9.416 -34.197  1.00  0.00           C  
ATOM   4254  CE1 HIS A 363      -5.517  -7.268 -33.765  1.00  0.00           C  
ATOM   4255  NE2 HIS A 363      -6.235  -8.359 -33.559  1.00  0.00           N  
ATOM   4256  H   HIS A 363      -3.295 -11.197 -33.565  1.00  0.00           H  
ATOM   4257  HA  HIS A 363      -4.671 -11.321 -36.106  1.00  0.00           H  
ATOM   4258 1HB  HIS A 363      -2.491  -9.422 -35.147  1.00  0.00           H  
ATOM   4259 2HB  HIS A 363      -3.470  -9.215 -36.594  1.00  0.00           H  
ATOM   4260  HD1 HIS A 363      -3.811  -6.936 -34.866  1.00  0.00           H  
ATOM   4261  HD2 HIS A 363      -6.084 -10.409 -34.137  1.00  0.00           H  
ATOM   4262  HE1 HIS A 363      -5.661  -6.243 -33.427  1.00  0.00           H  
ATOM   4263  N   PHE A 364      -1.528 -12.224 -36.053  1.00  0.00           N  
ATOM   4264  CA  PHE A 364      -0.480 -12.892 -36.816  1.00  0.00           C  
ATOM   4265  C   PHE A 364      -0.929 -14.270 -37.312  1.00  0.00           C  
ATOM   4266  O   PHE A 364      -0.276 -14.861 -38.173  1.00  0.00           O  
ATOM   4267  CB  PHE A 364       0.798 -13.038 -35.987  1.00  0.00           C  
ATOM   4268  CG  PHE A 364       1.999 -13.506 -36.777  1.00  0.00           C  
ATOM   4269  CD1 PHE A 364       2.775 -12.610 -37.504  1.00  0.00           C  
ATOM   4270  CD2 PHE A 364       2.346 -14.849 -36.802  1.00  0.00           C  
ATOM   4271  CE1 PHE A 364       3.872 -13.046 -38.229  1.00  0.00           C  
ATOM   4272  CE2 PHE A 364       3.439 -15.288 -37.527  1.00  0.00           C  
ATOM   4273  CZ  PHE A 364       4.204 -14.385 -38.240  1.00  0.00           C  
ATOM   4274  H   PHE A 364      -1.383 -12.080 -35.068  1.00  0.00           H  
ATOM   4275  HA  PHE A 364      -0.250 -12.279 -37.689  1.00  0.00           H  
ATOM   4276 1HB  PHE A 364       1.044 -12.077 -35.535  1.00  0.00           H  
ATOM   4277 2HB  PHE A 364       0.629 -13.744 -35.176  1.00  0.00           H  
ATOM   4278  HD1 PHE A 364       2.513 -11.551 -37.496  1.00  0.00           H  
ATOM   4279  HD2 PHE A 364       1.742 -15.563 -36.240  1.00  0.00           H  
ATOM   4280  HE1 PHE A 364       4.473 -12.331 -38.791  1.00  0.00           H  
ATOM   4281  HE2 PHE A 364       3.696 -16.347 -37.536  1.00  0.00           H  
ATOM   4282  HZ  PHE A 364       5.065 -14.731 -38.810  1.00  0.00           H  
ATOM   4283  N   ASN A 365      -2.026 -14.798 -36.756  1.00  0.00           N  
ATOM   4284  CA  ASN A 365      -2.529 -16.096 -37.163  1.00  0.00           C  
ATOM   4285  C   ASN A 365      -3.646 -15.974 -38.201  1.00  0.00           C  
ATOM   4286  O   ASN A 365      -4.253 -16.977 -38.580  1.00  0.00           O  
ATOM   4287  CB  ASN A 365      -3.011 -16.876 -35.954  1.00  0.00           C  
ATOM   4288  CG  ASN A 365      -1.888 -17.314 -35.051  1.00  0.00           C  
ATOM   4289  OD1 ASN A 365      -0.945 -17.985 -35.489  1.00  0.00           O  
ATOM   4290  ND2 ASN A 365      -1.967 -16.946 -33.798  1.00  0.00           N  
ATOM   4291  H   ASN A 365      -2.554 -14.296 -36.058  1.00  0.00           H  
ATOM   4292  HA  ASN A 365      -1.714 -16.651 -37.631  1.00  0.00           H  
ATOM   4293 1HB  ASN A 365      -3.708 -16.265 -35.379  1.00  0.00           H  
ATOM   4294 2HB  ASN A 365      -3.554 -17.761 -36.289  1.00  0.00           H  
ATOM   4295 1HD2 ASN A 365      -1.247 -17.202 -33.153  1.00  0.00           H  
ATOM   4296 2HD2 ASN A 365      -2.744 -16.398 -33.488  1.00  0.00           H  
ATOM   4297  N   ARG A 366      -3.909 -14.754 -38.680  1.00  0.00           N  
ATOM   4298  CA  ARG A 366      -4.937 -14.558 -39.693  1.00  0.00           C  
ATOM   4299  C   ARG A 366      -4.435 -14.983 -41.067  1.00  0.00           C  
ATOM   4300  O   ARG A 366      -3.232 -14.956 -41.328  1.00  0.00           O  
ATOM   4301  OXT ARG A 366      -5.223 -15.470 -41.876  1.00  0.00           O  
ATOM   4302  CB  ARG A 366      -5.379 -13.103 -39.743  1.00  0.00           C  
ATOM   4303  CG  ARG A 366      -6.504 -12.813 -40.725  1.00  0.00           C  
ATOM   4304  CD  ARG A 366      -6.915 -11.386 -40.687  1.00  0.00           C  
ATOM   4305  NE  ARG A 366      -8.012 -11.110 -41.601  1.00  0.00           N  
ATOM   4306  CZ  ARG A 366      -7.864 -10.763 -42.894  1.00  0.00           C  
ATOM   4307  NH1 ARG A 366      -6.660 -10.653 -43.412  1.00  0.00           N  
ATOM   4308  NH2 ARG A 366      -8.928 -10.531 -43.643  1.00  0.00           N  
ATOM   4309  H   ARG A 366      -3.404 -13.942 -38.348  1.00  0.00           H  
ATOM   4310  HA  ARG A 366      -5.801 -15.172 -39.434  1.00  0.00           H  
ATOM   4311 1HB  ARG A 366      -5.713 -12.788 -38.755  1.00  0.00           H  
ATOM   4312 2HB  ARG A 366      -4.531 -12.475 -40.018  1.00  0.00           H  
ATOM   4313 1HG  ARG A 366      -6.172 -13.046 -41.737  1.00  0.00           H  
ATOM   4314 2HG  ARG A 366      -7.371 -13.426 -40.478  1.00  0.00           H  
ATOM   4315 1HD  ARG A 366      -7.238 -11.128 -39.679  1.00  0.00           H  
ATOM   4316 2HD  ARG A 366      -6.071 -10.757 -40.969  1.00  0.00           H  
ATOM   4317  HE  ARG A 366      -8.954 -11.184 -41.239  1.00  0.00           H  
ATOM   4318 1HH1 ARG A 366      -5.846 -10.830 -42.841  1.00  0.00           H  
ATOM   4319 2HH1 ARG A 366      -6.550 -10.392 -44.381  1.00  0.00           H  
ATOM   4320 1HH2 ARG A 366      -9.854 -10.615 -43.245  1.00  0.00           H  
ATOM   4321 2HH2 ARG A 366      -8.817 -10.270 -44.611  1.00  0.00           H  
TER                                                                             
ATOM   4323  N   VAL B 100      53.238   2.681 -26.941  1.00  0.00           N  
ATOM   4324  CA  VAL B 100      52.497   2.082 -25.839  1.00  0.00           C  
ATOM   4325  C   VAL B 100      51.151   1.537 -26.290  1.00  0.00           C  
ATOM   4326  O   VAL B 100      50.180   1.610 -25.546  1.00  0.00           O  
ATOM   4327  CB  VAL B 100      52.273   3.112 -24.717  1.00  0.00           C  
ATOM   4328  CG1 VAL B 100      53.610   3.579 -24.160  1.00  0.00           C  
ATOM   4329  CG2 VAL B 100      51.476   4.284 -25.261  1.00  0.00           C  
ATOM   4330 1H   VAL B 100      53.994   3.240 -26.573  1.00  0.00           H  
ATOM   4331 2H   VAL B 100      53.615   1.951 -27.529  1.00  0.00           H  
ATOM   4332 3H   VAL B 100      52.621   3.266 -27.485  1.00  0.00           H  
ATOM   4333  HA  VAL B 100      53.087   1.257 -25.438  1.00  0.00           H  
ATOM   4334  HB  VAL B 100      51.723   2.642 -23.904  1.00  0.00           H  
ATOM   4335 1HG1 VAL B 100      53.437   4.295 -23.356  1.00  0.00           H  
ATOM   4336 2HG1 VAL B 100      54.161   2.724 -23.770  1.00  0.00           H  
ATOM   4337 3HG1 VAL B 100      54.190   4.054 -24.950  1.00  0.00           H  
ATOM   4338 1HG2 VAL B 100      51.306   5.007 -24.464  1.00  0.00           H  
ATOM   4339 2HG2 VAL B 100      52.032   4.757 -26.070  1.00  0.00           H  
ATOM   4340 3HG2 VAL B 100      50.517   3.928 -25.639  1.00  0.00           H  
ATOM   4341  N   LEU B 101      51.093   1.021 -27.515  1.00  0.00           N  
ATOM   4342  CA  LEU B 101      49.867   0.445 -28.065  1.00  0.00           C  
ATOM   4343  C   LEU B 101      49.419  -0.777 -27.301  1.00  0.00           C  
ATOM   4344  O   LEU B 101      48.247  -0.902 -26.960  1.00  0.00           O  
ATOM   4345  CB  LEU B 101      50.054   0.076 -29.534  1.00  0.00           C  
ATOM   4346  CG  LEU B 101      48.866  -0.650 -30.179  1.00  0.00           C  
ATOM   4347  CD1 LEU B 101      47.622   0.222 -30.109  1.00  0.00           C  
ATOM   4348  CD2 LEU B 101      49.218  -0.977 -31.623  1.00  0.00           C  
ATOM   4349  H   LEU B 101      51.931   1.009 -28.079  1.00  0.00           H  
ATOM   4350  HA  LEU B 101      49.079   1.194 -27.997  1.00  0.00           H  
ATOM   4351 1HB  LEU B 101      50.226   0.991 -30.099  1.00  0.00           H  
ATOM   4352 2HB  LEU B 101      50.935  -0.558 -29.631  1.00  0.00           H  
ATOM   4353  HG  LEU B 101      48.666  -1.574 -29.637  1.00  0.00           H  
ATOM   4354 1HD1 LEU B 101      46.785  -0.308 -30.566  1.00  0.00           H  
ATOM   4355 2HD1 LEU B 101      47.387   0.438 -29.067  1.00  0.00           H  
ATOM   4356 3HD1 LEU B 101      47.797   1.154 -30.644  1.00  0.00           H  
ATOM   4357 1HD2 LEU B 101      48.388  -1.504 -32.094  1.00  0.00           H  
ATOM   4358 2HD2 LEU B 101      49.416  -0.053 -32.167  1.00  0.00           H  
ATOM   4359 3HD2 LEU B 101      50.107  -1.608 -31.647  1.00  0.00           H  
ATOM   4360  N   ALA B 102      50.350  -1.694 -27.066  1.00  0.00           N  
ATOM   4361  CA  ALA B 102      50.056  -2.906 -26.320  1.00  0.00           C  
ATOM   4362  C   ALA B 102      49.609  -2.543 -24.919  1.00  0.00           C  
ATOM   4363  O   ALA B 102      48.692  -3.160 -24.382  1.00  0.00           O  
ATOM   4364  CB  ALA B 102      51.271  -3.816 -26.276  1.00  0.00           C  
ATOM   4365  H   ALA B 102      51.292  -1.536 -27.395  1.00  0.00           H  
ATOM   4366  HA  ALA B 102      49.235  -3.425 -26.816  1.00  0.00           H  
ATOM   4367 1HB  ALA B 102      51.025  -4.724 -25.724  1.00  0.00           H  
ATOM   4368 2HB  ALA B 102      51.567  -4.078 -27.292  1.00  0.00           H  
ATOM   4369 3HB  ALA B 102      52.093  -3.302 -25.780  1.00  0.00           H  
ATOM   4370  N   ARG B 103      50.245  -1.517 -24.345  1.00  0.00           N  
ATOM   4371  CA  ARG B 103      49.873  -1.056 -23.025  1.00  0.00           C  
ATOM   4372  C   ARG B 103      48.450  -0.548 -23.053  1.00  0.00           C  
ATOM   4373  O   ARG B 103      47.668  -0.903 -22.182  1.00  0.00           O  
ATOM   4374  CB  ARG B 103      50.791   0.051 -22.534  1.00  0.00           C  
ATOM   4375  CG  ARG B 103      52.209  -0.382 -22.196  1.00  0.00           C  
ATOM   4376  CD  ARG B 103      53.002   0.741 -21.634  1.00  0.00           C  
ATOM   4377  NE  ARG B 103      54.363   0.345 -21.309  1.00  0.00           N  
ATOM   4378  CZ  ARG B 103      55.327   1.186 -20.884  1.00  0.00           C  
ATOM   4379  NH1 ARG B 103      55.071   2.468 -20.739  1.00  0.00           N  
ATOM   4380  NH2 ARG B 103      56.533   0.720 -20.611  1.00  0.00           N  
ATOM   4381  H   ARG B 103      50.995  -1.055 -24.839  1.00  0.00           H  
ATOM   4382  HA  ARG B 103      49.934  -1.893 -22.329  1.00  0.00           H  
ATOM   4383 1HB  ARG B 103      50.866   0.814 -23.303  1.00  0.00           H  
ATOM   4384 2HB  ARG B 103      50.363   0.522 -21.650  1.00  0.00           H  
ATOM   4385 1HG  ARG B 103      52.189  -1.197 -21.473  1.00  0.00           H  
ATOM   4386 2HG  ARG B 103      52.705  -0.716 -23.108  1.00  0.00           H  
ATOM   4387 1HD  ARG B 103      53.043   1.555 -22.349  1.00  0.00           H  
ATOM   4388 2HD  ARG B 103      52.525   1.092 -20.719  1.00  0.00           H  
ATOM   4389  HE  ARG B 103      54.602  -0.632 -21.407  1.00  0.00           H  
ATOM   4390 1HH1 ARG B 103      54.150   2.826 -20.948  1.00  0.00           H  
ATOM   4391 2HH1 ARG B 103      55.795   3.095 -20.420  1.00  0.00           H  
ATOM   4392 1HH2 ARG B 103      56.731  -0.265 -20.721  1.00  0.00           H  
ATOM   4393 2HH2 ARG B 103      57.257   1.347 -20.291  1.00  0.00           H  
ATOM   4394  N   THR B 104      48.119   0.228 -24.091  1.00  0.00           N  
ATOM   4395  CA  THR B 104      46.791   0.791 -24.302  1.00  0.00           C  
ATOM   4396  C   THR B 104      45.748  -0.305 -24.433  1.00  0.00           C  
ATOM   4397  O   THR B 104      44.648  -0.176 -23.902  1.00  0.00           O  
ATOM   4398  CB  THR B 104      46.760   1.681 -25.561  1.00  0.00           C  
ATOM   4399  OG1 THR B 104      47.681   2.771 -25.407  1.00  0.00           O  
ATOM   4400  CG2 THR B 104      45.363   2.232 -25.773  1.00  0.00           C  
ATOM   4401  H   THR B 104      48.835   0.468 -24.758  1.00  0.00           H  
ATOM   4402  HA  THR B 104      46.532   1.403 -23.442  1.00  0.00           H  
ATOM   4403  HB  THR B 104      47.045   1.098 -26.433  1.00  0.00           H  
ATOM   4404  HG1 THR B 104      47.652   3.327 -26.190  1.00  0.00           H  
ATOM   4405 1HG2 THR B 104      45.350   2.860 -26.664  1.00  0.00           H  
ATOM   4406 2HG2 THR B 104      44.660   1.409 -25.900  1.00  0.00           H  
ATOM   4407 3HG2 THR B 104      45.076   2.825 -24.907  1.00  0.00           H  
ATOM   4408  N   HIS B 105      46.093  -1.381 -25.143  1.00  0.00           N  
ATOM   4409  CA  HIS B 105      45.188  -2.514 -25.285  1.00  0.00           C  
ATOM   4410  C   HIS B 105      44.848  -3.091 -23.919  1.00  0.00           C  
ATOM   4411  O   HIS B 105      43.679  -3.358 -23.623  1.00  0.00           O  
ATOM   4412  CB  HIS B 105      45.810  -3.613 -26.171  1.00  0.00           C  
ATOM   4413  CG  HIS B 105      45.760  -3.340 -27.649  1.00  0.00           C  
ATOM   4414  ND1 HIS B 105      46.506  -4.053 -28.569  1.00  0.00           N  
ATOM   4415  CD2 HIS B 105      45.025  -2.459 -28.364  1.00  0.00           C  
ATOM   4416  CE1 HIS B 105      46.231  -3.617 -29.787  1.00  0.00           C  
ATOM   4417  NE2 HIS B 105      45.333  -2.652 -29.688  1.00  0.00           N  
ATOM   4418  H   HIS B 105      46.997  -1.413 -25.586  1.00  0.00           H  
ATOM   4419  HA  HIS B 105      44.258  -2.188 -25.750  1.00  0.00           H  
ATOM   4420 1HB  HIS B 105      46.856  -3.742 -25.897  1.00  0.00           H  
ATOM   4421 2HB  HIS B 105      45.310  -4.562 -25.979  1.00  0.00           H  
ATOM   4422  HD2 HIS B 105      44.312  -1.739 -27.960  1.00  0.00           H  
ATOM   4423  HE1 HIS B 105      46.663  -3.994 -30.713  1.00  0.00           H  
ATOM   4424  HE2 HIS B 105      44.931  -2.137 -30.458  1.00  0.00           H  
ATOM   4425  N   VAL B 106      45.872  -3.221 -23.077  1.00  0.00           N  
ATOM   4426  CA  VAL B 106      45.703  -3.728 -21.727  1.00  0.00           C  
ATOM   4427  C   VAL B 106      44.891  -2.741 -20.904  1.00  0.00           C  
ATOM   4428  O   VAL B 106      44.027  -3.150 -20.136  1.00  0.00           O  
ATOM   4429  CB  VAL B 106      47.065  -3.970 -21.057  1.00  0.00           C  
ATOM   4430  CG1 VAL B 106      46.872  -4.362 -19.601  1.00  0.00           C  
ATOM   4431  CG2 VAL B 106      47.828  -5.043 -21.816  1.00  0.00           C  
ATOM   4432  H   VAL B 106      46.804  -2.987 -23.396  1.00  0.00           H  
ATOM   4433  HA  VAL B 106      45.163  -4.674 -21.773  1.00  0.00           H  
ATOM   4434  HB  VAL B 106      47.635  -3.042 -21.067  1.00  0.00           H  
ATOM   4435 1HG1 VAL B 106      47.845  -4.512 -19.133  1.00  0.00           H  
ATOM   4436 2HG1 VAL B 106      46.332  -3.576 -19.075  1.00  0.00           H  
ATOM   4437 3HG1 VAL B 106      46.301  -5.290 -19.553  1.00  0.00           H  
ATOM   4438 1HG2 VAL B 106      48.802  -5.195 -21.350  1.00  0.00           H  
ATOM   4439 2HG2 VAL B 106      47.267  -5.976 -21.799  1.00  0.00           H  
ATOM   4440 3HG2 VAL B 106      47.967  -4.729 -22.846  1.00  0.00           H  
ATOM   4441  N   GLN B 107      45.164  -1.444 -21.084  1.00  0.00           N  
ATOM   4442  CA  GLN B 107      44.449  -0.388 -20.385  1.00  0.00           C  
ATOM   4443  C   GLN B 107      42.973  -0.456 -20.719  1.00  0.00           C  
ATOM   4444  O   GLN B 107      42.143  -0.245 -19.848  1.00  0.00           O  
ATOM   4445  CB  GLN B 107      45.024   0.983 -20.757  1.00  0.00           C  
ATOM   4446  CG  GLN B 107      46.408   1.260 -20.203  1.00  0.00           C  
ATOM   4447  CD  GLN B 107      47.039   2.496 -20.816  1.00  0.00           C  
ATOM   4448  OE1 GLN B 107      46.411   3.213 -21.600  1.00  0.00           O  
ATOM   4449  NE2 GLN B 107      48.297   2.746 -20.468  1.00  0.00           N  
ATOM   4450  H   GLN B 107      45.897  -1.184 -21.721  1.00  0.00           H  
ATOM   4451  HA  GLN B 107      44.562  -0.539 -19.311  1.00  0.00           H  
ATOM   4452 1HB  GLN B 107      45.074   1.078 -21.837  1.00  0.00           H  
ATOM   4453 2HB  GLN B 107      44.358   1.764 -20.391  1.00  0.00           H  
ATOM   4454 1HG  GLN B 107      46.317   1.434 -19.132  1.00  0.00           H  
ATOM   4455 2HG  GLN B 107      47.056   0.408 -20.379  1.00  0.00           H  
ATOM   4456 1HE2 GLN B 107      48.770   3.544 -20.844  1.00  0.00           H  
ATOM   4457 2HE2 GLN B 107      48.770   2.138 -19.831  1.00  0.00           H  
ATOM   4458  N   GLY B 108      42.648  -0.772 -21.975  1.00  0.00           N  
ATOM   4459  CA  GLY B 108      41.264  -0.932 -22.408  1.00  0.00           C  
ATOM   4460  C   GLY B 108      40.591  -2.054 -21.643  1.00  0.00           C  
ATOM   4461  O   GLY B 108      39.473  -1.899 -21.149  1.00  0.00           O  
ATOM   4462  H   GLY B 108      43.383  -0.900 -22.652  1.00  0.00           H  
ATOM   4463 1HA  GLY B 108      40.712  -0.011 -22.256  1.00  0.00           H  
ATOM   4464 2HA  GLY B 108      41.240  -1.149 -23.475  1.00  0.00           H  
ATOM   4465  N   ARG B 109      41.290  -3.179 -21.527  1.00  0.00           N  
ATOM   4466  CA  ARG B 109      40.754  -4.319 -20.804  1.00  0.00           C  
ATOM   4467  C   ARG B 109      40.580  -4.007 -19.314  1.00  0.00           C  
ATOM   4468  O   ARG B 109      39.572  -4.386 -18.722  1.00  0.00           O  
ATOM   4469  CB  ARG B 109      41.663  -5.527 -20.980  1.00  0.00           C  
ATOM   4470  CG  ARG B 109      41.655  -6.130 -22.380  1.00  0.00           C  
ATOM   4471  CD  ARG B 109      42.601  -7.270 -22.498  1.00  0.00           C  
ATOM   4472  NE  ARG B 109      42.595  -7.851 -23.834  1.00  0.00           N  
ATOM   4473  CZ  ARG B 109      43.445  -8.809 -24.257  1.00  0.00           C  
ATOM   4474  NH1 ARG B 109      44.361  -9.280 -23.440  1.00  0.00           N  
ATOM   4475  NH2 ARG B 109      43.361  -9.273 -25.492  1.00  0.00           N  
ATOM   4476  H   ARG B 109      42.197  -3.249 -21.973  1.00  0.00           H  
ATOM   4477  HA  ARG B 109      39.776  -4.561 -21.221  1.00  0.00           H  
ATOM   4478 1HB  ARG B 109      42.689  -5.253 -20.745  1.00  0.00           H  
ATOM   4479 2HB  ARG B 109      41.365  -6.311 -20.283  1.00  0.00           H  
ATOM   4480 1HG  ARG B 109      40.654  -6.492 -22.614  1.00  0.00           H  
ATOM   4481 2HG  ARG B 109      41.944  -5.369 -23.107  1.00  0.00           H  
ATOM   4482 1HD  ARG B 109      43.612  -6.928 -22.279  1.00  0.00           H  
ATOM   4483 2HD  ARG B 109      42.320  -8.047 -21.788  1.00  0.00           H  
ATOM   4484  HE  ARG B 109      41.904  -7.513 -24.491  1.00  0.00           H  
ATOM   4485 1HH1 ARG B 109      44.426  -8.925 -22.496  1.00  0.00           H  
ATOM   4486 2HH1 ARG B 109      44.999  -9.997 -23.754  1.00  0.00           H  
ATOM   4487 1HH2 ARG B 109      42.658  -8.911 -26.122  1.00  0.00           H  
ATOM   4488 2HH2 ARG B 109      43.999  -9.989 -25.806  1.00  0.00           H  
ATOM   4489  N   VAL B 110      41.551  -3.299 -18.728  1.00  0.00           N  
ATOM   4490  CA  VAL B 110      41.513  -2.915 -17.317  1.00  0.00           C  
ATOM   4491  C   VAL B 110      40.460  -1.860 -17.041  1.00  0.00           C  
ATOM   4492  O   VAL B 110      39.788  -1.907 -16.012  1.00  0.00           O  
ATOM   4493  CB  VAL B 110      42.878  -2.392 -16.844  1.00  0.00           C  
ATOM   4494  CG1 VAL B 110      42.749  -1.827 -15.440  1.00  0.00           C  
ATOM   4495  CG2 VAL B 110      43.890  -3.526 -16.851  1.00  0.00           C  
ATOM   4496  H   VAL B 110      42.351  -3.028 -19.275  1.00  0.00           H  
ATOM   4497  HA  VAL B 110      41.272  -3.802 -16.731  1.00  0.00           H  
ATOM   4498  HB  VAL B 110      43.209  -1.591 -17.505  1.00  0.00           H  
ATOM   4499 1HG1 VAL B 110      43.718  -1.451 -15.112  1.00  0.00           H  
ATOM   4500 2HG1 VAL B 110      42.025  -1.012 -15.439  1.00  0.00           H  
ATOM   4501 3HG1 VAL B 110      42.415  -2.611 -14.761  1.00  0.00           H  
ATOM   4502 1HG2 VAL B 110      44.857  -3.151 -16.515  1.00  0.00           H  
ATOM   4503 2HG2 VAL B 110      43.554  -4.315 -16.178  1.00  0.00           H  
ATOM   4504 3HG2 VAL B 110      43.989  -3.930 -17.856  1.00  0.00           H  
ATOM   4505  N   TYR B 111      40.345  -0.893 -17.945  1.00  0.00           N  
ATOM   4506  CA  TYR B 111      39.357   0.164 -17.825  1.00  0.00           C  
ATOM   4507  C   TYR B 111      37.994  -0.468 -17.783  1.00  0.00           C  
ATOM   4508  O   TYR B 111      37.212  -0.161 -16.890  1.00  0.00           O  
ATOM   4509  CB  TYR B 111      39.452   1.176 -18.971  1.00  0.00           C  
ATOM   4510  CG  TYR B 111      38.345   2.222 -18.958  1.00  0.00           C  
ATOM   4511  CD1 TYR B 111      38.489   3.435 -18.292  1.00  0.00           C  
ATOM   4512  CD2 TYR B 111      37.158   1.938 -19.611  1.00  0.00           C  
ATOM   4513  CE1 TYR B 111      37.445   4.352 -18.301  1.00  0.00           C  
ATOM   4514  CE2 TYR B 111      36.116   2.842 -19.619  1.00  0.00           C  
ATOM   4515  CZ  TYR B 111      36.256   4.049 -18.968  1.00  0.00           C  
ATOM   4516  OH  TYR B 111      35.216   4.952 -18.978  1.00  0.00           O  
ATOM   4517  H   TYR B 111      40.944  -0.897 -18.746  1.00  0.00           H  
ATOM   4518  HA  TYR B 111      39.512   0.688 -16.881  1.00  0.00           H  
ATOM   4519 1HB  TYR B 111      40.407   1.700 -18.900  1.00  0.00           H  
ATOM   4520 2HB  TYR B 111      39.432   0.659 -19.929  1.00  0.00           H  
ATOM   4521  HD1 TYR B 111      39.417   3.668 -17.770  1.00  0.00           H  
ATOM   4522  HD2 TYR B 111      37.055   0.988 -20.120  1.00  0.00           H  
ATOM   4523  HE1 TYR B 111      37.555   5.306 -17.788  1.00  0.00           H  
ATOM   4524  HE2 TYR B 111      35.189   2.600 -20.138  1.00  0.00           H  
ATOM   4525  HH  TYR B 111      35.485   5.753 -18.523  1.00  0.00           H  
ATOM   4526  N   ASN B 112      37.719  -1.359 -18.745  1.00  0.00           N  
ATOM   4527  CA  ASN B 112      36.449  -2.071 -18.787  1.00  0.00           C  
ATOM   4528  C   ASN B 112      36.274  -3.013 -17.601  1.00  0.00           C  
ATOM   4529  O   ASN B 112      35.158  -3.232 -17.142  1.00  0.00           O  
ATOM   4530  CB  ASN B 112      36.264  -2.842 -20.085  1.00  0.00           C  
ATOM   4531  CG  ASN B 112      35.880  -1.966 -21.254  1.00  0.00           C  
ATOM   4532  OD1 ASN B 112      36.061  -0.747 -21.233  1.00  0.00           O  
ATOM   4533  ND2 ASN B 112      35.290  -2.563 -22.259  1.00  0.00           N  
ATOM   4534  H   ASN B 112      38.406  -1.551 -19.461  1.00  0.00           H  
ATOM   4535  HA  ASN B 112      35.655  -1.339 -18.743  1.00  0.00           H  
ATOM   4536 1HB  ASN B 112      37.207  -3.334 -20.333  1.00  0.00           H  
ATOM   4537 2HB  ASN B 112      35.515  -3.621 -19.956  1.00  0.00           H  
ATOM   4538 1HD2 ASN B 112      34.984  -2.027 -23.046  1.00  0.00           H  
ATOM   4539 2HD2 ASN B 112      35.127  -3.549 -22.229  1.00  0.00           H  
ATOM   4540  N   PHE B 113      37.373  -3.559 -17.095  1.00  0.00           N  
ATOM   4541  CA  PHE B 113      37.325  -4.447 -15.942  1.00  0.00           C  
ATOM   4542  C   PHE B 113      36.765  -3.715 -14.725  1.00  0.00           C  
ATOM   4543  O   PHE B 113      35.851  -4.205 -14.059  1.00  0.00           O  
ATOM   4544  CB  PHE B 113      38.731  -5.012 -15.641  1.00  0.00           C  
ATOM   4545  CG  PHE B 113      38.836  -5.971 -14.475  1.00  0.00           C  
ATOM   4546  CD1 PHE B 113      38.404  -7.286 -14.601  1.00  0.00           C  
ATOM   4547  CD2 PHE B 113      39.398  -5.580 -13.269  1.00  0.00           C  
ATOM   4548  CE1 PHE B 113      38.523  -8.183 -13.557  1.00  0.00           C  
ATOM   4549  CE2 PHE B 113      39.522  -6.475 -12.223  1.00  0.00           C  
ATOM   4550  CZ  PHE B 113      39.085  -7.777 -12.370  1.00  0.00           C  
ATOM   4551  H   PHE B 113      38.268  -3.380 -17.525  1.00  0.00           H  
ATOM   4552  HA  PHE B 113      36.664  -5.273 -16.176  1.00  0.00           H  
ATOM   4553 1HB  PHE B 113      39.105  -5.525 -16.525  1.00  0.00           H  
ATOM   4554 2HB  PHE B 113      39.409  -4.188 -15.442  1.00  0.00           H  
ATOM   4555  HD1 PHE B 113      37.971  -7.610 -15.546  1.00  0.00           H  
ATOM   4556  HD2 PHE B 113      39.752  -4.556 -13.155  1.00  0.00           H  
ATOM   4557  HE1 PHE B 113      38.181  -9.210 -13.677  1.00  0.00           H  
ATOM   4558  HE2 PHE B 113      39.969  -6.155 -11.282  1.00  0.00           H  
ATOM   4559  HZ  PHE B 113      39.187  -8.484 -11.549  1.00  0.00           H  
ATOM   4560  N   LEU B 114      37.328  -2.541 -14.455  1.00  0.00           N  
ATOM   4561  CA  LEU B 114      36.944  -1.725 -13.314  1.00  0.00           C  
ATOM   4562  C   LEU B 114      35.759  -0.779 -13.568  1.00  0.00           C  
ATOM   4563  O   LEU B 114      35.113  -0.302 -12.631  1.00  0.00           O  
ATOM   4564  CB  LEU B 114      38.150  -0.896 -12.863  1.00  0.00           C  
ATOM   4565  CG  LEU B 114      39.355  -1.686 -12.359  1.00  0.00           C  
ATOM   4566  CD1 LEU B 114      40.451  -0.714 -11.934  1.00  0.00           C  
ATOM   4567  CD2 LEU B 114      38.915  -2.579 -11.214  1.00  0.00           C  
ATOM   4568  H   LEU B 114      38.070  -2.213 -15.055  1.00  0.00           H  
ATOM   4569  HA  LEU B 114      36.671  -2.396 -12.503  1.00  0.00           H  
ATOM   4570 1HB  LEU B 114      38.485  -0.290 -13.704  1.00  0.00           H  
ATOM   4571 2HB  LEU B 114      37.846  -0.236 -12.067  1.00  0.00           H  
ATOM   4572  HG  LEU B 114      39.754  -2.300 -13.166  1.00  0.00           H  
ATOM   4573 1HD1 LEU B 114      41.317  -1.274 -11.581  1.00  0.00           H  
ATOM   4574 2HD1 LEU B 114      40.742  -0.091 -12.779  1.00  0.00           H  
ATOM   4575 3HD1 LEU B 114      40.078  -0.082 -11.128  1.00  0.00           H  
ATOM   4576 1HD2 LEU B 114      39.768  -3.154 -10.853  1.00  0.00           H  
ATOM   4577 2HD2 LEU B 114      38.516  -1.970 -10.404  1.00  0.00           H  
ATOM   4578 3HD2 LEU B 114      38.143  -3.262 -11.570  1.00  0.00           H  
ATOM   4579  N   GLU B 115      35.493  -0.459 -14.823  1.00  0.00           N  
ATOM   4580  CA  GLU B 115      34.426   0.482 -15.143  1.00  0.00           C  
ATOM   4581  C   GLU B 115      33.693  -0.003 -16.367  1.00  0.00           C  
ATOM   4582  O   GLU B 115      34.288  -0.198 -17.416  1.00  0.00           O  
ATOM   4583  CB  GLU B 115      35.003   1.885 -15.350  1.00  0.00           C  
ATOM   4584  CG  GLU B 115      33.971   2.963 -15.643  1.00  0.00           C  
ATOM   4585  CD  GLU B 115      34.564   4.340 -15.711  1.00  0.00           C  
ATOM   4586  OE1 GLU B 115      35.702   4.487 -15.342  1.00  0.00           O  
ATOM   4587  OE2 GLU B 115      33.885   5.243 -16.143  1.00  0.00           O  
ATOM   4588  H   GLU B 115      36.035  -0.854 -15.574  1.00  0.00           H  
ATOM   4589  HA  GLU B 115      33.719   0.512 -14.313  1.00  0.00           H  
ATOM   4590 1HB  GLU B 115      35.559   2.187 -14.464  1.00  0.00           H  
ATOM   4591 2HB  GLU B 115      35.703   1.868 -16.185  1.00  0.00           H  
ATOM   4592 1HG  GLU B 115      33.490   2.741 -16.595  1.00  0.00           H  
ATOM   4593 2HG  GLU B 115      33.207   2.940 -14.867  1.00  0.00           H  
ATOM   4594  N   ARG B 116      32.395  -0.196 -16.220  1.00  0.00           N  
ATOM   4595  CA  ARG B 116      31.561  -0.829 -17.236  1.00  0.00           C  
ATOM   4596  C   ARG B 116      31.921  -2.325 -17.300  1.00  0.00           C  
ATOM   4597  O   ARG B 116      32.073  -2.875 -18.392  1.00  0.00           O  
ATOM   4598  CB  ARG B 116      31.758  -0.202 -18.619  1.00  0.00           C  
ATOM   4599  CG  ARG B 116      30.739  -0.601 -19.668  1.00  0.00           C  
ATOM   4600  CD  ARG B 116      31.152  -0.146 -21.026  1.00  0.00           C  
ATOM   4601  NE  ARG B 116      31.200   1.306 -21.152  1.00  0.00           N  
ATOM   4602  CZ  ARG B 116      31.794   1.962 -22.172  1.00  0.00           C  
ATOM   4603  NH1 ARG B 116      32.381   1.284 -23.135  1.00  0.00           N  
ATOM   4604  NH2 ARG B 116      31.793   3.284 -22.205  1.00  0.00           N  
ATOM   4605  H   ARG B 116      31.974   0.059 -15.339  1.00  0.00           H  
ATOM   4606  HA  ARG B 116      30.516  -0.723 -16.951  1.00  0.00           H  
ATOM   4607 1HB  ARG B 116      31.755   0.884 -18.539  1.00  0.00           H  
ATOM   4608 2HB  ARG B 116      32.719  -0.500 -19.031  1.00  0.00           H  
ATOM   4609 1HG  ARG B 116      30.619  -1.684 -19.678  1.00  0.00           H  
ATOM   4610 2HG  ARG B 116      29.783  -0.130 -19.433  1.00  0.00           H  
ATOM   4611 1HD  ARG B 116      32.146  -0.537 -21.244  1.00  0.00           H  
ATOM   4612 2HD  ARG B 116      30.447  -0.527 -21.763  1.00  0.00           H  
ATOM   4613  HE  ARG B 116      30.763   1.858 -20.427  1.00  0.00           H  
ATOM   4614 1HH1 ARG B 116      32.386   0.274 -23.111  1.00  0.00           H  
ATOM   4615 2HH1 ARG B 116      32.827   1.772 -23.897  1.00  0.00           H  
ATOM   4616 1HH2 ARG B 116      31.346   3.807 -21.465  1.00  0.00           H  
ATOM   4617 2HH2 ARG B 116      32.240   3.769 -22.968  1.00  0.00           H  
ATOM   4618  N   PRO B 117      32.089  -2.973 -16.123  1.00  0.00           N  
ATOM   4619  CA  PRO B 117      32.454  -4.383 -15.911  1.00  0.00           C  
ATOM   4620  C   PRO B 117      31.642  -5.377 -16.733  1.00  0.00           C  
ATOM   4621  O   PRO B 117      30.781  -6.071 -16.194  1.00  0.00           O  
ATOM   4622  CB  PRO B 117      32.143  -4.606 -14.428  1.00  0.00           C  
ATOM   4623  CG  PRO B 117      31.043  -3.664 -14.127  1.00  0.00           C  
ATOM   4624  CD  PRO B 117      31.357  -2.457 -14.943  1.00  0.00           C  
ATOM   4625  HA  PRO B 117      33.529  -4.525 -16.083  1.00  0.00           H  
ATOM   4626 1HB  PRO B 117      31.857  -5.654 -14.251  1.00  0.00           H  
ATOM   4627 2HB  PRO B 117      33.041  -4.410 -13.828  1.00  0.00           H  
ATOM   4628 1HG  PRO B 117      30.073  -4.112 -14.388  1.00  0.00           H  
ATOM   4629 2HG  PRO B 117      31.015  -3.449 -13.049  1.00  0.00           H  
ATOM   4630 1HD  PRO B 117      30.445  -1.942 -15.256  1.00  0.00           H  
ATOM   4631 2HD  PRO B 117      32.010  -1.800 -14.348  1.00  0.00           H  
ATOM   4632  N   THR B 118      31.958  -5.507 -18.015  1.00  0.00           N  
ATOM   4633  CA  THR B 118      31.274  -6.482 -18.850  1.00  0.00           C  
ATOM   4634  C   THR B 118      32.067  -7.782 -18.875  1.00  0.00           C  
ATOM   4635  O   THR B 118      33.216  -7.814 -19.321  1.00  0.00           O  
ATOM   4636  CB  THR B 118      31.069  -5.961 -20.291  1.00  0.00           C  
ATOM   4637  OG1 THR B 118      30.272  -4.769 -20.269  1.00  0.00           O  
ATOM   4638  CG2 THR B 118      30.372  -7.011 -21.137  1.00  0.00           C  
ATOM   4639  H   THR B 118      32.645  -4.887 -18.417  1.00  0.00           H  
ATOM   4640  HA  THR B 118      30.294  -6.689 -18.418  1.00  0.00           H  
ATOM   4641  HB  THR B 118      32.035  -5.731 -20.739  1.00  0.00           H  
ATOM   4642  HG1 THR B 118      29.810  -4.702 -19.432  1.00  0.00           H  
ATOM   4643 1HG2 THR B 118      30.236  -6.629 -22.149  1.00  0.00           H  
ATOM   4644 2HG2 THR B 118      30.981  -7.914 -21.169  1.00  0.00           H  
ATOM   4645 3HG2 THR B 118      29.401  -7.244 -20.703  1.00  0.00           H  
ATOM   4646  N   GLY B 119      31.449  -8.851 -18.392  1.00  0.00           N  
ATOM   4647  CA  GLY B 119      32.092 -10.160 -18.348  1.00  0.00           C  
ATOM   4648  C   GLY B 119      31.969 -10.754 -16.959  1.00  0.00           C  
ATOM   4649  O   GLY B 119      32.141 -10.048 -15.970  1.00  0.00           O  
ATOM   4650  H   GLY B 119      30.506  -8.757 -18.042  1.00  0.00           H  
ATOM   4651 1HA  GLY B 119      31.632 -10.825 -19.077  1.00  0.00           H  
ATOM   4652 2HA  GLY B 119      33.143 -10.064 -18.616  1.00  0.00           H  
ATOM   4653  N   TRP B 120      31.693 -12.056 -16.890  1.00  0.00           N  
ATOM   4654  CA  TRP B 120      31.516 -12.743 -15.611  1.00  0.00           C  
ATOM   4655  C   TRP B 120      32.705 -12.588 -14.671  1.00  0.00           C  
ATOM   4656  O   TRP B 120      32.529 -12.562 -13.459  1.00  0.00           O  
ATOM   4657  CB  TRP B 120      31.245 -14.240 -15.830  1.00  0.00           C  
ATOM   4658  CG  TRP B 120      32.410 -15.053 -16.331  1.00  0.00           C  
ATOM   4659  CD1 TRP B 120      32.745 -15.297 -17.630  1.00  0.00           C  
ATOM   4660  CD2 TRP B 120      33.385 -15.766 -15.528  1.00  0.00           C  
ATOM   4661  NE1 TRP B 120      33.856 -16.103 -17.691  1.00  0.00           N  
ATOM   4662  CE2 TRP B 120      34.258 -16.403 -16.414  1.00  0.00           C  
ATOM   4663  CE3 TRP B 120      33.580 -15.914 -14.148  1.00  0.00           C  
ATOM   4664  CZ2 TRP B 120      35.317 -17.181 -15.969  1.00  0.00           C  
ATOM   4665  CZ3 TRP B 120      34.644 -16.690 -13.702  1.00  0.00           C  
ATOM   4666  CH2 TRP B 120      35.489 -17.307 -14.590  1.00  0.00           C  
ATOM   4667  H   TRP B 120      31.584 -12.580 -17.746  1.00  0.00           H  
ATOM   4668  HA  TRP B 120      30.648 -12.318 -15.117  1.00  0.00           H  
ATOM   4669 1HB  TRP B 120      30.908 -14.681 -14.892  1.00  0.00           H  
ATOM   4670 2HB  TRP B 120      30.431 -14.350 -16.546  1.00  0.00           H  
ATOM   4671  HD1 TRP B 120      32.207 -14.911 -18.495  1.00  0.00           H  
ATOM   4672  HE1 TRP B 120      34.302 -16.428 -18.537  1.00  0.00           H  
ATOM   4673  HE3 TRP B 120      32.911 -15.428 -13.440  1.00  0.00           H  
ATOM   4674  HZ2 TRP B 120      35.999 -17.679 -16.658  1.00  0.00           H  
ATOM   4675  HZ3 TRP B 120      34.789 -16.798 -12.627  1.00  0.00           H  
ATOM   4676  HH2 TRP B 120      36.312 -17.910 -14.206  1.00  0.00           H  
ATOM   4677  N   LYS B 121      33.908 -12.457 -15.222  1.00  0.00           N  
ATOM   4678  CA  LYS B 121      35.098 -12.303 -14.400  1.00  0.00           C  
ATOM   4679  C   LYS B 121      35.075 -10.971 -13.675  1.00  0.00           C  
ATOM   4680  O   LYS B 121      35.545 -10.859 -12.541  1.00  0.00           O  
ATOM   4681  CB  LYS B 121      36.355 -12.406 -15.260  1.00  0.00           C  
ATOM   4682  CG  LYS B 121      36.618 -13.796 -15.811  1.00  0.00           C  
ATOM   4683  CD  LYS B 121      37.871 -13.836 -16.667  1.00  0.00           C  
ATOM   4684  CE  LYS B 121      38.108 -15.227 -17.240  1.00  0.00           C  
ATOM   4685  NZ  LYS B 121      39.303 -15.266 -18.128  1.00  0.00           N  
ATOM   4686  H   LYS B 121      34.002 -12.477 -16.227  1.00  0.00           H  
ATOM   4687  HA  LYS B 121      35.113 -13.095 -13.651  1.00  0.00           H  
ATOM   4688 1HB  LYS B 121      36.277 -11.720 -16.104  1.00  0.00           H  
ATOM   4689 2HB  LYS B 121      37.224 -12.107 -14.673  1.00  0.00           H  
ATOM   4690 1HG  LYS B 121      36.720 -14.505 -14.989  1.00  0.00           H  
ATOM   4691 2HG  LYS B 121      35.772 -14.093 -16.426  1.00  0.00           H  
ATOM   4692 1HD  LYS B 121      37.774 -13.126 -17.489  1.00  0.00           H  
ATOM   4693 2HD  LYS B 121      38.733 -13.551 -16.064  1.00  0.00           H  
ATOM   4694 1HE  LYS B 121      38.253 -15.931 -16.422  1.00  0.00           H  
ATOM   4695 2HE  LYS B 121      37.233 -15.531 -17.814  1.00  0.00           H  
ATOM   4696 1HZ  LYS B 121      39.426 -16.202 -18.488  1.00  0.00           H  
ATOM   4697 2HZ  LYS B 121      39.172 -14.624 -18.898  1.00  0.00           H  
ATOM   4698 3HZ  LYS B 121      40.123 -14.997 -17.603  1.00  0.00           H  
ATOM   4699  N   CYS B 122      34.521  -9.964 -14.347  1.00  0.00           N  
ATOM   4700  CA  CYS B 122      34.428  -8.628 -13.811  1.00  0.00           C  
ATOM   4701  C   CYS B 122      33.361  -8.636 -12.746  1.00  0.00           C  
ATOM   4702  O   CYS B 122      33.525  -8.050 -11.674  1.00  0.00           O  
ATOM   4703  CB  CYS B 122      34.043  -7.637 -14.900  1.00  0.00           C  
ATOM   4704  SG  CYS B 122      35.278  -7.415 -16.189  1.00  0.00           S  
ATOM   4705  H   CYS B 122      34.124 -10.133 -15.258  1.00  0.00           H  
ATOM   4706  HA  CYS B 122      35.383  -8.344 -13.369  1.00  0.00           H  
ATOM   4707 1HB  CYS B 122      33.107  -7.934 -15.368  1.00  0.00           H  
ATOM   4708 2HB  CYS B 122      33.881  -6.669 -14.436  1.00  0.00           H  
ATOM   4709  HG  CYS B 122      35.267  -8.676 -16.610  1.00  0.00           H  
ATOM   4710  N   PHE B 123      32.269  -9.342 -13.048  1.00  0.00           N  
ATOM   4711  CA  PHE B 123      31.155  -9.449 -12.130  1.00  0.00           C  
ATOM   4712  C   PHE B 123      31.581 -10.110 -10.841  1.00  0.00           C  
ATOM   4713  O   PHE B 123      31.223  -9.641  -9.767  1.00  0.00           O  
ATOM   4714  CB  PHE B 123      30.026 -10.256 -12.757  1.00  0.00           C  
ATOM   4715  CG  PHE B 123      29.278  -9.508 -13.808  1.00  0.00           C  
ATOM   4716  CD1 PHE B 123      29.077  -8.142 -13.692  1.00  0.00           C  
ATOM   4717  CD2 PHE B 123      28.765 -10.169 -14.911  1.00  0.00           C  
ATOM   4718  CE1 PHE B 123      28.384  -7.452 -14.666  1.00  0.00           C  
ATOM   4719  CE2 PHE B 123      28.080  -9.482 -15.887  1.00  0.00           C  
ATOM   4720  CZ  PHE B 123      27.892  -8.122 -15.766  1.00  0.00           C  
ATOM   4721  H   PHE B 123      32.210  -9.793 -13.950  1.00  0.00           H  
ATOM   4722  HA  PHE B 123      30.793  -8.446 -11.902  1.00  0.00           H  
ATOM   4723 1HB  PHE B 123      30.428 -11.160 -13.207  1.00  0.00           H  
ATOM   4724 2HB  PHE B 123      29.324 -10.562 -11.986  1.00  0.00           H  
ATOM   4725  HD1 PHE B 123      29.469  -7.615 -12.823  1.00  0.00           H  
ATOM   4726  HD2 PHE B 123      28.909 -11.244 -15.008  1.00  0.00           H  
ATOM   4727  HE1 PHE B 123      28.227  -6.378 -14.568  1.00  0.00           H  
ATOM   4728  HE2 PHE B 123      27.684 -10.012 -16.754  1.00  0.00           H  
ATOM   4729  HZ  PHE B 123      27.346  -7.579 -16.537  1.00  0.00           H  
ATOM   4730  N   VAL B 124      32.391 -11.159 -10.946  1.00  0.00           N  
ATOM   4731  CA  VAL B 124      32.897 -11.849  -9.772  1.00  0.00           C  
ATOM   4732  C   VAL B 124      33.804 -10.960  -8.958  1.00  0.00           C  
ATOM   4733  O   VAL B 124      33.691 -10.922  -7.737  1.00  0.00           O  
ATOM   4734  CB  VAL B 124      33.645 -13.137 -10.162  1.00  0.00           C  
ATOM   4735  CG1 VAL B 124      34.360 -13.709  -8.949  1.00  0.00           C  
ATOM   4736  CG2 VAL B 124      32.650 -14.166 -10.676  1.00  0.00           C  
ATOM   4737  H   VAL B 124      32.644 -11.501 -11.859  1.00  0.00           H  
ATOM   4738  HA  VAL B 124      32.046 -12.131  -9.150  1.00  0.00           H  
ATOM   4739  HB  VAL B 124      34.388 -12.910 -10.928  1.00  0.00           H  
ATOM   4740 1HG1 VAL B 124      34.887 -14.620  -9.233  1.00  0.00           H  
ATOM   4741 2HG1 VAL B 124      35.076 -12.980  -8.570  1.00  0.00           H  
ATOM   4742 3HG1 VAL B 124      33.631 -13.940  -8.172  1.00  0.00           H  
ATOM   4743 1HG2 VAL B 124      33.179 -15.078 -10.951  1.00  0.00           H  
ATOM   4744 2HG2 VAL B 124      31.927 -14.390  -9.892  1.00  0.00           H  
ATOM   4745 3HG2 VAL B 124      32.123 -13.780 -11.543  1.00  0.00           H  
ATOM   4746  N   TYR B 125      34.700 -10.246  -9.630  1.00  0.00           N  
ATOM   4747  CA  TYR B 125      35.620  -9.348  -8.952  1.00  0.00           C  
ATOM   4748  C   TYR B 125      34.899  -8.307  -8.113  1.00  0.00           C  
ATOM   4749  O   TYR B 125      35.194  -8.142  -6.927  1.00  0.00           O  
ATOM   4750  CB  TYR B 125      36.516  -8.660  -9.966  1.00  0.00           C  
ATOM   4751  CG  TYR B 125      37.441  -7.623  -9.375  1.00  0.00           C  
ATOM   4752  CD1 TYR B 125      38.608  -8.000  -8.725  1.00  0.00           C  
ATOM   4753  CD2 TYR B 125      37.130  -6.284  -9.512  1.00  0.00           C  
ATOM   4754  CE1 TYR B 125      39.459  -7.032  -8.224  1.00  0.00           C  
ATOM   4755  CE2 TYR B 125      37.975  -5.319  -9.011  1.00  0.00           C  
ATOM   4756  CZ  TYR B 125      39.138  -5.688  -8.375  1.00  0.00           C  
ATOM   4757  OH  TYR B 125      39.990  -4.722  -7.899  1.00  0.00           O  
ATOM   4758  H   TYR B 125      34.762 -10.334 -10.637  1.00  0.00           H  
ATOM   4759  HA  TYR B 125      36.243  -9.939  -8.279  1.00  0.00           H  
ATOM   4760 1HB  TYR B 125      37.126  -9.408 -10.475  1.00  0.00           H  
ATOM   4761 2HB  TYR B 125      35.902  -8.174 -10.723  1.00  0.00           H  
ATOM   4762  HD1 TYR B 125      38.858  -9.056  -8.620  1.00  0.00           H  
ATOM   4763  HD2 TYR B 125      36.217  -5.997 -10.027  1.00  0.00           H  
ATOM   4764  HE1 TYR B 125      40.381  -7.324  -7.722  1.00  0.00           H  
ATOM   4765  HE2 TYR B 125      37.729  -4.264  -9.127  1.00  0.00           H  
ATOM   4766  HH  TYR B 125      39.626  -3.854  -8.090  1.00  0.00           H  
ATOM   4767  N   HIS B 126      33.952  -7.609  -8.724  1.00  0.00           N  
ATOM   4768  CA  HIS B 126      33.259  -6.556  -8.012  1.00  0.00           C  
ATOM   4769  C   HIS B 126      32.290  -7.135  -7.004  1.00  0.00           C  
ATOM   4770  O   HIS B 126      32.065  -6.534  -5.958  1.00  0.00           O  
ATOM   4771  CB  HIS B 126      32.548  -5.634  -8.993  1.00  0.00           C  
ATOM   4772  CG  HIS B 126      33.519  -4.843  -9.810  1.00  0.00           C  
ATOM   4773  ND1 HIS B 126      34.359  -3.893  -9.266  1.00  0.00           N  
ATOM   4774  CD2 HIS B 126      33.798  -4.880 -11.131  1.00  0.00           C  
ATOM   4775  CE1 HIS B 126      35.111  -3.376 -10.226  1.00  0.00           C  
ATOM   4776  NE2 HIS B 126      34.789  -3.962 -11.365  1.00  0.00           N  
ATOM   4777  H   HIS B 126      33.733  -7.794  -9.692  1.00  0.00           H  
ATOM   4778  HA  HIS B 126      33.982  -5.956  -7.460  1.00  0.00           H  
ATOM   4779 1HB  HIS B 126      31.922  -6.220  -9.666  1.00  0.00           H  
ATOM   4780 2HB  HIS B 126      31.902  -4.943  -8.454  1.00  0.00           H  
ATOM   4781  HD2 HIS B 126      33.327  -5.525 -11.872  1.00  0.00           H  
ATOM   4782  HE1 HIS B 126      35.871  -2.605 -10.097  1.00  0.00           H  
ATOM   4783  HE2 HIS B 126      35.192  -3.794 -12.277  1.00  0.00           H  
ATOM   4784  N   PHE B 127      31.755  -8.320  -7.292  1.00  0.00           N  
ATOM   4785  CA  PHE B 127      30.870  -8.991  -6.359  1.00  0.00           C  
ATOM   4786  C   PHE B 127      31.634  -9.385  -5.114  1.00  0.00           C  
ATOM   4787  O   PHE B 127      31.119  -9.266  -4.010  1.00  0.00           O  
ATOM   4788  CB  PHE B 127      30.221 -10.219  -6.976  1.00  0.00           C  
ATOM   4789  CG  PHE B 127      29.214 -10.834  -6.066  1.00  0.00           C  
ATOM   4790  CD1 PHE B 127      28.067 -10.130  -5.740  1.00  0.00           C  
ATOM   4791  CD2 PHE B 127      29.396 -12.101  -5.543  1.00  0.00           C  
ATOM   4792  CE1 PHE B 127      27.127 -10.674  -4.897  1.00  0.00           C  
ATOM   4793  CE2 PHE B 127      28.449 -12.653  -4.705  1.00  0.00           C  
ATOM   4794  CZ  PHE B 127      27.317 -11.936  -4.379  1.00  0.00           C  
ATOM   4795  H   PHE B 127      31.950  -8.768  -8.173  1.00  0.00           H  
ATOM   4796  HA  PHE B 127      30.081  -8.297  -6.069  1.00  0.00           H  
ATOM   4797 1HB  PHE B 127      29.724  -9.951  -7.898  1.00  0.00           H  
ATOM   4798 2HB  PHE B 127      30.980 -10.966  -7.208  1.00  0.00           H  
ATOM   4799  HD1 PHE B 127      27.919  -9.132  -6.152  1.00  0.00           H  
ATOM   4800  HD2 PHE B 127      30.294 -12.663  -5.799  1.00  0.00           H  
ATOM   4801  HE1 PHE B 127      26.234 -10.106  -4.644  1.00  0.00           H  
ATOM   4802  HE2 PHE B 127      28.597 -13.652  -4.295  1.00  0.00           H  
ATOM   4803  HZ  PHE B 127      26.573 -12.371  -3.713  1.00  0.00           H  
ATOM   4804  N   ALA B 128      32.857  -9.866  -5.290  1.00  0.00           N  
ATOM   4805  CA  ALA B 128      33.693 -10.242  -4.165  1.00  0.00           C  
ATOM   4806  C   ALA B 128      33.922  -9.044  -3.264  1.00  0.00           C  
ATOM   4807  O   ALA B 128      33.842  -9.159  -2.042  1.00  0.00           O  
ATOM   4808  CB  ALA B 128      35.017 -10.793  -4.650  1.00  0.00           C  
ATOM   4809  H   ALA B 128      33.220  -9.971  -6.221  1.00  0.00           H  
ATOM   4810  HA  ALA B 128      33.174 -11.006  -3.589  1.00  0.00           H  
ATOM   4811 1HB  ALA B 128      35.626 -11.085  -3.794  1.00  0.00           H  
ATOM   4812 2HB  ALA B 128      34.839 -11.664  -5.282  1.00  0.00           H  
ATOM   4813 3HB  ALA B 128      35.542 -10.031  -5.223  1.00  0.00           H  
ATOM   4814  N   VAL B 129      34.168  -7.887  -3.873  1.00  0.00           N  
ATOM   4815  CA  VAL B 129      34.364  -6.673  -3.104  1.00  0.00           C  
ATOM   4816  C   VAL B 129      33.069  -6.303  -2.392  1.00  0.00           C  
ATOM   4817  O   VAL B 129      33.090  -5.925  -1.223  1.00  0.00           O  
ATOM   4818  CB  VAL B 129      34.834  -5.528  -4.004  1.00  0.00           C  
ATOM   4819  CG1 VAL B 129      34.875  -4.240  -3.208  1.00  0.00           C  
ATOM   4820  CG2 VAL B 129      36.207  -5.854  -4.566  1.00  0.00           C  
ATOM   4821  H   VAL B 129      34.246  -7.858  -4.884  1.00  0.00           H  
ATOM   4822  HA  VAL B 129      35.131  -6.855  -2.355  1.00  0.00           H  
ATOM   4823  HB  VAL B 129      34.126  -5.393  -4.821  1.00  0.00           H  
ATOM   4824 1HG1 VAL B 129      35.210  -3.433  -3.857  1.00  0.00           H  
ATOM   4825 2HG1 VAL B 129      33.882  -4.014  -2.822  1.00  0.00           H  
ATOM   4826 3HG1 VAL B 129      35.573  -4.348  -2.378  1.00  0.00           H  
ATOM   4827 1HG2 VAL B 129      36.537  -5.041  -5.211  1.00  0.00           H  
ATOM   4828 2HG2 VAL B 129      36.915  -5.978  -3.746  1.00  0.00           H  
ATOM   4829 3HG2 VAL B 129      36.158  -6.776  -5.141  1.00  0.00           H  
ATOM   4830  N   PHE B 130      31.948  -6.446  -3.099  1.00  0.00           N  
ATOM   4831  CA  PHE B 130      30.619  -6.196  -2.558  1.00  0.00           C  
ATOM   4832  C   PHE B 130      30.414  -7.051  -1.311  1.00  0.00           C  
ATOM   4833  O   PHE B 130      29.948  -6.553  -0.290  1.00  0.00           O  
ATOM   4834  CB  PHE B 130      29.557  -6.501  -3.626  1.00  0.00           C  
ATOM   4835  CG  PHE B 130      28.126  -6.244  -3.255  1.00  0.00           C  
ATOM   4836  CD1 PHE B 130      27.609  -4.958  -3.283  1.00  0.00           C  
ATOM   4837  CD2 PHE B 130      27.282  -7.288  -2.915  1.00  0.00           C  
ATOM   4838  CE1 PHE B 130      26.286  -4.717  -2.989  1.00  0.00           C  
ATOM   4839  CE2 PHE B 130      25.958  -7.043  -2.613  1.00  0.00           C  
ATOM   4840  CZ  PHE B 130      25.459  -5.762  -2.651  1.00  0.00           C  
ATOM   4841  H   PHE B 130      32.015  -6.737  -4.061  1.00  0.00           H  
ATOM   4842  HA  PHE B 130      30.544  -5.145  -2.275  1.00  0.00           H  
ATOM   4843 1HB  PHE B 130      29.781  -5.918  -4.517  1.00  0.00           H  
ATOM   4844 2HB  PHE B 130      29.625  -7.542  -3.911  1.00  0.00           H  
ATOM   4845  HD1 PHE B 130      28.260  -4.130  -3.554  1.00  0.00           H  
ATOM   4846  HD2 PHE B 130      27.670  -8.306  -2.894  1.00  0.00           H  
ATOM   4847  HE1 PHE B 130      25.897  -3.700  -3.024  1.00  0.00           H  
ATOM   4848  HE2 PHE B 130      25.301  -7.864  -2.347  1.00  0.00           H  
ATOM   4849  HZ  PHE B 130      24.412  -5.576  -2.417  1.00  0.00           H  
ATOM   4850  N   LEU B 131      30.790  -8.330  -1.397  1.00  0.00           N  
ATOM   4851  CA  LEU B 131      30.678  -9.251  -0.275  1.00  0.00           C  
ATOM   4852  C   LEU B 131      31.512  -8.781   0.905  1.00  0.00           C  
ATOM   4853  O   LEU B 131      31.055  -8.846   2.042  1.00  0.00           O  
ATOM   4854  CB  LEU B 131      31.149 -10.657  -0.675  1.00  0.00           C  
ATOM   4855  CG  LEU B 131      30.272 -11.438  -1.656  1.00  0.00           C  
ATOM   4856  CD1 LEU B 131      31.010 -12.704  -2.063  1.00  0.00           C  
ATOM   4857  CD2 LEU B 131      28.948 -11.769  -0.991  1.00  0.00           C  
ATOM   4858  H   LEU B 131      31.154  -8.673  -2.268  1.00  0.00           H  
ATOM   4859  HA  LEU B 131      29.637  -9.297   0.035  1.00  0.00           H  
ATOM   4860 1HB  LEU B 131      32.138 -10.580  -1.116  1.00  0.00           H  
ATOM   4861 2HB  LEU B 131      31.232 -11.256   0.231  1.00  0.00           H  
ATOM   4862  HG  LEU B 131      30.088 -10.846  -2.549  1.00  0.00           H  
ATOM   4863 1HD1 LEU B 131      30.403 -13.276  -2.762  1.00  0.00           H  
ATOM   4864 2HD1 LEU B 131      31.954 -12.441  -2.537  1.00  0.00           H  
ATOM   4865 3HD1 LEU B 131      31.205 -13.309  -1.178  1.00  0.00           H  
ATOM   4866 1HD2 LEU B 131      28.322 -12.334  -1.682  1.00  0.00           H  
ATOM   4867 2HD2 LEU B 131      29.128 -12.366  -0.097  1.00  0.00           H  
ATOM   4868 3HD2 LEU B 131      28.442 -10.847  -0.717  1.00  0.00           H  
ATOM   4869  N   ILE B 132      32.714  -8.272   0.631  1.00  0.00           N  
ATOM   4870  CA  ILE B 132      33.582  -7.753   1.684  1.00  0.00           C  
ATOM   4871  C   ILE B 132      32.891  -6.610   2.410  1.00  0.00           C  
ATOM   4872  O   ILE B 132      32.931  -6.532   3.638  1.00  0.00           O  
ATOM   4873  CB  ILE B 132      34.933  -7.276   1.122  1.00  0.00           C  
ATOM   4874  CG1 ILE B 132      35.747  -8.469   0.620  1.00  0.00           C  
ATOM   4875  CG2 ILE B 132      35.699  -6.525   2.192  1.00  0.00           C  
ATOM   4876  CD1 ILE B 132      36.954  -8.072  -0.199  1.00  0.00           C  
ATOM   4877  H   ILE B 132      33.044  -8.268  -0.326  1.00  0.00           H  
ATOM   4878  HA  ILE B 132      33.772  -8.548   2.403  1.00  0.00           H  
ATOM   4879  HB  ILE B 132      34.770  -6.616   0.276  1.00  0.00           H  
ATOM   4880 1HG1 ILE B 132      36.088  -9.051   1.475  1.00  0.00           H  
ATOM   4881 2HG1 ILE B 132      35.109  -9.105   0.010  1.00  0.00           H  
ATOM   4882 1HG2 ILE B 132      36.651  -6.186   1.785  1.00  0.00           H  
ATOM   4883 2HG2 ILE B 132      35.117  -5.665   2.519  1.00  0.00           H  
ATOM   4884 3HG2 ILE B 132      35.882  -7.184   3.038  1.00  0.00           H  
ATOM   4885 1HD1 ILE B 132      37.486  -8.968  -0.521  1.00  0.00           H  
ATOM   4886 2HD1 ILE B 132      36.636  -7.507  -1.073  1.00  0.00           H  
ATOM   4887 3HD1 ILE B 132      37.617  -7.456   0.407  1.00  0.00           H  
ATOM   4888  N   VAL B 133      32.247  -5.739   1.640  1.00  0.00           N  
ATOM   4889  CA  VAL B 133      31.500  -4.629   2.200  1.00  0.00           C  
ATOM   4890  C   VAL B 133      30.379  -5.139   3.079  1.00  0.00           C  
ATOM   4891  O   VAL B 133      30.164  -4.613   4.167  1.00  0.00           O  
ATOM   4892  CB  VAL B 133      30.917  -3.747   1.091  1.00  0.00           C  
ATOM   4893  CG1 VAL B 133      29.974  -2.709   1.679  1.00  0.00           C  
ATOM   4894  CG2 VAL B 133      32.046  -3.080   0.350  1.00  0.00           C  
ATOM   4895  H   VAL B 133      32.282  -5.852   0.636  1.00  0.00           H  
ATOM   4896  HA  VAL B 133      32.175  -4.026   2.808  1.00  0.00           H  
ATOM   4897  HB  VAL B 133      30.341  -4.359   0.405  1.00  0.00           H  
ATOM   4898 1HG1 VAL B 133      29.564  -2.096   0.877  1.00  0.00           H  
ATOM   4899 2HG1 VAL B 133      29.161  -3.210   2.204  1.00  0.00           H  
ATOM   4900 3HG1 VAL B 133      30.520  -2.074   2.377  1.00  0.00           H  
ATOM   4901 1HG2 VAL B 133      31.623  -2.469  -0.442  1.00  0.00           H  
ATOM   4902 2HG2 VAL B 133      32.615  -2.453   1.036  1.00  0.00           H  
ATOM   4903 3HG2 VAL B 133      32.702  -3.833  -0.080  1.00  0.00           H  
ATOM   4904  N   LEU B 134      29.678  -6.176   2.616  1.00  0.00           N  
ATOM   4905  CA  LEU B 134      28.579  -6.737   3.382  1.00  0.00           C  
ATOM   4906  C   LEU B 134      29.113  -7.270   4.715  1.00  0.00           C  
ATOM   4907  O   LEU B 134      28.475  -7.102   5.749  1.00  0.00           O  
ATOM   4908  CB  LEU B 134      27.897  -7.876   2.605  1.00  0.00           C  
ATOM   4909  CG  LEU B 134      27.169  -7.501   1.297  1.00  0.00           C  
ATOM   4910  CD1 LEU B 134      26.683  -8.780   0.640  1.00  0.00           C  
ATOM   4911  CD2 LEU B 134      26.019  -6.552   1.557  1.00  0.00           C  
ATOM   4912  H   LEU B 134      29.896  -6.559   1.707  1.00  0.00           H  
ATOM   4913  HA  LEU B 134      27.851  -5.954   3.585  1.00  0.00           H  
ATOM   4914 1HB  LEU B 134      28.645  -8.624   2.357  1.00  0.00           H  
ATOM   4915 2HB  LEU B 134      27.162  -8.342   3.261  1.00  0.00           H  
ATOM   4916  HG  LEU B 134      27.868  -7.022   0.621  1.00  0.00           H  
ATOM   4917 1HD1 LEU B 134      26.185  -8.549  -0.298  1.00  0.00           H  
ATOM   4918 2HD1 LEU B 134      27.531  -9.431   0.450  1.00  0.00           H  
ATOM   4919 3HD1 LEU B 134      25.984  -9.284   1.305  1.00  0.00           H  
ATOM   4920 1HD2 LEU B 134      25.532  -6.306   0.613  1.00  0.00           H  
ATOM   4921 2HD2 LEU B 134      25.300  -7.026   2.218  1.00  0.00           H  
ATOM   4922 3HD2 LEU B 134      26.395  -5.639   2.019  1.00  0.00           H  
ATOM   4923  N   VAL B 135      30.309  -7.861   4.695  1.00  0.00           N  
ATOM   4924  CA  VAL B 135      30.945  -8.352   5.912  1.00  0.00           C  
ATOM   4925  C   VAL B 135      31.224  -7.208   6.873  1.00  0.00           C  
ATOM   4926  O   VAL B 135      30.988  -7.336   8.073  1.00  0.00           O  
ATOM   4927  CB  VAL B 135      32.250  -9.104   5.592  1.00  0.00           C  
ATOM   4928  CG1 VAL B 135      32.997  -9.404   6.874  1.00  0.00           C  
ATOM   4929  CG2 VAL B 135      31.922 -10.403   4.875  1.00  0.00           C  
ATOM   4930  H   VAL B 135      30.779  -7.990   3.811  1.00  0.00           H  
ATOM   4931  HA  VAL B 135      30.265  -9.049   6.397  1.00  0.00           H  
ATOM   4932  HB  VAL B 135      32.888  -8.485   4.969  1.00  0.00           H  
ATOM   4933 1HG1 VAL B 135      33.921  -9.933   6.642  1.00  0.00           H  
ATOM   4934 2HG1 VAL B 135      33.233  -8.469   7.382  1.00  0.00           H  
ATOM   4935 3HG1 VAL B 135      32.377 -10.024   7.521  1.00  0.00           H  
ATOM   4936 1HG2 VAL B 135      32.845 -10.936   4.649  1.00  0.00           H  
ATOM   4937 2HG2 VAL B 135      31.294 -11.021   5.517  1.00  0.00           H  
ATOM   4938 3HG2 VAL B 135      31.391 -10.192   3.951  1.00  0.00           H
[truncated: 1,093,015 more chars]
