# Supplementary material for: Allosteric mechanism for KCNE1 modulation of KCNQ1 potassium channel activation
Source: eLife. 2020 Oct 23;9:e57680. doi: 10.7554/eLife.57680 (PMC7584456; doi:10.7554/eLife.57680)
Supplement: Supplementary file 3. [file elife-57680-supp3.zip]

Archive with 1 entries (1 files):
- Supplementary_File_3.pdb
