# Supplementary material for: Allosteric mechanism for KCNE1 modulation of KCNQ1 potassium channel activation
Source: eLife. 2020 Oct 23;9:e57680. doi: 10.7554/eLife.57680 (PMC7584456; doi:10.7554/eLife.57680)
Supplement: Supplementary file 3. [file elife-57680-supp3.zip › Supplementary_File_3.pdb]

ATOM      1  N   VAL A 100       3.464 -48.671 -28.398  1.00  0.00           N  
ATOM      2  CA  VAL A 100       2.093 -48.917 -28.827  1.00  0.00           C  
ATOM      3  C   VAL A 100       1.301 -47.628 -28.950  1.00  0.00           C  
ATOM      4  O   VAL A 100       0.993 -46.975 -27.953  1.00  0.00           O  
ATOM      5  CB  VAL A 100       1.373 -49.848 -27.832  1.00  0.00           C  
ATOM      6  CG1 VAL A 100      -0.053 -50.099 -28.298  1.00  0.00           C  
ATOM      7  CG2 VAL A 100       2.146 -51.151 -27.700  1.00  0.00           C  
ATOM      8 1H   VAL A 100       3.952 -49.541 -28.328  1.00  0.00           H  
ATOM      9 2H   VAL A 100       3.922 -48.085 -29.065  1.00  0.00           H  
ATOM     10 3H   VAL A 100       3.458 -48.220 -27.506  1.00  0.00           H  
ATOM     11  HA  VAL A 100       2.118 -49.402 -29.804  1.00  0.00           H  
ATOM     12  HB  VAL A 100       1.314 -49.361 -26.859  1.00  0.00           H  
ATOM     13 1HG1 VAL A 100      -0.556 -50.758 -27.589  1.00  0.00           H  
ATOM     14 2HG1 VAL A 100      -0.594 -49.155 -28.357  1.00  0.00           H  
ATOM     15 3HG1 VAL A 100      -0.038 -50.568 -29.281  1.00  0.00           H  
ATOM     16 1HG2 VAL A 100       1.636 -51.808 -26.996  1.00  0.00           H  
ATOM     17 2HG2 VAL A 100       2.206 -51.639 -28.674  1.00  0.00           H  
ATOM     18 3HG2 VAL A 100       3.152 -50.942 -27.338  1.00  0.00           H  
ATOM     19  N   LEU A 101       0.963 -47.287 -30.195  1.00  0.00           N  
ATOM     20  CA  LEU A 101       0.212 -46.080 -30.532  1.00  0.00           C  
ATOM     21  C   LEU A 101      -1.106 -45.976 -29.786  1.00  0.00           C  
ATOM     22  O   LEU A 101      -1.476 -44.894 -29.342  1.00  0.00           O  
ATOM     23  CB  LEU A 101      -0.069 -46.020 -32.037  1.00  0.00           C  
ATOM     24  CG  LEU A 101      -0.846 -44.775 -32.485  1.00  0.00           C  
ATOM     25  CD1 LEU A 101      -0.035 -43.533 -32.143  1.00  0.00           C  
ATOM     26  CD2 LEU A 101      -1.122 -44.863 -33.978  1.00  0.00           C  
ATOM     27  H   LEU A 101       1.258 -47.888 -30.950  1.00  0.00           H  
ATOM     28  HA  LEU A 101       0.816 -45.217 -30.253  1.00  0.00           H  
ATOM     29 1HB  LEU A 101       0.878 -46.045 -32.574  1.00  0.00           H  
ATOM     30 2HB  LEU A 101      -0.643 -46.902 -32.323  1.00  0.00           H  
ATOM     31  HG  LEU A 101      -1.789 -44.719 -31.941  1.00  0.00           H  
ATOM     32 1HD1 LEU A 101      -0.580 -42.644 -32.457  1.00  0.00           H  
ATOM     33 2HD1 LEU A 101       0.134 -43.493 -31.066  1.00  0.00           H  
ATOM     34 3HD1 LEU A 101       0.925 -43.571 -32.660  1.00  0.00           H  
ATOM     35 1HD2 LEU A 101      -1.675 -43.978 -34.298  1.00  0.00           H  
ATOM     36 2HD2 LEU A 101      -0.179 -44.918 -34.520  1.00  0.00           H  
ATOM     37 3HD2 LEU A 101      -1.713 -45.755 -34.186  1.00  0.00           H  
ATOM     38  N   ALA A 102      -1.817 -47.092 -29.653  1.00  0.00           N  
ATOM     39  CA  ALA A 102      -3.081 -47.100 -28.929  1.00  0.00           C  
ATOM     40  C   ALA A 102      -2.874 -46.661 -27.484  1.00  0.00           C  
ATOM     41  O   ALA A 102      -3.699 -45.939 -26.928  1.00  0.00           O  
ATOM     42  CB  ALA A 102      -3.710 -48.482 -28.979  1.00  0.00           C  
ATOM     43  H   ALA A 102      -1.466 -47.955 -30.045  1.00  0.00           H  
ATOM     44  HA  ALA A 102      -3.752 -46.385 -29.407  1.00  0.00           H  
ATOM     45 1HB  ALA A 102      -4.664 -48.467 -28.457  1.00  0.00           H  
ATOM     46 2HB  ALA A 102      -3.868 -48.773 -30.016  1.00  0.00           H  
ATOM     47 3HB  ALA A 102      -3.046 -49.201 -28.500  1.00  0.00           H  
ATOM     48  N   ARG A 103      -1.777 -47.107 -26.872  1.00  0.00           N  
ATOM     49  CA  ARG A 103      -1.477 -46.720 -25.510  1.00  0.00           C  
ATOM     50  C   ARG A 103      -1.066 -45.275 -25.479  1.00  0.00           C  
ATOM     51  O   ARG A 103      -1.359 -44.585 -24.512  1.00  0.00           O  
ATOM     52  CB  ARG A 103      -0.365 -47.576 -24.923  1.00  0.00           C  
ATOM     53  CG  ARG A 103      -0.775 -49.015 -24.653  1.00  0.00           C  
ATOM     54  CD  ARG A 103       0.330 -49.837 -24.097  1.00  0.00           C  
ATOM     55  NE  ARG A 103      -0.088 -51.210 -23.863  1.00  0.00           N  
ATOM     56  CZ  ARG A 103       0.724 -52.213 -23.480  1.00  0.00           C  
ATOM     57  NH1 ARG A 103       2.005 -51.985 -23.291  1.00  0.00           N  
ATOM     58  NH2 ARG A 103       0.235 -53.428 -23.296  1.00  0.00           N  
ATOM     59  H   ARG A 103      -1.127 -47.690 -27.370  1.00  0.00           H  
ATOM     60  HA  ARG A 103      -2.368 -46.859 -24.898  1.00  0.00           H  
ATOM     61 1HB  ARG A 103       0.486 -47.592 -25.601  1.00  0.00           H  
ATOM     62 2HB  ARG A 103      -0.022 -47.139 -23.984  1.00  0.00           H  
ATOM     63 1HG  ARG A 103      -1.593 -49.028 -23.932  1.00  0.00           H  
ATOM     64 2HG  ARG A 103      -1.100 -49.480 -25.583  1.00  0.00           H  
ATOM     65 1HD  ARG A 103       1.167 -49.852 -24.795  1.00  0.00           H  
ATOM     66 2HD  ARG A 103       0.659 -49.411 -23.150  1.00  0.00           H  
ATOM     67  HE  ARG A 103      -1.067 -51.428 -23.996  1.00  0.00           H  
ATOM     68 1HH1 ARG A 103       2.381 -51.058 -23.434  1.00  0.00           H  
ATOM     69 2HH1 ARG A 103       2.616 -52.738 -23.005  1.00  0.00           H  
ATOM     70 1HH2 ARG A 103      -0.750 -53.602 -23.441  1.00  0.00           H  
ATOM     71 2HH2 ARG A 103       0.844 -54.180 -23.010  1.00  0.00           H  
ATOM     72  N   THR A 104      -0.425 -44.803 -26.547  1.00  0.00           N  
ATOM     73  CA  THR A 104      -0.074 -43.396 -26.669  1.00  0.00           C  
ATOM     74  C   THR A 104      -1.340 -42.553 -26.732  1.00  0.00           C  
ATOM     75  O   THR A 104      -1.398 -41.480 -26.141  1.00  0.00           O  
ATOM     76  CB  THR A 104       0.795 -43.099 -27.905  1.00  0.00           C  
ATOM     77  OG1 THR A 104       2.021 -43.835 -27.815  1.00  0.00           O  
ATOM     78  CG2 THR A 104       1.098 -41.611 -27.987  1.00  0.00           C  
ATOM     79  H   THR A 104      -0.170 -45.438 -27.292  1.00  0.00           H  
ATOM     80  HA  THR A 104       0.502 -43.103 -25.790  1.00  0.00           H  
ATOM     81  HB  THR A 104       0.269 -43.409 -28.810  1.00  0.00           H  
ATOM     82  HG1 THR A 104       2.562 -43.652 -28.587  1.00  0.00           H  
ATOM     83 1HG2 THR A 104       1.711 -41.412 -28.866  1.00  0.00           H  
ATOM     84 2HG2 THR A 104       0.164 -41.053 -28.063  1.00  0.00           H  
ATOM     85 3HG2 THR A 104       1.634 -41.302 -27.091  1.00  0.00           H  
ATOM     86  N   HIS A 105      -2.357 -43.050 -27.424  1.00  0.00           N  
ATOM     87  CA  HIS A 105      -3.633 -42.363 -27.490  1.00  0.00           C  
ATOM     88  C   HIS A 105      -4.216 -42.248 -26.098  1.00  0.00           C  
ATOM     89  O   HIS A 105      -4.754 -41.203 -25.731  1.00  0.00           O  
ATOM     90  CB  HIS A 105      -4.604 -43.105 -28.413  1.00  0.00           C  
ATOM     91  CG  HIS A 105      -4.239 -43.029 -29.863  1.00  0.00           C  
ATOM     92  ND1 HIS A 105      -4.819 -43.839 -30.817  1.00  0.00           N  
ATOM     93  CD2 HIS A 105      -3.356 -42.244 -30.521  1.00  0.00           C  
ATOM     94  CE1 HIS A 105      -4.308 -43.553 -32.002  1.00  0.00           C  
ATOM     95  NE2 HIS A 105      -3.418 -42.590 -31.849  1.00  0.00           N  
ATOM     96  H   HIS A 105      -2.252 -43.932 -27.892  1.00  0.00           H  
ATOM     97  HA  HIS A 105      -3.493 -41.358 -27.888  1.00  0.00           H  
ATOM     98 1HB  HIS A 105      -4.649 -44.159 -28.132  1.00  0.00           H  
ATOM     99 2HB  HIS A 105      -5.606 -42.694 -28.292  1.00  0.00           H  
ATOM    100  HD1 HIS A 105      -5.569 -44.484 -30.668  1.00  0.00           H  
ATOM    101  HD2 HIS A 105      -2.673 -41.460 -30.192  1.00  0.00           H  
ATOM    102  HE1 HIS A 105      -4.639 -44.087 -32.893  1.00  0.00           H  
ATOM    103  N   VAL A 106      -4.081 -43.315 -25.315  1.00  0.00           N  
ATOM    104  CA  VAL A 106      -4.530 -43.303 -23.938  1.00  0.00           C  
ATOM    105  C   VAL A 106      -3.671 -42.345 -23.116  1.00  0.00           C  
ATOM    106  O   VAL A 106      -4.203 -41.622 -22.282  1.00  0.00           O  
ATOM    107  CB  VAL A 106      -4.470 -44.703 -23.298  1.00  0.00           C  
ATOM    108  CG1 VAL A 106      -4.785 -44.595 -21.814  1.00  0.00           C  
ATOM    109  CG2 VAL A 106      -5.445 -45.625 -24.014  1.00  0.00           C  
ATOM    110  H   VAL A 106      -3.660 -44.155 -25.690  1.00  0.00           H  
ATOM    111  HA  VAL A 106      -5.568 -42.969 -23.913  1.00  0.00           H  
ATOM    112  HB  VAL A 106      -3.461 -45.106 -23.385  1.00  0.00           H  
ATOM    113 1HG1 VAL A 106      -4.743 -45.585 -21.360  1.00  0.00           H  
ATOM    114 2HG1 VAL A 106      -4.057 -43.944 -21.332  1.00  0.00           H  
ATOM    115 3HG1 VAL A 106      -5.785 -44.180 -21.684  1.00  0.00           H  
ATOM    116 1HG2 VAL A 106      -5.404 -46.617 -23.565  1.00  0.00           H  
ATOM    117 2HG2 VAL A 106      -6.456 -45.226 -23.924  1.00  0.00           H  
ATOM    118 3HG2 VAL A 106      -5.179 -45.696 -25.069  1.00  0.00           H  
ATOM    119  N   GLN A 107      -2.366 -42.296 -23.381  1.00  0.00           N  
ATOM    120  CA  GLN A 107      -1.504 -41.334 -22.712  1.00  0.00           C  
ATOM    121  C   GLN A 107      -2.012 -39.936 -22.974  1.00  0.00           C  
ATOM    122  O   GLN A 107      -2.021 -39.108 -22.078  1.00  0.00           O  
ATOM    123  CB  GLN A 107      -0.047 -41.448 -23.168  1.00  0.00           C  
ATOM    124  CG  GLN A 107       0.717 -42.678 -22.709  1.00  0.00           C  
ATOM    125  CD  GLN A 107       2.118 -42.735 -23.287  1.00  0.00           C  
ATOM    126  OE1 GLN A 107       2.383 -42.182 -24.358  1.00  0.00           O  
ATOM    127  NE2 GLN A 107       3.024 -43.403 -22.582  1.00  0.00           N  
ATOM    128  H   GLN A 107      -1.974 -42.902 -24.080  1.00  0.00           H  
ATOM    129  HA  GLN A 107      -1.531 -41.525 -21.641  1.00  0.00           H  
ATOM    130 1HB  GLN A 107       0.002 -41.443 -24.257  1.00  0.00           H  
ATOM    131 2HB  GLN A 107       0.509 -40.580 -22.813  1.00  0.00           H  
ATOM    132 1HG  GLN A 107       0.793 -42.657 -21.622  1.00  0.00           H  
ATOM    133 2HG  GLN A 107       0.181 -43.573 -23.027  1.00  0.00           H  
ATOM    134 1HE2 GLN A 107       3.965 -43.474 -22.916  1.00  0.00           H  
ATOM    135 2HE2 GLN A 107       2.767 -43.837 -21.719  1.00  0.00           H  
ATOM    136  N   GLY A 108      -2.474 -39.686 -24.199  1.00  0.00           N  
ATOM    137  CA  GLY A 108      -3.056 -38.401 -24.564  1.00  0.00           C  
ATOM    138  C   GLY A 108      -4.290 -38.116 -23.737  1.00  0.00           C  
ATOM    139  O   GLY A 108      -4.446 -37.019 -23.199  1.00  0.00           O  
ATOM    140  H   GLY A 108      -2.419 -40.409 -24.900  1.00  0.00           H  
ATOM    141 1HA  GLY A 108      -2.328 -37.603 -24.419  1.00  0.00           H  
ATOM    142 2HA  GLY A 108      -3.312 -38.405 -25.622  1.00  0.00           H  
ATOM    143  N   ARG A 109      -5.156 -39.116 -23.616  1.00  0.00           N  
ATOM    144  CA  ARG A 109      -6.382 -38.980 -22.843  1.00  0.00           C  
ATOM    145  C   ARG A 109      -6.096 -38.680 -21.382  1.00  0.00           C  
ATOM    146  O   ARG A 109      -6.747 -37.826 -20.782  1.00  0.00           O  
ATOM    147  CB  ARG A 109      -7.203 -40.256 -22.948  1.00  0.00           C  
ATOM    148  CG  ARG A 109      -7.818 -40.516 -24.315  1.00  0.00           C  
ATOM    149  CD  ARG A 109      -8.501 -41.833 -24.363  1.00  0.00           C  
ATOM    150  NE  ARG A 109      -9.088 -42.091 -25.667  1.00  0.00           N  
ATOM    151  CZ  ARG A 109      -9.650 -43.260 -26.036  1.00  0.00           C  
ATOM    152  NH1 ARG A 109      -9.693 -44.266 -25.191  1.00  0.00           N  
ATOM    153  NH2 ARG A 109     -10.157 -43.395 -27.250  1.00  0.00           N  
ATOM    154  H   ARG A 109      -4.962 -39.991 -24.080  1.00  0.00           H  
ATOM    155  HA  ARG A 109      -6.961 -38.151 -23.255  1.00  0.00           H  
ATOM    156 1HB  ARG A 109      -6.580 -41.115 -22.702  1.00  0.00           H  
ATOM    157 2HB  ARG A 109      -8.017 -40.225 -22.223  1.00  0.00           H  
ATOM    158 1HG  ARG A 109      -8.551 -39.740 -24.537  1.00  0.00           H  
ATOM    159 2HG  ARG A 109      -7.039 -40.506 -25.076  1.00  0.00           H  
ATOM    160 1HD  ARG A 109      -7.783 -42.624 -24.150  1.00  0.00           H  
ATOM    161 2HD  ARG A 109      -9.298 -41.857 -23.620  1.00  0.00           H  
ATOM    162  HE  ARG A 109      -9.074 -41.341 -26.346  1.00  0.00           H  
ATOM    163 1HH1 ARG A 109      -9.306 -44.163 -24.262  1.00  0.00           H  
ATOM    164 2HH1 ARG A 109     -10.114 -45.140 -25.467  1.00  0.00           H  
ATOM    165 1HH2 ARG A 109     -10.124 -42.621 -27.900  1.00  0.00           H  
ATOM    166 2HH2 ARG A 109     -10.577 -44.268 -27.527  1.00  0.00           H  
ATOM    167  N   VAL A 110      -5.147 -39.409 -20.814  1.00  0.00           N  
ATOM    168  CA  VAL A 110      -4.780 -39.294 -19.418  1.00  0.00           C  
ATOM    169  C   VAL A 110      -4.035 -38.012 -19.127  1.00  0.00           C  
ATOM    170  O   VAL A 110      -4.288 -37.368 -18.113  1.00  0.00           O  
ATOM    171  CB  VAL A 110      -3.902 -40.482 -18.983  1.00  0.00           C  
ATOM    172  CG1 VAL A 110      -3.385 -40.241 -17.572  1.00  0.00           C  
ATOM    173  CG2 VAL A 110      -4.708 -41.769 -19.069  1.00  0.00           C  
ATOM    174  H   VAL A 110      -4.670 -40.096 -21.373  1.00  0.00           H  
ATOM    175  HA  VAL A 110      -5.696 -39.299 -18.822  1.00  0.00           H  
ATOM    176  HB  VAL A 110      -3.034 -40.555 -19.638  1.00  0.00           H  
ATOM    177 1HG1 VAL A 110      -2.763 -41.083 -17.268  1.00  0.00           H  
ATOM    178 2HG1 VAL A 110      -2.793 -39.326 -17.551  1.00  0.00           H  
ATOM    179 3HG1 VAL A 110      -4.226 -40.143 -16.888  1.00  0.00           H  
ATOM    180 1HG2 VAL A 110      -4.085 -42.608 -18.761  1.00  0.00           H  
ATOM    181 2HG2 VAL A 110      -5.575 -41.698 -18.410  1.00  0.00           H  
ATOM    182 3HG2 VAL A 110      -5.047 -41.930 -20.092  1.00  0.00           H  
ATOM    183  N   TYR A 111      -3.109 -37.648 -20.009  1.00  0.00           N  
ATOM    184  CA  TYR A 111      -2.327 -36.440 -19.839  1.00  0.00           C  
ATOM    185  C   TYR A 111      -3.255 -35.286 -19.845  1.00  0.00           C  
ATOM    186  O   TYR A 111      -3.249 -34.477 -18.932  1.00  0.00           O  
ATOM    187  CB  TYR A 111      -1.290 -36.268 -20.956  1.00  0.00           C  
ATOM    188  CG  TYR A 111      -0.381 -35.067 -20.783  1.00  0.00           C  
ATOM    189  CD1 TYR A 111       0.751 -35.180 -19.993  1.00  0.00           C  
ATOM    190  CD2 TYR A 111      -0.658 -33.854 -21.403  1.00  0.00           C  
ATOM    191  CE1 TYR A 111       1.596 -34.103 -19.814  1.00  0.00           C  
ATOM    192  CE2 TYR A 111       0.187 -32.771 -21.221  1.00  0.00           C  
ATOM    193  CZ  TYR A 111       1.311 -32.888 -20.429  1.00  0.00           C  
ATOM    194  OH  TYR A 111       2.137 -31.805 -20.224  1.00  0.00           O  
ATOM    195  H   TYR A 111      -2.949 -38.213 -20.819  1.00  0.00           H  
ATOM    196  HA  TYR A 111      -1.808 -36.480 -18.881  1.00  0.00           H  
ATOM    197 1HB  TYR A 111      -0.664 -37.154 -21.009  1.00  0.00           H  
ATOM    198 2HB  TYR A 111      -1.802 -36.167 -21.912  1.00  0.00           H  
ATOM    199  HD1 TYR A 111       0.974 -36.127 -19.501  1.00  0.00           H  
ATOM    200  HD2 TYR A 111      -1.544 -33.751 -22.026  1.00  0.00           H  
ATOM    201  HE1 TYR A 111       2.478 -34.204 -19.189  1.00  0.00           H  
ATOM    202  HE2 TYR A 111      -0.043 -31.817 -21.699  1.00  0.00           H  
ATOM    203  HH  TYR A 111       1.727 -31.026 -20.607  1.00  0.00           H  
ATOM    204  N   ASN A 112      -4.100 -35.214 -20.856  1.00  0.00           N  
ATOM    205  CA  ASN A 112      -5.055 -34.132 -20.938  1.00  0.00           C  
ATOM    206  C   ASN A 112      -5.982 -34.144 -19.746  1.00  0.00           C  
ATOM    207  O   ASN A 112      -6.266 -33.096 -19.178  1.00  0.00           O  
ATOM    208  CB  ASN A 112      -5.843 -34.218 -22.232  1.00  0.00           C  
ATOM    209  CG  ASN A 112      -5.012 -33.839 -23.425  1.00  0.00           C  
ATOM    210  OD1 ASN A 112      -3.993 -33.151 -23.294  1.00  0.00           O  
ATOM    211  ND2 ASN A 112      -5.428 -34.273 -24.588  1.00  0.00           N  
ATOM    212  H   ASN A 112      -4.086 -35.907 -21.590  1.00  0.00           H  
ATOM    213  HA  ASN A 112      -4.514 -33.185 -20.921  1.00  0.00           H  
ATOM    214 1HB  ASN A 112      -6.216 -35.234 -22.367  1.00  0.00           H  
ATOM    215 2HB  ASN A 112      -6.709 -33.559 -22.177  1.00  0.00           H  
ATOM    216 1HD2 ASN A 112      -4.915 -34.050 -25.418  1.00  0.00           H  
ATOM    217 2HD2 ASN A 112      -6.257 -34.827 -24.647  1.00  0.00           H  
ATOM    218  N   PHE A 113      -6.422 -35.326 -19.337  1.00  0.00           N  
ATOM    219  CA  PHE A 113      -7.288 -35.475 -18.183  1.00  0.00           C  
ATOM    220  C   PHE A 113      -6.683 -34.845 -16.938  1.00  0.00           C  
ATOM    221  O   PHE A 113      -7.369 -34.127 -16.210  1.00  0.00           O  
ATOM    222  CB  PHE A 113      -7.586 -36.949 -17.909  1.00  0.00           C  
ATOM    223  CG  PHE A 113      -8.398 -37.183 -16.666  1.00  0.00           C  
ATOM    224  CD1 PHE A 113      -9.776 -37.018 -16.667  1.00  0.00           C  
ATOM    225  CD2 PHE A 113      -7.784 -37.569 -15.489  1.00  0.00           C  
ATOM    226  CE1 PHE A 113     -10.517 -37.234 -15.520  1.00  0.00           C  
ATOM    227  CE2 PHE A 113      -8.516 -37.788 -14.339  1.00  0.00           C  
ATOM    228  CZ  PHE A 113      -9.887 -37.620 -14.355  1.00  0.00           C  
ATOM    229  H   PHE A 113      -6.171 -36.162 -19.842  1.00  0.00           H  
ATOM    230  HA  PHE A 113      -8.231 -34.967 -18.397  1.00  0.00           H  
ATOM    231 1HB  PHE A 113      -8.127 -37.377 -18.752  1.00  0.00           H  
ATOM    232 2HB  PHE A 113      -6.654 -37.506 -17.809  1.00  0.00           H  
ATOM    233  HD1 PHE A 113     -10.273 -36.715 -17.587  1.00  0.00           H  
ATOM    234  HD2 PHE A 113      -6.701 -37.701 -15.480  1.00  0.00           H  
ATOM    235  HE1 PHE A 113     -11.597 -37.100 -15.536  1.00  0.00           H  
ATOM    236  HE2 PHE A 113      -8.016 -38.093 -13.420  1.00  0.00           H  
ATOM    237  HZ  PHE A 113     -10.470 -37.790 -13.452  1.00  0.00           H  
ATOM    238  N   LEU A 114      -5.405 -35.123 -16.705  1.00  0.00           N  
ATOM    239  CA  LEU A 114      -4.736 -34.608 -15.527  1.00  0.00           C  
ATOM    240  C   LEU A 114      -4.158 -33.223 -15.759  1.00  0.00           C  
ATOM    241  O   LEU A 114      -4.548 -32.254 -15.110  1.00  0.00           O  
ATOM    242  CB  LEU A 114      -3.618 -35.562 -15.090  1.00  0.00           C  
ATOM    243  CG  LEU A 114      -4.071 -36.946 -14.612  1.00  0.00           C  
ATOM    244  CD1 LEU A 114      -2.844 -37.791 -14.294  1.00  0.00           C  
ATOM    245  CD2 LEU A 114      -4.967 -36.795 -13.392  1.00  0.00           C  
ATOM    246  H   LEU A 114      -4.899 -35.717 -17.340  1.00  0.00           H  
ATOM    247  HA  LEU A 114      -5.478 -34.539 -14.732  1.00  0.00           H  
ATOM    248 1HB  LEU A 114      -2.937 -35.708 -15.927  1.00  0.00           H  
ATOM    249 2HB  LEU A 114      -3.062 -35.097 -14.275  1.00  0.00           H  
ATOM    250  HG  LEU A 114      -4.625 -37.448 -15.406  1.00  0.00           H  
ATOM    251 1HD1 LEU A 114      -3.163 -38.776 -13.954  1.00  0.00           H  
ATOM    252 2HD1 LEU A 114      -2.231 -37.895 -15.190  1.00  0.00           H  
ATOM    253 3HD1 LEU A 114      -2.263 -37.304 -13.511  1.00  0.00           H  
ATOM    254 1HD2 LEU A 114      -5.291 -37.779 -13.053  1.00  0.00           H  
ATOM    255 2HD2 LEU A 114      -4.416 -36.299 -12.593  1.00  0.00           H  
ATOM    256 3HD2 LEU A 114      -5.841 -36.197 -13.654  1.00  0.00           H  
ATOM    257  N   GLU A 115      -3.215 -33.140 -16.689  1.00  0.00           N  
ATOM    258  CA  GLU A 115      -2.537 -31.902 -17.029  1.00  0.00           C  
ATOM    259  C   GLU A 115      -3.151 -31.197 -18.218  1.00  0.00           C  
ATOM    260  O   GLU A 115      -3.146 -31.707 -19.335  1.00  0.00           O  
ATOM    261  CB  GLU A 115      -1.058 -32.183 -17.307  1.00  0.00           C  
ATOM    262  CG  GLU A 115      -0.268 -30.937 -17.680  1.00  0.00           C  
ATOM    263  CD  GLU A 115      -0.136 -29.968 -16.538  1.00  0.00           C  
ATOM    264  OE1 GLU A 115       0.367 -30.324 -15.499  1.00  0.00           O  
ATOM    265  OE2 GLU A 115      -0.546 -28.845 -16.712  1.00  0.00           O  
ATOM    266  H   GLU A 115      -2.961 -33.974 -17.196  1.00  0.00           H  
ATOM    267  HA  GLU A 115      -2.622 -31.225 -16.178  1.00  0.00           H  
ATOM    268 1HB  GLU A 115      -0.598 -32.631 -16.427  1.00  0.00           H  
ATOM    269 2HB  GLU A 115      -0.969 -32.902 -18.122  1.00  0.00           H  
ATOM    270 1HG  GLU A 115       0.727 -31.238 -18.007  1.00  0.00           H  
ATOM    271 2HG  GLU A 115      -0.766 -30.446 -18.515  1.00  0.00           H  
ATOM    272  N   ARG A 116      -3.664 -30.002 -17.971  1.00  0.00           N  
ATOM    273  CA  ARG A 116      -4.325 -29.152 -18.962  1.00  0.00           C  
ATOM    274  C   ARG A 116      -5.599 -29.749 -19.596  1.00  0.00           C  
ATOM    275  O   ARG A 116      -5.698 -29.815 -20.823  1.00  0.00           O  
ATOM    276  CB  ARG A 116      -3.366 -28.804 -20.091  1.00  0.00           C  
ATOM    277  CG  ARG A 116      -2.134 -28.023 -19.663  1.00  0.00           C  
ATOM    278  CD  ARG A 116      -1.256 -27.678 -20.810  1.00  0.00           C  
ATOM    279  NE  ARG A 116      -0.074 -26.949 -20.380  1.00  0.00           N  
ATOM    280  CZ  ARG A 116       0.923 -26.558 -21.197  1.00  0.00           C  
ATOM    281  NH1 ARG A 116       0.867 -26.832 -22.481  1.00  0.00           N  
ATOM    282  NH2 ARG A 116       1.960 -25.899 -20.709  1.00  0.00           N  
ATOM    283  H   ARG A 116      -3.626 -29.668 -17.021  1.00  0.00           H  
ATOM    284  HA  ARG A 116      -4.628 -28.233 -18.460  1.00  0.00           H  
ATOM    285 1HB  ARG A 116      -3.017 -29.711 -20.583  1.00  0.00           H  
ATOM    286 2HB  ARG A 116      -3.889 -28.212 -20.843  1.00  0.00           H  
ATOM    287 1HG  ARG A 116      -2.442 -27.093 -19.183  1.00  0.00           H  
ATOM    288 2HG  ARG A 116      -1.549 -28.617 -18.961  1.00  0.00           H  
ATOM    289 1HD  ARG A 116      -0.933 -28.591 -21.310  1.00  0.00           H  
ATOM    290 2HD  ARG A 116      -1.805 -27.055 -21.516  1.00  0.00           H  
ATOM    291  HE  ARG A 116       0.005 -26.719 -19.399  1.00  0.00           H  
ATOM    292 1HH1 ARG A 116       0.076 -27.337 -22.856  1.00  0.00           H  
ATOM    293 2HH1 ARG A 116       1.616 -26.540 -23.094  1.00  0.00           H  
ATOM    294 1HH2 ARG A 116       2.004 -25.686 -19.721  1.00  0.00           H  
ATOM    295 2HH2 ARG A 116       2.706 -25.607 -21.322  1.00  0.00           H  
ATOM    296  N   PRO A 117      -6.594 -30.147 -18.788  1.00  0.00           N  
ATOM    297  CA  PRO A 117      -7.919 -30.642 -19.165  1.00  0.00           C  
ATOM    298  C   PRO A 117      -8.832 -29.529 -19.619  1.00  0.00           C  
ATOM    299  O   PRO A 117      -8.592 -28.356 -19.329  1.00  0.00           O  
ATOM    300  CB  PRO A 117      -8.440 -31.289 -17.879  1.00  0.00           C  
ATOM    301  CG  PRO A 117      -7.780 -30.518 -16.786  1.00  0.00           C  
ATOM    302  CD  PRO A 117      -6.409 -30.202 -17.322  1.00  0.00           C  
ATOM    303  HA  PRO A 117      -7.811 -31.391 -19.964  1.00  0.00           H  
ATOM    304 1HB  PRO A 117      -9.538 -31.214 -17.862  1.00  0.00           H  
ATOM    305 2HB  PRO A 117      -8.186 -32.359 -17.854  1.00  0.00           H  
ATOM    306 1HG  PRO A 117      -8.376 -29.620 -16.569  1.00  0.00           H  
ATOM    307 2HG  PRO A 117      -7.744 -31.116 -15.863  1.00  0.00           H  
ATOM    308 1HD  PRO A 117      -6.060 -29.235 -16.930  1.00  0.00           H  
ATOM    309 2HD  PRO A 117      -5.731 -31.015 -17.025  1.00  0.00           H  
ATOM    310  N   THR A 118      -9.907 -29.902 -20.296  1.00  0.00           N  
ATOM    311  CA  THR A 118     -10.896 -28.936 -20.744  1.00  0.00           C  
ATOM    312  C   THR A 118     -12.290 -29.251 -20.209  1.00  0.00           C  
ATOM    313  O   THR A 118     -13.162 -28.379 -20.189  1.00  0.00           O  
ATOM    314  CB  THR A 118     -10.939 -28.869 -22.282  1.00  0.00           C  
ATOM    315  OG1 THR A 118     -11.317 -30.150 -22.805  1.00  0.00           O  
ATOM    316  CG2 THR A 118      -9.579 -28.479 -22.840  1.00  0.00           C  
ATOM    317  H   THR A 118     -10.056 -30.885 -20.482  1.00  0.00           H  
ATOM    318  HA  THR A 118     -10.617 -27.953 -20.361  1.00  0.00           H  
ATOM    319  HB  THR A 118     -11.679 -28.130 -22.591  1.00  0.00           H  
ATOM    320  HG1 THR A 118     -11.346 -30.107 -23.764  1.00  0.00           H  
ATOM    321 1HG2 THR A 118      -9.630 -28.437 -23.927  1.00  0.00           H  
ATOM    322 2HG2 THR A 118      -9.294 -27.502 -22.451  1.00  0.00           H  
ATOM    323 3HG2 THR A 118      -8.836 -29.217 -22.540  1.00  0.00           H  
ATOM    324  N   GLY A 119     -12.512 -30.497 -19.793  1.00  0.00           N  
ATOM    325  CA  GLY A 119     -13.824 -30.903 -19.311  1.00  0.00           C  
ATOM    326  C   GLY A 119     -14.054 -30.567 -17.846  1.00  0.00           C  
ATOM    327  O   GLY A 119     -13.125 -30.569 -17.038  1.00  0.00           O  
ATOM    328  H   GLY A 119     -11.767 -31.177 -19.823  1.00  0.00           H  
ATOM    329 1HA  GLY A 119     -14.592 -30.413 -19.909  1.00  0.00           H  
ATOM    330 2HA  GLY A 119     -13.937 -31.977 -19.449  1.00  0.00           H  
ATOM    331  N   TRP A 120     -15.311 -30.289 -17.511  1.00  0.00           N  
ATOM    332  CA  TRP A 120     -15.702 -29.989 -16.145  1.00  0.00           C  
ATOM    333  C   TRP A 120     -15.589 -31.208 -15.254  1.00  0.00           C  
ATOM    334  O   TRP A 120     -15.410 -31.083 -14.048  1.00  0.00           O  
ATOM    335  CB  TRP A 120     -17.139 -29.462 -16.099  1.00  0.00           C  
ATOM    336  CG  TRP A 120     -18.169 -30.461 -16.529  1.00  0.00           C  
ATOM    337  CD1 TRP A 120     -18.671 -30.631 -17.785  1.00  0.00           C  
ATOM    338  CD2 TRP A 120     -18.833 -31.442 -15.695  1.00  0.00           C  
ATOM    339  NE1 TRP A 120     -19.597 -31.644 -17.791  1.00  0.00           N  
ATOM    340  CE2 TRP A 120     -19.708 -32.152 -16.521  1.00  0.00           C  
ATOM    341  CE3 TRP A 120     -18.754 -31.769 -14.336  1.00  0.00           C  
ATOM    342  CZ2 TRP A 120     -20.508 -33.175 -16.034  1.00  0.00           C  
ATOM    343  CZ3 TRP A 120     -19.555 -32.794 -13.848  1.00  0.00           C  
ATOM    344  CH2 TRP A 120     -20.409 -33.480 -14.676  1.00  0.00           C  
ATOM    345  H   TRP A 120     -16.016 -30.298 -18.232  1.00  0.00           H  
ATOM    346  HA  TRP A 120     -15.040 -29.216 -15.758  1.00  0.00           H  
ATOM    347 1HB  TRP A 120     -17.377 -29.144 -15.084  1.00  0.00           H  
ATOM    348 2HB  TRP A 120     -17.225 -28.588 -16.745  1.00  0.00           H  
ATOM    349  HD1 TRP A 120     -18.378 -30.048 -18.656  1.00  0.00           H  
ATOM    350  HE1 TRP A 120     -20.115 -31.963 -18.597  1.00  0.00           H  
ATOM    351  HE3 TRP A 120     -18.076 -31.229 -13.676  1.00  0.00           H  
ATOM    352  HZ2 TRP A 120     -21.192 -33.731 -16.675  1.00  0.00           H  
ATOM    353  HZ3 TRP A 120     -19.488 -33.042 -12.788  1.00  0.00           H  
ATOM    354  HH2 TRP A 120     -21.022 -34.279 -14.261  1.00  0.00           H  
ATOM    355  N   LYS A 121     -15.661 -32.390 -15.850  1.00  0.00           N  
ATOM    356  CA  LYS A 121     -15.518 -33.639 -15.109  1.00  0.00           C  
ATOM    357  C   LYS A 121     -14.107 -33.737 -14.562  1.00  0.00           C  
ATOM    358  O   LYS A 121     -13.893 -34.206 -13.441  1.00  0.00           O  
ATOM    359  CB  LYS A 121     -15.843 -34.827 -16.018  1.00  0.00           C  
ATOM    360  CG  LYS A 121     -17.315 -34.920 -16.394  1.00  0.00           C  
ATOM    361  CD  LYS A 121     -17.597 -36.096 -17.316  1.00  0.00           C  
ATOM    362  CE  LYS A 121     -19.066 -36.148 -17.707  1.00  0.00           C  
ATOM    363  NZ  LYS A 121     -19.351 -37.262 -18.652  1.00  0.00           N  
ATOM    364  H   LYS A 121     -15.781 -32.432 -16.852  1.00  0.00           H  
ATOM    365  HA  LYS A 121     -16.218 -33.638 -14.273  1.00  0.00           H  
ATOM    366 1HB  LYS A 121     -15.259 -34.755 -16.936  1.00  0.00           H  
ATOM    367 2HB  LYS A 121     -15.556 -35.755 -15.523  1.00  0.00           H  
ATOM    368 1HG  LYS A 121     -17.913 -35.036 -15.489  1.00  0.00           H  
ATOM    369 2HG  LYS A 121     -17.613 -34.000 -16.895  1.00  0.00           H  
ATOM    370 1HD  LYS A 121     -16.992 -36.004 -18.219  1.00  0.00           H  
ATOM    371 2HD  LYS A 121     -17.329 -37.025 -16.814  1.00  0.00           H  
ATOM    372 1HE  LYS A 121     -19.669 -36.282 -16.809  1.00  0.00           H  
ATOM    373 2HE  LYS A 121     -19.346 -35.205 -18.176  1.00  0.00           H  
ATOM    374 1HZ  LYS A 121     -20.334 -37.263 -18.886  1.00  0.00           H  
ATOM    375 2HZ  LYS A 121     -18.805 -37.139 -19.493  1.00  0.00           H  
ATOM    376 3HZ  LYS A 121     -19.108 -38.141 -18.219  1.00  0.00           H  
ATOM    377  N   CYS A 122     -13.151 -33.268 -15.363  1.00  0.00           N  
ATOM    378  CA  CYS A 122     -11.763 -33.228 -14.953  1.00  0.00           C  
ATOM    379  C   CYS A 122     -11.647 -32.267 -13.800  1.00  0.00           C  
ATOM    380  O   CYS A 122     -11.042 -32.592 -12.780  1.00  0.00           O  
ATOM    381  CB  CYS A 122     -10.856 -32.786 -16.103  1.00  0.00           C  
ATOM    382  SG  CYS A 122     -10.752 -33.959 -17.476  1.00  0.00           S  
ATOM    383  H   CYS A 122     -13.403 -32.892 -16.266  1.00  0.00           H  
ATOM    384  HA  CYS A 122     -11.452 -34.226 -14.644  1.00  0.00           H  
ATOM    385 1HB  CYS A 122     -11.211 -31.837 -16.505  1.00  0.00           H  
ATOM    386 2HB  CYS A 122      -9.849 -32.626 -15.721  1.00  0.00           H  
ATOM    387  HG  CYS A 122     -12.048 -33.943 -17.771  1.00  0.00           H  
ATOM    388  N   PHE A 123     -12.248 -31.079 -13.958  1.00  0.00           N  
ATOM    389  CA  PHE A 123     -12.241 -30.097 -12.879  1.00  0.00           C  
ATOM    390  C   PHE A 123     -12.682 -30.722 -11.582  1.00  0.00           C  
ATOM    391  O   PHE A 123     -12.011 -30.543 -10.573  1.00  0.00           O  
ATOM    392  CB  PHE A 123     -13.145 -28.897 -13.171  1.00  0.00           C  
ATOM    393  CG  PHE A 123     -13.338 -28.027 -11.961  1.00  0.00           C  
ATOM    394  CD1 PHE A 123     -12.383 -27.102 -11.565  1.00  0.00           C  
ATOM    395  CD2 PHE A 123     -14.498 -28.140 -11.205  1.00  0.00           C  
ATOM    396  CE1 PHE A 123     -12.583 -26.311 -10.449  1.00  0.00           C  
ATOM    397  CE2 PHE A 123     -14.701 -27.351 -10.089  1.00  0.00           C  
ATOM    398  CZ  PHE A 123     -13.740 -26.436  -9.711  1.00  0.00           C  
ATOM    399  H   PHE A 123     -12.704 -30.861 -14.836  1.00  0.00           H  
ATOM    400  HA  PHE A 123     -11.223 -29.726 -12.758  1.00  0.00           H  
ATOM    401 1HB  PHE A 123     -12.713 -28.296 -13.970  1.00  0.00           H  
ATOM    402 2HB  PHE A 123     -14.122 -29.229 -13.518  1.00  0.00           H  
ATOM    403  HD1 PHE A 123     -11.468 -26.997 -12.146  1.00  0.00           H  
ATOM    404  HD2 PHE A 123     -15.256 -28.864 -11.504  1.00  0.00           H  
ATOM    405  HE1 PHE A 123     -11.822 -25.590 -10.151  1.00  0.00           H  
ATOM    406  HE2 PHE A 123     -15.617 -27.452  -9.506  1.00  0.00           H  
ATOM    407  HZ  PHE A 123     -13.896 -25.814  -8.830  1.00  0.00           H  
ATOM    408  N   VAL A 124     -13.803 -31.436 -11.601  1.00  0.00           N  
ATOM    409  CA  VAL A 124     -14.317 -32.078 -10.407  1.00  0.00           C  
ATOM    410  C   VAL A 124     -13.291 -33.005  -9.797  1.00  0.00           C  
ATOM    411  O   VAL A 124     -13.099 -32.986  -8.585  1.00  0.00           O  
ATOM    412  CB  VAL A 124     -15.594 -32.876 -10.719  1.00  0.00           C  
ATOM    413  CG1 VAL A 124     -15.978 -33.729  -9.517  1.00  0.00           C  
ATOM    414  CG2 VAL A 124     -16.709 -31.912 -11.096  1.00  0.00           C  
ATOM    415  H   VAL A 124     -14.318 -31.519 -12.462  1.00  0.00           H  
ATOM    416  HA  VAL A 124     -14.562 -31.303  -9.680  1.00  0.00           H  
ATOM    417  HB  VAL A 124     -15.408 -33.559 -11.549  1.00  0.00           H  
ATOM    418 1HG1 VAL A 124     -16.883 -34.292  -9.744  1.00  0.00           H  
ATOM    419 2HG1 VAL A 124     -15.168 -34.421  -9.289  1.00  0.00           H  
ATOM    420 3HG1 VAL A 124     -16.159 -33.084  -8.658  1.00  0.00           H  
ATOM    421 1HG2 VAL A 124     -17.616 -32.475 -11.317  1.00  0.00           H  
ATOM    422 2HG2 VAL A 124     -16.898 -31.233 -10.266  1.00  0.00           H  
ATOM    423 3HG2 VAL A 124     -16.420 -31.336 -11.974  1.00  0.00           H  
ATOM    424  N   TYR A 125     -12.623 -33.804 -10.624  1.00  0.00           N  
ATOM    425  CA  TYR A 125     -11.573 -34.692 -10.136  1.00  0.00           C  
ATOM    426  C   TYR A 125     -10.505 -33.929  -9.375  1.00  0.00           C  
ATOM    427  O   TYR A 125     -10.158 -34.288  -8.252  1.00  0.00           O  
ATOM    428  CB  TYR A 125     -10.943 -35.467 -11.297  1.00  0.00           C  
ATOM    429  CG  TYR A 125      -9.761 -36.332 -10.917  1.00  0.00           C  
ATOM    430  CD1 TYR A 125      -9.953 -37.581 -10.346  1.00  0.00           C  
ATOM    431  CD2 TYR A 125      -8.471 -35.874 -11.142  1.00  0.00           C  
ATOM    432  CE1 TYR A 125      -8.866 -38.361 -10.003  1.00  0.00           C  
ATOM    433  CE2 TYR A 125      -7.384 -36.655 -10.801  1.00  0.00           C  
ATOM    434  CZ  TYR A 125      -7.572 -37.897 -10.231  1.00  0.00           C  
ATOM    435  OH  TYR A 125      -6.502 -38.690  -9.883  1.00  0.00           O  
ATOM    436  H   TYR A 125     -12.842 -33.797 -11.612  1.00  0.00           H  
ATOM    437  HA  TYR A 125     -12.020 -35.406  -9.444  1.00  0.00           H  
ATOM    438 1HB  TYR A 125     -11.696 -36.113 -11.749  1.00  0.00           H  
ATOM    439 2HB  TYR A 125     -10.605 -34.771 -12.064  1.00  0.00           H  
ATOM    440  HD1 TYR A 125     -10.964 -37.947 -10.166  1.00  0.00           H  
ATOM    441  HD2 TYR A 125      -8.319 -34.892 -11.590  1.00  0.00           H  
ATOM    442  HE1 TYR A 125      -9.023 -39.341  -9.554  1.00  0.00           H  
ATOM    443  HE2 TYR A 125      -6.374 -36.285 -10.981  1.00  0.00           H  
ATOM    444  HH  TYR A 125      -5.670 -38.241 -10.049  1.00  0.00           H  
ATOM    445  N   HIS A 126      -9.981 -32.883  -9.992  1.00  0.00           N  
ATOM    446  CA  HIS A 126      -8.887 -32.121  -9.420  1.00  0.00           C  
ATOM    447  C   HIS A 126      -9.352 -31.278  -8.248  1.00  0.00           C  
ATOM    448  O   HIS A 126      -8.591 -31.023  -7.321  1.00  0.00           O  
ATOM    449  CB  HIS A 126      -8.269 -31.237 -10.489  1.00  0.00           C  
ATOM    450  CG  HIS A 126      -7.642 -32.025 -11.587  1.00  0.00           C  
ATOM    451  ND1 HIS A 126      -6.448 -32.692 -11.448  1.00  0.00           N  
ATOM    452  CD2 HIS A 126      -8.045 -32.240 -12.862  1.00  0.00           C  
ATOM    453  CE1 HIS A 126      -6.166 -33.297 -12.588  1.00  0.00           C  
ATOM    454  NE2 HIS A 126      -7.108 -33.030 -13.460  1.00  0.00           N  
ATOM    455  H   HIS A 126     -10.336 -32.631 -10.903  1.00  0.00           H  
ATOM    456  HA  HIS A 126      -8.121 -32.800  -9.049  1.00  0.00           H  
ATOM    457 1HB  HIS A 126      -9.033 -30.591 -10.921  1.00  0.00           H  
ATOM    458 2HB  HIS A 126      -7.508 -30.594 -10.045  1.00  0.00           H  
ATOM    459  HD2 HIS A 126      -8.938 -31.848 -13.335  1.00  0.00           H  
ATOM    460  HE1 HIS A 126      -5.287 -33.903 -12.786  1.00  0.00           H  
ATOM    461  HE2 HIS A 126      -7.136 -33.352 -14.413  1.00  0.00           H  
ATOM    462  N   PHE A 127     -10.610 -30.864  -8.297  1.00  0.00           N  
ATOM    463  CA  PHE A 127     -11.228 -30.083  -7.251  1.00  0.00           C  
ATOM    464  C   PHE A 127     -11.393 -30.943  -6.032  1.00  0.00           C  
ATOM    465  O   PHE A 127     -11.120 -30.504  -4.922  1.00  0.00           O  
ATOM    466  CB  PHE A 127     -12.582 -29.544  -7.715  1.00  0.00           C  
ATOM    467  CG  PHE A 127     -13.240 -28.620  -6.729  1.00  0.00           C  
ATOM    468  CD1 PHE A 127     -12.608 -27.447  -6.346  1.00  0.00           C  
ATOM    469  CD2 PHE A 127     -14.478 -28.918  -6.188  1.00  0.00           C  
ATOM    470  CE1 PHE A 127     -13.201 -26.588  -5.440  1.00  0.00           C  
ATOM    471  CE2 PHE A 127     -15.075 -28.060  -5.283  1.00  0.00           C  
ATOM    472  CZ  PHE A 127     -14.436 -26.895  -4.909  1.00  0.00           C  
ATOM    473  H   PHE A 127     -11.175 -31.112  -9.089  1.00  0.00           H  
ATOM    474  HA  PHE A 127     -10.584 -29.233  -7.014  1.00  0.00           H  
ATOM    475 1HB  PHE A 127     -12.457 -29.004  -8.653  1.00  0.00           H  
ATOM    476 2HB  PHE A 127     -13.260 -30.375  -7.904  1.00  0.00           H  
ATOM    477  HD1 PHE A 127     -11.632 -27.206  -6.768  1.00  0.00           H  
ATOM    478  HD2 PHE A 127     -14.984 -29.838  -6.483  1.00  0.00           H  
ATOM    479  HE1 PHE A 127     -12.694 -25.669  -5.146  1.00  0.00           H  
ATOM    480  HE2 PHE A 127     -16.050 -28.304  -4.864  1.00  0.00           H  
ATOM    481  HZ  PHE A 127     -14.906 -26.221  -4.194  1.00  0.00           H  
ATOM    482  N   ALA A 128     -11.806 -32.187  -6.236  1.00  0.00           N  
ATOM    483  CA  ALA A 128     -11.929 -33.129  -5.143  1.00  0.00           C  
ATOM    484  C   ALA A 128     -10.581 -33.314  -4.477  1.00  0.00           C  
ATOM    485  O   ALA A 128     -10.495 -33.292  -3.254  1.00  0.00           O  
ATOM    486  CB  ALA A 128     -12.470 -34.458  -5.641  1.00  0.00           C  
ATOM    487  H   ALA A 128     -12.028 -32.493  -7.168  1.00  0.00           H  
ATOM    488  HA  ALA A 128     -12.623 -32.720  -4.411  1.00  0.00           H  
ATOM    489 1HB  ALA A 128     -12.570 -35.147  -4.801  1.00  0.00           H  
ATOM    490 2HB  ALA A 128     -13.446 -34.304  -6.099  1.00  0.00           H  
ATOM    491 3HB  ALA A 128     -11.787 -34.879  -6.374  1.00  0.00           H  
ATOM    492  N   VAL A 129      -9.527 -33.452  -5.284  1.00  0.00           N  
ATOM    493  CA  VAL A 129      -8.177 -33.585  -4.747  1.00  0.00           C  
ATOM    494  C   VAL A 129      -7.820 -32.361  -3.920  1.00  0.00           C  
ATOM    495  O   VAL A 129      -7.305 -32.485  -2.814  1.00  0.00           O  
ATOM    496  CB  VAL A 129      -7.149 -33.752  -5.882  1.00  0.00           C  
ATOM    497  CG1 VAL A 129      -5.737 -33.667  -5.323  1.00  0.00           C  
ATOM    498  CG2 VAL A 129      -7.390 -35.079  -6.584  1.00  0.00           C  
ATOM    499  H   VAL A 129      -9.663 -33.476  -6.285  1.00  0.00           H  
ATOM    500  HA  VAL A 129      -8.136 -34.471  -4.113  1.00  0.00           H  
ATOM    501  HB  VAL A 129      -7.257 -32.937  -6.598  1.00  0.00           H  
ATOM    502 1HG1 VAL A 129      -5.017 -33.786  -6.133  1.00  0.00           H  
ATOM    503 2HG1 VAL A 129      -5.589 -32.698  -4.848  1.00  0.00           H  
ATOM    504 3HG1 VAL A 129      -5.589 -34.459  -4.588  1.00  0.00           H  
ATOM    505 1HG2 VAL A 129      -6.666 -35.202  -7.388  1.00  0.00           H  
ATOM    506 2HG2 VAL A 129      -7.279 -35.893  -5.866  1.00  0.00           H  
ATOM    507 3HG2 VAL A 129      -8.398 -35.101  -7.001  1.00  0.00           H  
ATOM    508  N   PHE A 130      -8.113 -31.188  -4.469  1.00  0.00           N  
ATOM    509  CA  PHE A 130      -7.873 -29.906  -3.827  1.00  0.00           C  
ATOM    510  C   PHE A 130      -8.557 -29.868  -2.469  1.00  0.00           C  
ATOM    511  O   PHE A 130      -7.948 -29.478  -1.476  1.00  0.00           O  
ATOM    512  CB  PHE A 130      -8.395 -28.794  -4.738  1.00  0.00           C  
ATOM    513  CG  PHE A 130      -8.249 -27.387  -4.234  1.00  0.00           C  
ATOM    514  CD1 PHE A 130      -7.011 -26.763  -4.218  1.00  0.00           C  
ATOM    515  CD2 PHE A 130      -9.354 -26.690  -3.775  1.00  0.00           C  
ATOM    516  CE1 PHE A 130      -6.880 -25.467  -3.752  1.00  0.00           C  
ATOM    517  CE2 PHE A 130      -9.227 -25.396  -3.311  1.00  0.00           C  
ATOM    518  CZ  PHE A 130      -7.988 -24.784  -3.299  1.00  0.00           C  
ATOM    519  H   PHE A 130      -8.518 -31.177  -5.392  1.00  0.00           H  
ATOM    520  HA  PHE A 130      -6.800 -29.779  -3.681  1.00  0.00           H  
ATOM    521 1HB  PHE A 130      -7.871 -28.849  -5.693  1.00  0.00           H  
ATOM    522 2HB  PHE A 130      -9.455 -28.946  -4.933  1.00  0.00           H  
ATOM    523  HD1 PHE A 130      -6.134 -27.302  -4.577  1.00  0.00           H  
ATOM    524  HD2 PHE A 130     -10.332 -27.173  -3.784  1.00  0.00           H  
ATOM    525  HE1 PHE A 130      -5.903 -24.987  -3.744  1.00  0.00           H  
ATOM    526  HE2 PHE A 130     -10.103 -24.856  -2.953  1.00  0.00           H  
ATOM    527  HZ  PHE A 130      -7.890 -23.763  -2.931  1.00  0.00           H  
ATOM    528  N   LEU A 131      -9.813 -30.286  -2.434  1.00  0.00           N  
ATOM    529  CA  LEU A 131     -10.574 -30.319  -1.205  1.00  0.00           C  
ATOM    530  C   LEU A 131      -9.951 -31.263  -0.191  1.00  0.00           C  
ATOM    531  O   LEU A 131      -9.878 -30.927   0.987  1.00  0.00           O  
ATOM    532  CB  LEU A 131     -12.019 -30.747  -1.485  1.00  0.00           C  
ATOM    533  CG  LEU A 131     -12.885 -29.754  -2.268  1.00  0.00           C  
ATOM    534  CD1 LEU A 131     -14.210 -30.429  -2.598  1.00  0.00           C  
ATOM    535  CD2 LEU A 131     -13.090 -28.494  -1.439  1.00  0.00           C  
ATOM    536  H   LEU A 131     -10.253 -30.586  -3.285  1.00  0.00           H  
ATOM    537  HA  LEU A 131     -10.582 -29.317  -0.775  1.00  0.00           H  
ATOM    538 1HB  LEU A 131     -12.002 -31.678  -2.050  1.00  0.00           H  
ATOM    539 2HB  LEU A 131     -12.516 -30.934  -0.533  1.00  0.00           H  
ATOM    540  HG  LEU A 131     -12.398 -29.489  -3.207  1.00  0.00           H  
ATOM    541 1HD1 LEU A 131     -14.845 -29.741  -3.158  1.00  0.00           H  
ATOM    542 2HD1 LEU A 131     -14.025 -31.319  -3.201  1.00  0.00           H  
ATOM    543 3HD1 LEU A 131     -14.712 -30.715  -1.676  1.00  0.00           H  
ATOM    544 1HD2 LEU A 131     -13.706 -27.787  -1.996  1.00  0.00           H  
ATOM    545 2HD2 LEU A 131     -13.588 -28.751  -0.505  1.00  0.00           H  
ATOM    546 3HD2 LEU A 131     -12.123 -28.041  -1.223  1.00  0.00           H  
ATOM    547  N   ILE A 132      -9.480 -32.418  -0.648  1.00  0.00           N  
ATOM    548  CA  ILE A 132      -8.833 -33.384   0.227  1.00  0.00           C  
ATOM    549  C   ILE A 132      -7.613 -32.767   0.878  1.00  0.00           C  
ATOM    550  O   ILE A 132      -7.403 -32.917   2.080  1.00  0.00           O  
ATOM    551  CB  ILE A 132      -8.422 -34.652  -0.542  1.00  0.00           C  
ATOM    552  CG1 ILE A 132      -9.672 -35.425  -0.971  1.00  0.00           C  
ATOM    553  CG2 ILE A 132      -7.511 -35.516   0.317  1.00  0.00           C  
ATOM    554  CD1 ILE A 132      -9.396 -36.512  -1.984  1.00  0.00           C  
ATOM    555  H   ILE A 132      -9.572 -32.634  -1.627  1.00  0.00           H  
ATOM    556  HA  ILE A 132      -9.537 -33.675   1.006  1.00  0.00           H  
ATOM    557  HB  ILE A 132      -7.891 -34.376  -1.453  1.00  0.00           H  
ATOM    558 1HG1 ILE A 132     -10.127 -35.876  -0.090  1.00  0.00           H  
ATOM    559 2HG1 ILE A 132     -10.392 -34.728  -1.400  1.00  0.00           H  
ATOM    560 1HG2 ILE A 132      -7.227 -36.410  -0.238  1.00  0.00           H  
ATOM    561 2HG2 ILE A 132      -6.616 -34.953   0.578  1.00  0.00           H  
ATOM    562 3HG2 ILE A 132      -8.036 -35.805   1.227  1.00  0.00           H  
ATOM    563 1HD1 ILE A 132     -10.328 -37.016  -2.240  1.00  0.00           H  
ATOM    564 2HD1 ILE A 132      -8.962 -36.073  -2.883  1.00  0.00           H  
ATOM    565 3HD1 ILE A 132      -8.698 -37.234  -1.561  1.00  0.00           H  
ATOM    566  N   VAL A 133      -6.827 -32.056   0.074  1.00  0.00           N  
ATOM    567  CA  VAL A 133      -5.662 -31.361   0.580  1.00  0.00           C  
ATOM    568  C   VAL A 133      -6.068 -30.386   1.658  1.00  0.00           C  
ATOM    569  O   VAL A 133      -5.454 -30.351   2.718  1.00  0.00           O  
ATOM    570  CB  VAL A 133      -4.938 -30.605  -0.551  1.00  0.00           C  
ATOM    571  CG1 VAL A 133      -3.865 -29.707   0.045  1.00  0.00           C  
ATOM    572  CG2 VAL A 133      -4.349 -31.605  -1.533  1.00  0.00           C  
ATOM    573  H   VAL A 133      -7.056 -31.987  -0.908  1.00  0.00           H  
ATOM    574  HA  VAL A 133      -4.970 -32.094   0.996  1.00  0.00           H  
ATOM    575  HB  VAL A 133      -5.643 -29.958  -1.074  1.00  0.00           H  
ATOM    576 1HG1 VAL A 133      -3.353 -29.171  -0.756  1.00  0.00           H  
ATOM    577 2HG1 VAL A 133      -4.326 -28.990   0.725  1.00  0.00           H  
ATOM    578 3HG1 VAL A 133      -3.144 -30.316   0.592  1.00  0.00           H  
ATOM    579 1HG2 VAL A 133      -3.839 -31.070  -2.333  1.00  0.00           H  
ATOM    580 2HG2 VAL A 133      -3.640 -32.247  -1.011  1.00  0.00           H  
ATOM    581 3HG2 VAL A 133      -5.143 -32.218  -1.961  1.00  0.00           H  
ATOM    582  N   LEU A 134      -7.121 -29.621   1.398  1.00  0.00           N  
ATOM    583  CA  LEU A 134      -7.597 -28.651   2.368  1.00  0.00           C  
ATOM    584  C   LEU A 134      -8.025 -29.324   3.664  1.00  0.00           C  
ATOM    585  O   LEU A 134      -7.732 -28.801   4.735  1.00  0.00           O  
ATOM    586  CB  LEU A 134      -8.776 -27.848   1.803  1.00  0.00           C  
ATOM    587  CG  LEU A 134      -8.448 -26.874   0.665  1.00  0.00           C  
ATOM    588  CD1 LEU A 134      -9.751 -26.288   0.140  1.00  0.00           C  
ATOM    589  CD2 LEU A 134      -7.513 -25.787   1.177  1.00  0.00           C  
ATOM    590  H   LEU A 134      -7.591 -29.704   0.507  1.00  0.00           H  
ATOM    591  HA  LEU A 134      -6.784 -27.961   2.592  1.00  0.00           H  
ATOM    592 1HB  LEU A 134      -9.526 -28.542   1.430  1.00  0.00           H  
ATOM    593 2HB  LEU A 134      -9.218 -27.269   2.614  1.00  0.00           H  
ATOM    594  HG  LEU A 134      -7.962 -27.406  -0.153  1.00  0.00           H  
ATOM    595 1HD1 LEU A 134      -9.538 -25.592  -0.670  1.00  0.00           H  
ATOM    596 2HD1 LEU A 134     -10.388 -27.092  -0.231  1.00  0.00           H  
ATOM    597 3HD1 LEU A 134     -10.263 -25.761   0.945  1.00  0.00           H  
ATOM    598 1HD2 LEU A 134      -7.281 -25.095   0.367  1.00  0.00           H  
ATOM    599 2HD2 LEU A 134      -7.997 -25.244   1.989  1.00  0.00           H  
ATOM    600 3HD2 LEU A 134      -6.592 -26.241   1.542  1.00  0.00           H  
ATOM    601  N   VAL A 135      -8.679 -30.482   3.576  1.00  0.00           N  
ATOM    602  CA  VAL A 135      -9.086 -31.208   4.773  1.00  0.00           C  
ATOM    603  C   VAL A 135      -7.880 -31.573   5.616  1.00  0.00           C  
ATOM    604  O   VAL A 135      -7.882 -31.367   6.832  1.00  0.00           O  
ATOM    605  CB  VAL A 135      -9.851 -32.496   4.413  1.00  0.00           C  
ATOM    606  CG1 VAL A 135     -10.042 -33.348   5.658  1.00  0.00           C  
ATOM    607  CG2 VAL A 135     -11.186 -32.134   3.781  1.00  0.00           C  
ATOM    608  H   VAL A 135      -8.892 -30.863   2.667  1.00  0.00           H  
ATOM    609  HA  VAL A 135      -9.748 -30.570   5.359  1.00  0.00           H  
ATOM    610  HB  VAL A 135      -9.266 -33.086   3.707  1.00  0.00           H  
ATOM    611 1HG1 VAL A 135     -10.583 -34.258   5.397  1.00  0.00           H  
ATOM    612 2HG1 VAL A 135      -9.069 -33.612   6.072  1.00  0.00           H  
ATOM    613 3HG1 VAL A 135     -10.612 -32.788   6.399  1.00  0.00           H  
ATOM    614 1HG2 VAL A 135     -11.726 -33.046   3.526  1.00  0.00           H  
ATOM    615 2HG2 VAL A 135     -11.774 -31.548   4.488  1.00  0.00           H  
ATOM    616 3HG2 VAL A 135     -11.025 -31.549   2.875  1.00  0.00           H  
ATOM    617  N   CYS A 136      -6.834 -32.073   4.964  1.00  0.00           N  
ATOM    618  CA  CYS A 136      -5.614 -32.410   5.674  1.00  0.00           C  
ATOM    619  C   CYS A 136      -4.991 -31.175   6.282  1.00  0.00           C  
ATOM    620  O   CYS A 136      -4.438 -31.243   7.376  1.00  0.00           O  
ATOM    621  CB  CYS A 136      -4.607 -33.074   4.733  1.00  0.00           C  
ATOM    622  SG  CYS A 136      -5.097 -34.738   4.219  1.00  0.00           S  
ATOM    623  H   CYS A 136      -6.886 -32.203   3.963  1.00  0.00           H  
ATOM    624  HA  CYS A 136      -5.855 -33.116   6.469  1.00  0.00           H  
ATOM    625 1HB  CYS A 136      -4.480 -32.464   3.839  1.00  0.00           H  
ATOM    626 2HB  CYS A 136      -3.637 -33.137   5.226  1.00  0.00           H  
ATOM    627  HG  CYS A 136      -5.098 -35.252   5.446  1.00  0.00           H  
ATOM    628  N   LEU A 137      -5.067 -30.054   5.571  1.00  0.00           N  
ATOM    629  CA  LEU A 137      -4.520 -28.811   6.073  1.00  0.00           C  
ATOM    630  C   LEU A 137      -5.342 -28.301   7.246  1.00  0.00           C  
ATOM    631  O   LEU A 137      -4.785 -27.717   8.167  1.00  0.00           O  
ATOM    632  CB  LEU A 137      -4.480 -27.746   4.971  1.00  0.00           C  
ATOM    633  CG  LEU A 137      -3.468 -28.012   3.848  1.00  0.00           C  
ATOM    634  CD1 LEU A 137      -3.633 -26.959   2.761  1.00  0.00           C  
ATOM    635  CD2 LEU A 137      -2.062 -27.992   4.428  1.00  0.00           C  
ATOM    636  H   LEU A 137      -5.493 -30.070   4.658  1.00  0.00           H  
ATOM    637  HA  LEU A 137      -3.502 -28.995   6.415  1.00  0.00           H  
ATOM    638 1HB  LEU A 137      -5.467 -27.669   4.518  1.00  0.00           H  
ATOM    639 2HB  LEU A 137      -4.236 -26.785   5.422  1.00  0.00           H  
ATOM    640  HG  LEU A 137      -3.657 -28.985   3.396  1.00  0.00           H  
ATOM    641 1HD1 LEU A 137      -2.915 -27.144   1.962  1.00  0.00           H  
ATOM    642 2HD1 LEU A 137      -4.644 -27.008   2.357  1.00  0.00           H  
ATOM    643 3HD1 LEU A 137      -3.458 -25.969   3.183  1.00  0.00           H  
ATOM    644 1HD2 LEU A 137      -1.337 -28.180   3.635  1.00  0.00           H  
ATOM    645 2HD2 LEU A 137      -1.866 -27.016   4.874  1.00  0.00           H  
ATOM    646 3HD2 LEU A 137      -1.972 -28.764   5.192  1.00  0.00           H  
ATOM    647  N   ILE A 138      -6.643 -28.565   7.254  1.00  0.00           N  
ATOM    648  CA  ILE A 138      -7.468 -28.201   8.394  1.00  0.00           C  
ATOM    649  C   ILE A 138      -7.003 -28.962   9.619  1.00  0.00           C  
ATOM    650  O   ILE A 138      -6.833 -28.380  10.689  1.00  0.00           O  
ATOM    651  CB  ILE A 138      -8.960 -28.489   8.152  1.00  0.00           C  
ATOM    652  CG1 ILE A 138      -9.512 -27.530   7.094  1.00  0.00           C  
ATOM    653  CG2 ILE A 138      -9.733 -28.368   9.456  1.00  0.00           C  
ATOM    654  CD1 ILE A 138     -10.876 -27.922   6.573  1.00  0.00           C  
ATOM    655  H   ILE A 138      -7.066 -29.039   6.470  1.00  0.00           H  
ATOM    656  HA  ILE A 138      -7.365 -27.132   8.574  1.00  0.00           H  
ATOM    657  HB  ILE A 138      -9.082 -29.498   7.759  1.00  0.00           H  
ATOM    658 1HG1 ILE A 138      -9.577 -26.531   7.523  1.00  0.00           H  
ATOM    659 2HG1 ILE A 138      -8.822 -27.488   6.251  1.00  0.00           H  
ATOM    660 1HG2 ILE A 138     -10.788 -28.572   9.274  1.00  0.00           H  
ATOM    661 2HG2 ILE A 138      -9.344 -29.084  10.178  1.00  0.00           H  
ATOM    662 3HG2 ILE A 138      -9.622 -27.358   9.852  1.00  0.00           H  
ATOM    663 1HD1 ILE A 138     -11.203 -27.196   5.826  1.00  0.00           H  
ATOM    664 2HD1 ILE A 138     -10.825 -28.911   6.116  1.00  0.00           H  
ATOM    665 3HD1 ILE A 138     -11.589 -27.940   7.396  1.00  0.00           H  
ATOM    666  N   PHE A 139      -6.764 -30.255   9.453  1.00  0.00           N  
ATOM    667  CA  PHE A 139      -6.274 -31.040  10.564  1.00  0.00           C  
ATOM    668  C   PHE A 139      -4.845 -30.645  10.912  1.00  0.00           C  
ATOM    669  O   PHE A 139      -4.464 -30.692  12.079  1.00  0.00           O  
ATOM    670  CB  PHE A 139      -6.331 -32.537  10.254  1.00  0.00           C  
ATOM    671  CG  PHE A 139      -7.682 -33.189  10.334  1.00  0.00           C  
ATOM    672  CD1 PHE A 139      -8.379 -33.531   9.186  1.00  0.00           C  
ATOM    673  CD2 PHE A 139      -8.255 -33.460  11.566  1.00  0.00           C  
ATOM    674  CE1 PHE A 139      -9.622 -34.131   9.268  1.00  0.00           C  
ATOM    675  CE2 PHE A 139      -9.496 -34.061  11.653  1.00  0.00           C  
ATOM    676  CZ  PHE A 139     -10.180 -34.396  10.501  1.00  0.00           C  
ATOM    677  H   PHE A 139      -6.932 -30.688   8.555  1.00  0.00           H  
ATOM    678  HA  PHE A 139      -6.905 -30.847  11.432  1.00  0.00           H  
ATOM    679 1HB  PHE A 139      -5.953 -32.689   9.244  1.00  0.00           H  
ATOM    680 2HB  PHE A 139      -5.679 -33.067  10.948  1.00  0.00           H  
ATOM    681  HD1 PHE A 139      -7.937 -33.324   8.211  1.00  0.00           H  
ATOM    682  HD2 PHE A 139      -7.714 -33.195  12.475  1.00  0.00           H  
ATOM    683  HE1 PHE A 139     -10.163 -34.396   8.361  1.00  0.00           H  
ATOM    684  HE2 PHE A 139      -9.936 -34.268  12.627  1.00  0.00           H  
ATOM    685  HZ  PHE A 139     -11.160 -34.867  10.567  1.00  0.00           H  
ATOM    686  N   SER A 140      -4.064 -30.231   9.913  1.00  0.00           N  
ATOM    687  CA  SER A 140      -2.694 -29.798  10.141  1.00  0.00           C  
ATOM    688  C   SER A 140      -2.732 -28.561  11.045  1.00  0.00           C  
ATOM    689  O   SER A 140      -1.942 -28.439  11.982  1.00  0.00           O  
ATOM    690  CB  SER A 140      -2.021 -29.494   8.818  1.00  0.00           C  
ATOM    691  OG  SER A 140      -1.938 -30.661   8.046  1.00  0.00           O  
ATOM    692  H   SER A 140      -4.423 -30.210   8.974  1.00  0.00           H  
ATOM    693  HA  SER A 140      -2.142 -30.598  10.636  1.00  0.00           H  
ATOM    694 1HB  SER A 140      -2.581 -28.731   8.278  1.00  0.00           H  
ATOM    695 2HB  SER A 140      -1.025 -29.092   8.999  1.00  0.00           H  
ATOM    696  HG  SER A 140      -1.213 -30.565   7.424  1.00  0.00           H  
ATOM    697  N   VAL A 141      -3.697 -27.679  10.792  1.00  0.00           N  
ATOM    698  CA  VAL A 141      -3.939 -26.533  11.660  1.00  0.00           C  
ATOM    699  C   VAL A 141      -4.341 -26.983  13.057  1.00  0.00           C  
ATOM    700  O   VAL A 141      -3.833 -26.460  14.048  1.00  0.00           O  
ATOM    701  CB  VAL A 141      -5.047 -25.624  11.096  1.00  0.00           C  
ATOM    702  CG1 VAL A 141      -5.455 -24.632  12.175  1.00  0.00           C  
ATOM    703  CG2 VAL A 141      -4.545 -24.921   9.843  1.00  0.00           C  
ATOM    704  H   VAL A 141      -4.283 -27.811   9.982  1.00  0.00           H  
ATOM    705  HA  VAL A 141      -3.020 -25.952  11.729  1.00  0.00           H  
ATOM    706  HB  VAL A 141      -5.926 -26.216  10.844  1.00  0.00           H  
ATOM    707 1HG1 VAL A 141      -6.240 -23.978  11.794  1.00  0.00           H  
ATOM    708 2HG1 VAL A 141      -5.828 -25.169  13.047  1.00  0.00           H  
ATOM    709 3HG1 VAL A 141      -4.581 -24.042  12.450  1.00  0.00           H  
ATOM    710 1HG2 VAL A 141      -5.331 -24.280   9.448  1.00  0.00           H  
ATOM    711 2HG2 VAL A 141      -3.671 -24.319  10.091  1.00  0.00           H  
ATOM    712 3HG2 VAL A 141      -4.269 -25.657   9.086  1.00  0.00           H  
ATOM    713  N   LEU A 142      -5.217 -27.978  13.132  1.00  0.00           N  
ATOM    714  CA  LEU A 142      -5.612 -28.504  14.429  1.00  0.00           C  
ATOM    715  C   LEU A 142      -4.388 -29.064  15.152  1.00  0.00           C  
ATOM    716  O   LEU A 142      -4.286 -28.940  16.369  1.00  0.00           O  
ATOM    717  CB  LEU A 142      -6.677 -29.598  14.280  1.00  0.00           C  
ATOM    718  CG  LEU A 142      -8.053 -29.117  13.804  1.00  0.00           C  
ATOM    719  CD1 LEU A 142      -8.951 -30.322  13.556  1.00  0.00           C  
ATOM    720  CD2 LEU A 142      -8.648 -28.191  14.855  1.00  0.00           C  
ATOM    721  H   LEU A 142      -5.614 -28.367  12.290  1.00  0.00           H  
ATOM    722  HA  LEU A 142      -6.037 -27.694  15.023  1.00  0.00           H  
ATOM    723 1HB  LEU A 142      -6.323 -30.341  13.567  1.00  0.00           H  
ATOM    724 2HB  LEU A 142      -6.811 -30.090  15.243  1.00  0.00           H  
ATOM    725  HG  LEU A 142      -7.953 -28.579  12.861  1.00  0.00           H  
ATOM    726 1HD1 LEU A 142      -9.930 -29.982  13.217  1.00  0.00           H  
ATOM    727 2HD1 LEU A 142      -8.506 -30.959  12.792  1.00  0.00           H  
ATOM    728 3HD1 LEU A 142      -9.063 -30.887  14.480  1.00  0.00           H  
ATOM    729 1HD2 LEU A 142      -9.627 -27.844  14.522  1.00  0.00           H  
ATOM    730 2HD2 LEU A 142      -8.753 -28.730  15.795  1.00  0.00           H  
ATOM    731 3HD2 LEU A 142      -7.989 -27.334  14.998  1.00  0.00           H  
ATOM    732  N   SER A 143      -3.430 -29.630  14.415  1.00  0.00           N  
ATOM    733  CA  SER A 143      -2.226 -30.110  15.066  1.00  0.00           C  
ATOM    734  C   SER A 143      -1.389 -28.950  15.603  1.00  0.00           C  
ATOM    735  O   SER A 143      -0.743 -29.098  16.630  1.00  0.00           O  
ATOM    736  CB  SER A 143      -1.380 -30.939  14.120  1.00  0.00           C  
ATOM    737  OG  SER A 143      -0.840 -30.150  13.096  1.00  0.00           O  
ATOM    738  H   SER A 143      -3.535 -29.718  13.417  1.00  0.00           H  
ATOM    739  HA  SER A 143      -2.520 -30.738  15.908  1.00  0.00           H  
ATOM    740 1HB  SER A 143      -0.574 -31.416  14.677  1.00  0.00           H  
ATOM    741 2HB  SER A 143      -1.989 -31.730  13.685  1.00  0.00           H  
ATOM    742  HG  SER A 143      -0.324 -30.745  12.547  1.00  0.00           H  
ATOM    743  N   THR A 144      -1.445 -27.778  14.962  1.00  0.00           N  
ATOM    744  CA  THR A 144      -0.725 -26.615  15.498  1.00  0.00           C  
ATOM    745  C   THR A 144      -1.409 -26.083  16.750  1.00  0.00           C  
ATOM    746  O   THR A 144      -0.760 -25.520  17.630  1.00  0.00           O  
ATOM    747  CB  THR A 144      -0.617 -25.483  14.460  1.00  0.00           C  
ATOM    748  OG1 THR A 144      -1.929 -25.079  14.043  1.00  0.00           O  
ATOM    749  CG2 THR A 144       0.175 -25.957  13.252  1.00  0.00           C  
ATOM    750  H   THR A 144      -1.973 -27.700  14.104  1.00  0.00           H  
ATOM    751  HA  THR A 144       0.289 -26.906  15.773  1.00  0.00           H  
ATOM    752  HB  THR A 144      -0.116 -24.627  14.911  1.00  0.00           H  
ATOM    753  HG1 THR A 144      -1.855 -24.373  13.398  1.00  0.00           H  
ATOM    754 1HG2 THR A 144       0.242 -25.144  12.528  1.00  0.00           H  
ATOM    755 2HG2 THR A 144       1.176 -26.252  13.566  1.00  0.00           H  
ATOM    756 3HG2 THR A 144      -0.326 -26.810  12.796  1.00  0.00           H  
ATOM    757  N   ILE A 145      -2.710 -26.335  16.860  1.00  0.00           N  
ATOM    758  CA  ILE A 145      -3.426 -26.014  18.083  1.00  0.00           C  
ATOM    759  C   ILE A 145      -3.073 -27.090  19.095  1.00  0.00           C  
ATOM    760  O   ILE A 145      -3.233 -28.277  18.828  1.00  0.00           O  
ATOM    761  CB  ILE A 145      -4.939 -25.964  17.797  1.00  0.00           C  
ATOM    762  CG1 ILE A 145      -5.194 -24.835  16.795  1.00  0.00           C  
ATOM    763  CG2 ILE A 145      -5.730 -25.765  19.080  1.00  0.00           C  
ATOM    764  CD1 ILE A 145      -6.586 -24.819  16.207  1.00  0.00           C  
ATOM    765  H   ILE A 145      -3.203 -26.756  16.085  1.00  0.00           H  
ATOM    766  HA  ILE A 145      -3.113 -25.034  18.444  1.00  0.00           H  
ATOM    767  HB  ILE A 145      -5.256 -26.899  17.335  1.00  0.00           H  
ATOM    768 1HG1 ILE A 145      -5.022 -23.881  17.293  1.00  0.00           H  
ATOM    769 2HG1 ILE A 145      -4.478 -24.924  15.977  1.00  0.00           H  
ATOM    770 1HG2 ILE A 145      -6.794 -25.733  18.850  1.00  0.00           H  
ATOM    771 2HG2 ILE A 145      -5.530 -26.591  19.761  1.00  0.00           H  
ATOM    772 3HG2 ILE A 145      -5.433 -24.828  19.550  1.00  0.00           H  
ATOM    773 1HD1 ILE A 145      -6.676 -23.987  15.508  1.00  0.00           H  
ATOM    774 2HD1 ILE A 145      -6.767 -25.757  15.679  1.00  0.00           H  
ATOM    775 3HD1 ILE A 145      -7.317 -24.704  17.005  1.00  0.00           H  
ATOM    776  N   GLU A 146      -2.572 -26.694  20.263  1.00  0.00           N  
ATOM    777  CA  GLU A 146      -2.084 -27.681  21.221  1.00  0.00           C  
ATOM    778  C   GLU A 146      -3.180 -28.615  21.705  1.00  0.00           C  
ATOM    779  O   GLU A 146      -2.923 -29.788  21.976  1.00  0.00           O  
ATOM    780  CB  GLU A 146      -1.431 -27.007  22.424  1.00  0.00           C  
ATOM    781  CG  GLU A 146      -0.121 -26.318  22.094  1.00  0.00           C  
ATOM    782  CD  GLU A 146       0.869 -27.257  21.473  1.00  0.00           C  
ATOM    783  OE1 GLU A 146       0.812 -28.429  21.753  1.00  0.00           O  
ATOM    784  OE2 GLU A 146       1.683 -26.800  20.708  1.00  0.00           O  
ATOM    785  H   GLU A 146      -2.491 -25.707  20.471  1.00  0.00           H  
ATOM    786  HA  GLU A 146      -1.327 -28.288  20.724  1.00  0.00           H  
ATOM    787 1HB  GLU A 146      -2.110 -26.259  22.839  1.00  0.00           H  
ATOM    788 2HB  GLU A 146      -1.239 -27.746  23.200  1.00  0.00           H  
ATOM    789 1HG  GLU A 146      -0.311 -25.501  21.400  1.00  0.00           H  
ATOM    790 2HG  GLU A 146       0.304 -25.904  23.006  1.00  0.00           H  
ATOM    791  N   GLN A 147      -4.410 -28.122  21.747  1.00  0.00           N  
ATOM    792  CA  GLN A 147      -5.553 -28.938  22.133  1.00  0.00           C  
ATOM    793  C   GLN A 147      -5.692 -30.191  21.271  1.00  0.00           C  
ATOM    794  O   GLN A 147      -6.166 -31.221  21.745  1.00  0.00           O  
ATOM    795  CB  GLN A 147      -6.842 -28.115  22.064  1.00  0.00           C  
ATOM    796  CG  GLN A 147      -8.079 -28.867  22.520  1.00  0.00           C  
ATOM    797  CD  GLN A 147      -8.020 -29.249  23.987  1.00  0.00           C  
ATOM    798  OE1 GLN A 147      -7.756 -28.411  24.854  1.00  0.00           O  
ATOM    799  NE2 GLN A 147      -8.265 -30.522  24.272  1.00  0.00           N  
ATOM    800  H   GLN A 147      -4.563 -27.151  21.509  1.00  0.00           H  
ATOM    801  HA  GLN A 147      -5.404 -29.267  23.162  1.00  0.00           H  
ATOM    802 1HB  GLN A 147      -6.739 -27.224  22.684  1.00  0.00           H  
ATOM    803 2HB  GLN A 147      -7.008 -27.782  21.040  1.00  0.00           H  
ATOM    804 1HG  GLN A 147      -8.954 -28.233  22.368  1.00  0.00           H  
ATOM    805 2HG  GLN A 147      -8.173 -29.781  21.933  1.00  0.00           H  
ATOM    806 1HE2 GLN A 147      -8.239 -30.836  25.223  1.00  0.00           H  
ATOM    807 2HE2 GLN A 147      -8.472 -31.168  23.539  1.00  0.00           H  
ATOM    808  N   TYR A 148      -5.298 -30.099  20.002  1.00  0.00           N  
ATOM    809  CA  TYR A 148      -5.403 -31.226  19.099  1.00  0.00           C  
ATOM    810  C   TYR A 148      -4.067 -31.561  18.480  1.00  0.00           C  
ATOM    811  O   TYR A 148      -4.022 -32.051  17.359  1.00  0.00           O  
ATOM    812  CB  TYR A 148      -6.436 -30.926  18.011  1.00  0.00           C  
ATOM    813  CG  TYR A 148      -7.783 -30.513  18.561  1.00  0.00           C  
ATOM    814  CD1 TYR A 148      -8.127 -29.171  18.558  1.00  0.00           C  
ATOM    815  CD2 TYR A 148      -8.663 -31.461  19.061  1.00  0.00           C  
ATOM    816  CE1 TYR A 148      -9.353 -28.772  19.058  1.00  0.00           C  
ATOM    817  CE2 TYR A 148      -9.888 -31.062  19.560  1.00  0.00           C  
ATOM    818  CZ  TYR A 148     -10.233 -29.724  19.558  1.00  0.00           C  
ATOM    819  OH  TYR A 148     -11.455 -29.330  20.056  1.00  0.00           O  
ATOM    820  H   TYR A 148      -4.884 -29.247  19.660  1.00  0.00           H  
ATOM    821  HA  TYR A 148      -5.731 -32.096  19.664  1.00  0.00           H  
ATOM    822 1HB  TYR A 148      -6.073 -30.126  17.361  1.00  0.00           H  
ATOM    823 2HB  TYR A 148      -6.576 -31.807  17.385  1.00  0.00           H  
ATOM    824  HD1 TYR A 148      -7.431 -28.429  18.165  1.00  0.00           H  
ATOM    825  HD2 TYR A 148      -8.389 -32.515  19.062  1.00  0.00           H  
ATOM    826  HE1 TYR A 148      -9.626 -27.718  19.056  1.00  0.00           H  
ATOM    827  HE2 TYR A 148     -10.583 -31.804  19.954  1.00  0.00           H  
ATOM    828  HH  TYR A 148     -11.536 -28.376  19.982  1.00  0.00           H  
ATOM    829  N   ALA A 149      -2.977 -31.292  19.190  1.00  0.00           N  
ATOM    830  CA  ALA A 149      -1.656 -31.515  18.631  1.00  0.00           C  
ATOM    831  C   ALA A 149      -1.432 -32.966  18.291  1.00  0.00           C  
ATOM    832  O   ALA A 149      -1.394 -33.332  17.120  1.00  0.00           O  
ATOM    833  CB  ALA A 149      -0.583 -31.031  19.593  1.00  0.00           C  
ATOM    834  H   ALA A 149      -3.053 -30.913  20.124  1.00  0.00           H  
ATOM    835  HA  ALA A 149      -1.576 -30.945  17.707  1.00  0.00           H  
ATOM    836 1HB  ALA A 149       0.400 -31.188  19.148  1.00  0.00           H  
ATOM    837 2HB  ALA A 149      -0.724 -29.972  19.787  1.00  0.00           H  
ATOM    838 3HB  ALA A 149      -0.649 -31.583  20.527  1.00  0.00           H  
ATOM    839  N   ALA A 150      -1.288 -33.798  19.313  1.00  0.00           N  
ATOM    840  CA  ALA A 150      -1.066 -35.221  19.111  1.00  0.00           C  
ATOM    841  C   ALA A 150      -2.289 -35.892  18.511  1.00  0.00           C  
ATOM    842  O   ALA A 150      -2.166 -36.924  17.851  1.00  0.00           O  
ATOM    843  CB  ALA A 150      -0.702 -35.889  20.425  1.00  0.00           C  
ATOM    844  H   ALA A 150      -1.338 -33.441  20.254  1.00  0.00           H  
ATOM    845  HA  ALA A 150      -0.243 -35.339  18.405  1.00  0.00           H  
ATOM    846 1HB  ALA A 150      -0.516 -36.951  20.254  1.00  0.00           H  
ATOM    847 2HB  ALA A 150       0.195 -35.426  20.832  1.00  0.00           H  
ATOM    848 3HB  ALA A 150      -1.524 -35.776  21.131  1.00  0.00           H  
ATOM    849  N   LEU A 151      -3.463 -35.325  18.756  1.00  0.00           N  
ATOM    850  CA  LEU A 151      -4.700 -35.920  18.279  1.00  0.00           C  
ATOM    851  C   LEU A 151      -4.798 -35.848  16.766  1.00  0.00           C  
ATOM    852  O   LEU A 151      -5.007 -36.867  16.101  1.00  0.00           O  
ATOM    853  CB  LEU A 151      -5.899 -35.203  18.912  1.00  0.00           C  
ATOM    854  CG  LEU A 151      -6.068 -35.409  20.423  1.00  0.00           C  
ATOM    855  CD1 LEU A 151      -7.180 -34.503  20.934  1.00  0.00           C  
ATOM    856  CD2 LEU A 151      -6.379 -36.874  20.694  1.00  0.00           C  
ATOM    857  H   LEU A 151      -3.509 -34.477  19.305  1.00  0.00           H  
ATOM    858  HA  LEU A 151      -4.716 -36.969  18.573  1.00  0.00           H  
ATOM    859 1HB  LEU A 151      -5.800 -34.134  18.731  1.00  0.00           H  
ATOM    860 2HB  LEU A 151      -6.810 -35.551  18.425  1.00  0.00           H  
ATOM    861  HG  LEU A 151      -5.150 -35.130  20.941  1.00  0.00           H  
ATOM    862 1HD1 LEU A 151      -7.303 -34.647  22.008  1.00  0.00           H  
ATOM    863 2HD1 LEU A 151      -6.925 -33.462  20.737  1.00  0.00           H  
ATOM    864 3HD1 LEU A 151      -8.112 -34.750  20.427  1.00  0.00           H  
ATOM    865 1HD2 LEU A 151      -6.500 -37.027  21.768  1.00  0.00           H  
ATOM    866 2HD2 LEU A 151      -7.299 -37.152  20.181  1.00  0.00           H  
ATOM    867 3HD2 LEU A 151      -5.559 -37.492  20.329  1.00  0.00           H  
ATOM    868  N   ALA A 152      -4.621 -34.645  16.224  1.00  0.00           N  
ATOM    869  CA  ALA A 152      -4.653 -34.457  14.794  1.00  0.00           C  
ATOM    870  C   ALA A 152      -3.456 -35.121  14.164  1.00  0.00           C  
ATOM    871  O   ALA A 152      -3.574 -35.700  13.095  1.00  0.00           O  
ATOM    872  CB  ALA A 152      -4.686 -32.979  14.439  1.00  0.00           C  
ATOM    873  H   ALA A 152      -4.453 -33.845  16.812  1.00  0.00           H  
ATOM    874  HA  ALA A 152      -5.556 -34.926  14.405  1.00  0.00           H  
ATOM    875 1HB  ALA A 152      -4.725 -32.870  13.355  1.00  0.00           H  
ATOM    876 2HB  ALA A 152      -5.563 -32.516  14.886  1.00  0.00           H  
ATOM    877 3HB  ALA A 152      -3.788 -32.498  14.820  1.00  0.00           H  
ATOM    878  N   THR A 153      -2.309 -35.060  14.838  1.00  0.00           N  
ATOM    879  CA  THR A 153      -1.091 -35.688  14.332  1.00  0.00           C  
ATOM    880  C   THR A 153      -1.321 -37.171  14.076  1.00  0.00           C  
ATOM    881  O   THR A 153      -0.973 -37.670  13.008  1.00  0.00           O  
ATOM    882  CB  THR A 153       0.081 -35.501  15.315  1.00  0.00           C  
ATOM    883  OG1 THR A 153       0.346 -34.104  15.485  1.00  0.00           O  
ATOM    884  CG2 THR A 153       1.333 -36.191  14.798  1.00  0.00           C  
ATOM    885  H   THR A 153      -2.257 -34.570  15.718  1.00  0.00           H  
ATOM    886  HA  THR A 153      -0.823 -35.217  13.385  1.00  0.00           H  
ATOM    887  HB  THR A 153      -0.190 -35.928  16.282  1.00  0.00           H  
ATOM    888  HG1 THR A 153       0.579 -33.718  14.637  1.00  0.00           H  
ATOM    889 1HG2 THR A 153       2.147 -36.048  15.506  1.00  0.00           H  
ATOM    890 2HG2 THR A 153       1.138 -37.257  14.677  1.00  0.00           H  
ATOM    891 3HG2 THR A 153       1.611 -35.763  13.835  1.00  0.00           H  
ATOM    892  N   GLY A 154      -1.897 -37.866  15.055  1.00  0.00           N  
ATOM    893  CA  GLY A 154      -2.185 -39.294  14.936  1.00  0.00           C  
ATOM    894  C   GLY A 154      -3.189 -39.574  13.821  1.00  0.00           C  
ATOM    895  O   GLY A 154      -2.982 -40.474  13.001  1.00  0.00           O  
ATOM    896  H   GLY A 154      -2.142 -37.399  15.918  1.00  0.00           H  
ATOM    897 1HA  GLY A 154      -1.260 -39.834  14.736  1.00  0.00           H  
ATOM    898 2HA  GLY A 154      -2.577 -39.665  15.881  1.00  0.00           H  
ATOM    899  N   THR A 155      -4.270 -38.796  13.797  1.00  0.00           N  
ATOM    900  CA  THR A 155      -5.300 -38.929  12.771  1.00  0.00           C  
ATOM    901  C   THR A 155      -4.676 -38.829  11.388  1.00  0.00           C  
ATOM    902  O   THR A 155      -4.898 -39.668  10.512  1.00  0.00           O  
ATOM    903  CB  THR A 155      -6.380 -37.846  12.953  1.00  0.00           C  
ATOM    904  OG1 THR A 155      -7.004 -38.006  14.232  1.00  0.00           O  
ATOM    905  CG2 THR A 155      -7.437 -37.949  11.862  1.00  0.00           C  
ATOM    906  H   THR A 155      -4.394 -38.087  14.511  1.00  0.00           H  
ATOM    907  HA  THR A 155      -5.770 -39.908  12.868  1.00  0.00           H  
ATOM    908  HB  THR A 155      -5.916 -36.862  12.906  1.00  0.00           H  
ATOM    909  HG1 THR A 155      -7.675 -37.329  14.347  1.00  0.00           H  
ATOM    910 1HG2 THR A 155      -8.189 -37.175  12.009  1.00  0.00           H  
ATOM    911 2HG2 THR A 155      -6.964 -37.818  10.889  1.00  0.00           H  
ATOM    912 3HG2 THR A 155      -7.912 -38.930  11.907  1.00  0.00           H  
ATOM    913  N   LEU A 156      -3.868 -37.797  11.232  1.00  0.00           N  
ATOM    914  CA  LEU A 156      -3.156 -37.522  10.016  1.00  0.00           C  
ATOM    915  C   LEU A 156      -2.077 -38.521   9.733  1.00  0.00           C  
ATOM    916  O   LEU A 156      -1.796 -38.784   8.584  1.00  0.00           O  
ATOM    917  CB  LEU A 156      -2.543 -36.118  10.089  1.00  0.00           C  
ATOM    918  CG  LEU A 156      -3.589 -34.999  10.017  1.00  0.00           C  
ATOM    919  CD1 LEU A 156      -2.928 -33.670  10.357  1.00  0.00           C  
ATOM    920  CD2 LEU A 156      -4.173 -35.007   8.612  1.00  0.00           C  
ATOM    921  H   LEU A 156      -3.733 -37.172  12.001  1.00  0.00           H  
ATOM    922  HA  LEU A 156      -3.869 -37.564   9.193  1.00  0.00           H  
ATOM    923 1HB  LEU A 156      -1.989 -36.021  11.022  1.00  0.00           H  
ATOM    924 2HB  LEU A 156      -1.840 -35.996   9.266  1.00  0.00           H  
ATOM    925  HG  LEU A 156      -4.376 -35.173  10.751  1.00  0.00           H  
ATOM    926 1HD1 LEU A 156      -3.667 -32.870  10.307  1.00  0.00           H  
ATOM    927 2HD1 LEU A 156      -2.513 -33.716  11.364  1.00  0.00           H  
ATOM    928 3HD1 LEU A 156      -2.131 -33.473   9.641  1.00  0.00           H  
ATOM    929 1HD2 LEU A 156      -4.928 -34.226   8.510  1.00  0.00           H  
ATOM    930 2HD2 LEU A 156      -3.378 -34.831   7.888  1.00  0.00           H  
ATOM    931 3HD2 LEU A 156      -4.636 -35.975   8.419  1.00  0.00           H  
ATOM    932  N   PHE A 157      -1.480 -39.120  10.751  1.00  0.00           N  
ATOM    933  CA  PHE A 157      -0.448 -40.113  10.463  1.00  0.00           C  
ATOM    934  C   PHE A 157      -1.023 -41.124   9.477  1.00  0.00           C  
ATOM    935  O   PHE A 157      -0.441 -41.370   8.421  1.00  0.00           O  
ATOM    936  CB  PHE A 157       0.006 -40.816  11.744  1.00  0.00           C  
ATOM    937  CG  PHE A 157       1.068 -41.857  11.531  1.00  0.00           C  
ATOM    938  CD1 PHE A 157       2.389 -41.481  11.339  1.00  0.00           C  
ATOM    939  CD2 PHE A 157       0.754 -43.207  11.520  1.00  0.00           C  
ATOM    940  CE1 PHE A 157       3.373 -42.432  11.143  1.00  0.00           C  
ATOM    941  CE2 PHE A 157       1.735 -44.158  11.325  1.00  0.00           C  
ATOM    942  CZ  PHE A 157       3.047 -43.771  11.136  1.00  0.00           C  
ATOM    943  H   PHE A 157      -1.709 -38.898  11.704  1.00  0.00           H  
ATOM    944  HA  PHE A 157       0.417 -39.615  10.021  1.00  0.00           H  
ATOM    945 1HB  PHE A 157       0.394 -40.077  12.444  1.00  0.00           H  
ATOM    946 2HB  PHE A 157      -0.846 -41.299  12.218  1.00  0.00           H  
ATOM    947  HD1 PHE A 157       2.648 -40.422  11.347  1.00  0.00           H  
ATOM    948  HD2 PHE A 157      -0.283 -43.514  11.669  1.00  0.00           H  
ATOM    949  HE1 PHE A 157       4.406 -42.121  10.994  1.00  0.00           H  
ATOM    950  HE2 PHE A 157       1.476 -45.216  11.319  1.00  0.00           H  
ATOM    951  HZ  PHE A 157       3.821 -44.522  10.980  1.00  0.00           H  
ATOM    952  N   TRP A 158      -2.193 -41.669   9.801  1.00  0.00           N  
ATOM    953  CA  TRP A 158      -2.846 -42.605   8.891  1.00  0.00           C  
ATOM    954  C   TRP A 158      -3.232 -41.959   7.557  1.00  0.00           C  
ATOM    955  O   TRP A 158      -2.975 -42.525   6.492  1.00  0.00           O  
ATOM    956  CB  TRP A 158      -4.099 -43.203   9.533  1.00  0.00           C  
ATOM    957  CG  TRP A 158      -4.801 -44.174   8.630  1.00  0.00           C  
ATOM    958  CD1 TRP A 158      -4.514 -45.499   8.493  1.00  0.00           C  
ATOM    959  CD2 TRP A 158      -5.908 -43.909   7.735  1.00  0.00           C  
ATOM    960  NE1 TRP A 158      -5.362 -46.075   7.579  1.00  0.00           N  
ATOM    961  CE2 TRP A 158      -6.221 -45.116   7.106  1.00  0.00           C  
ATOM    962  CE3 TRP A 158      -6.648 -42.763   7.420  1.00  0.00           C  
ATOM    963  CZ2 TRP A 158      -7.245 -45.215   6.175  1.00  0.00           C  
ATOM    964  CZ3 TRP A 158      -7.675 -42.860   6.489  1.00  0.00           C  
ATOM    965  CH2 TRP A 158      -7.966 -44.056   5.883  1.00  0.00           C  
ATOM    966  H   TRP A 158      -2.623 -41.414  10.685  1.00  0.00           H  
ATOM    967  HA  TRP A 158      -2.145 -43.412   8.675  1.00  0.00           H  
ATOM    968 1HB  TRP A 158      -3.830 -43.713  10.457  1.00  0.00           H  
ATOM    969 2HB  TRP A 158      -4.794 -42.404   9.794  1.00  0.00           H  
ATOM    970  HD1 TRP A 158      -3.729 -46.025   9.032  1.00  0.00           H  
ATOM    971  HE1 TRP A 158      -5.353 -47.045   7.297  1.00  0.00           H  
ATOM    972  HE3 TRP A 158      -6.421 -41.811   7.902  1.00  0.00           H  
ATOM    973  HZ2 TRP A 158      -7.491 -46.156   5.683  1.00  0.00           H  
ATOM    974  HZ3 TRP A 158      -8.244 -41.961   6.250  1.00  0.00           H  
ATOM    975  HH2 TRP A 158      -8.778 -44.098   5.156  1.00  0.00           H  
ATOM    976  N   MET A 159      -3.853 -40.780   7.620  1.00  0.00           N  
ATOM    977  CA  MET A 159      -4.326 -40.088   6.421  1.00  0.00           C  
ATOM    978  C   MET A 159      -3.203 -39.776   5.450  1.00  0.00           C  
ATOM    979  O   MET A 159      -3.354 -39.929   4.240  1.00  0.00           O  
ATOM    980  CB  MET A 159      -5.049 -38.796   6.800  1.00  0.00           C  
ATOM    981  CG  MET A 159      -6.369 -38.990   7.532  1.00  0.00           C  
ATOM    982  SD  MET A 159      -7.071 -37.446   8.147  1.00  0.00           S  
ATOM    983  CE  MET A 159      -7.574 -36.630   6.635  1.00  0.00           C  
ATOM    984  H   MET A 159      -4.019 -40.353   8.526  1.00  0.00           H  
ATOM    985  HA  MET A 159      -5.026 -40.742   5.900  1.00  0.00           H  
ATOM    986 1HB  MET A 159      -4.402 -38.197   7.438  1.00  0.00           H  
ATOM    987 2HB  MET A 159      -5.252 -38.217   5.899  1.00  0.00           H  
ATOM    988 1HG  MET A 159      -7.092 -39.450   6.860  1.00  0.00           H  
ATOM    989 2HG  MET A 159      -6.221 -39.657   8.381  1.00  0.00           H  
ATOM    990 1HE  MET A 159      -8.023 -35.665   6.874  1.00  0.00           H  
ATOM    991 2HE  MET A 159      -6.702 -36.477   5.997  1.00  0.00           H  
ATOM    992 3HE  MET A 159      -8.303 -37.249   6.112  1.00  0.00           H  
ATOM    993  N   GLU A 160      -2.084 -39.330   5.989  1.00  0.00           N  
ATOM    994  CA  GLU A 160      -0.961 -38.945   5.177  1.00  0.00           C  
ATOM    995  C   GLU A 160      -0.351 -40.165   4.523  1.00  0.00           C  
ATOM    996  O   GLU A 160       0.073 -40.068   3.382  1.00  0.00           O  
ATOM    997  CB  GLU A 160       0.103 -38.200   5.997  1.00  0.00           C  
ATOM    998  CG  GLU A 160      -0.332 -36.876   6.638  1.00  0.00           C  
ATOM    999  CD  GLU A 160      -1.069 -35.935   5.747  1.00  0.00           C  
ATOM   1000  OE1 GLU A 160      -1.288 -36.261   4.610  1.00  0.00           O  
ATOM   1001  OE2 GLU A 160      -1.391 -34.869   6.213  1.00  0.00           O  
ATOM   1002  H   GLU A 160      -2.022 -39.243   6.978  1.00  0.00           H  
ATOM   1003  HA  GLU A 160      -1.314 -38.268   4.397  1.00  0.00           H  
ATOM   1004 1HB  GLU A 160       0.438 -38.843   6.812  1.00  0.00           H  
ATOM   1005 2HB  GLU A 160       0.968 -37.992   5.367  1.00  0.00           H  
ATOM   1006 1HG  GLU A 160      -0.962 -37.057   7.496  1.00  0.00           H  
ATOM   1007 2HG  GLU A 160       0.565 -36.370   6.993  1.00  0.00           H  
ATOM   1008  N   ILE A 161      -0.360 -41.320   5.199  1.00  0.00           N  
ATOM   1009  CA  ILE A 161       0.129 -42.551   4.574  1.00  0.00           C  
ATOM   1010  C   ILE A 161      -0.608 -42.822   3.278  1.00  0.00           C  
ATOM   1011  O   ILE A 161       0.004 -43.101   2.244  1.00  0.00           O  
ATOM   1012  CB  ILE A 161      -0.021 -43.781   5.489  1.00  0.00           C  
ATOM   1013  CG1 ILE A 161       0.930 -43.699   6.685  1.00  0.00           C  
ATOM   1014  CG2 ILE A 161       0.232 -45.051   4.693  1.00  0.00           C  
ATOM   1015  CD1 ILE A 161       0.624 -44.701   7.774  1.00  0.00           C  
ATOM   1016  H   ILE A 161      -0.706 -41.355   6.150  1.00  0.00           H  
ATOM   1017  HA  ILE A 161       1.188 -42.437   4.351  1.00  0.00           H  
ATOM   1018  HB  ILE A 161      -1.029 -43.811   5.900  1.00  0.00           H  
ATOM   1019 1HG1 ILE A 161       1.949 -43.860   6.338  1.00  0.00           H  
ATOM   1020 2HG1 ILE A 161       0.873 -42.695   7.108  1.00  0.00           H  
ATOM   1021 1HG2 ILE A 161       0.126 -45.918   5.345  1.00  0.00           H  
ATOM   1022 2HG2 ILE A 161      -0.487 -45.122   3.877  1.00  0.00           H  
ATOM   1023 3HG2 ILE A 161       1.243 -45.029   4.283  1.00  0.00           H  
ATOM   1024 1HD1 ILE A 161       1.340 -44.581   8.587  1.00  0.00           H  
ATOM   1025 2HD1 ILE A 161      -0.385 -44.536   8.151  1.00  0.00           H  
ATOM   1026 3HD1 ILE A 161       0.699 -45.710   7.371  1.00  0.00           H  
ATOM   1027  N   VAL A 162      -1.930 -42.716   3.358  1.00  0.00           N  
ATOM   1028  CA  VAL A 162      -2.780 -42.933   2.202  1.00  0.00           C  
ATOM   1029  C   VAL A 162      -2.383 -41.984   1.076  1.00  0.00           C  
ATOM   1030  O   VAL A 162      -2.261 -42.389  -0.081  1.00  0.00           O  
ATOM   1031  CB  VAL A 162      -4.255 -42.722   2.587  1.00  0.00           C  
ATOM   1032  CG1 VAL A 162      -5.130 -42.747   1.345  1.00  0.00           C  
ATOM   1033  CG2 VAL A 162      -4.674 -43.793   3.585  1.00  0.00           C  
ATOM   1034  H   VAL A 162      -2.352 -42.491   4.253  1.00  0.00           H  
ATOM   1035  HA  VAL A 162      -2.655 -43.963   1.863  1.00  0.00           H  
ATOM   1036  HB  VAL A 162      -4.371 -41.741   3.040  1.00  0.00           H  
ATOM   1037 1HG1 VAL A 162      -6.169 -42.581   1.628  1.00  0.00           H  
ATOM   1038 2HG1 VAL A 162      -4.810 -41.962   0.659  1.00  0.00           H  
ATOM   1039 3HG1 VAL A 162      -5.037 -43.717   0.855  1.00  0.00           H  
ATOM   1040 1HG2 VAL A 162      -5.714 -43.635   3.869  1.00  0.00           H  
ATOM   1041 2HG2 VAL A 162      -4.567 -44.776   3.130  1.00  0.00           H  
ATOM   1042 3HG2 VAL A 162      -4.042 -43.732   4.472  1.00  0.00           H  
ATOM   1043  N   LEU A 163      -2.186 -40.721   1.427  1.00  0.00           N  
ATOM   1044  CA  LEU A 163      -1.843 -39.723   0.438  1.00  0.00           C  
ATOM   1045  C   LEU A 163      -0.414 -39.827  -0.073  1.00  0.00           C  
ATOM   1046  O   LEU A 163      -0.152 -39.434  -1.202  1.00  0.00           O  
ATOM   1047  CB  LEU A 163      -2.064 -38.326   1.030  1.00  0.00           C  
ATOM   1048  CG  LEU A 163      -3.554 -38.046   1.266  1.00  0.00           C  
ATOM   1049  CD1 LEU A 163      -3.730 -36.698   1.953  1.00  0.00           C  
ATOM   1050  CD2 LEU A 163      -4.276 -38.080  -0.073  1.00  0.00           C  
ATOM   1051  H   LEU A 163      -2.307 -40.448   2.392  1.00  0.00           H  
ATOM   1052  HA  LEU A 163      -2.504 -39.867  -0.415  1.00  0.00           H  
ATOM   1053 1HB  LEU A 163      -1.525 -38.244   1.972  1.00  0.00           H  
ATOM   1054 2HB  LEU A 163      -1.657 -37.578   0.350  1.00  0.00           H  
ATOM   1055  HG  LEU A 163      -3.972 -38.805   1.928  1.00  0.00           H  
ATOM   1056 1HD1 LEU A 163      -4.791 -36.514   2.114  1.00  0.00           H  
ATOM   1057 2HD1 LEU A 163      -3.211 -36.705   2.911  1.00  0.00           H  
ATOM   1058 3HD1 LEU A 163      -3.313 -35.917   1.317  1.00  0.00           H  
ATOM   1059 1HD2 LEU A 163      -5.338 -37.884   0.081  1.00  0.00           H  
ATOM   1060 2HD2 LEU A 163      -3.858 -37.319  -0.732  1.00  0.00           H  
ATOM   1061 3HD2 LEU A 163      -4.152 -39.062  -0.529  1.00  0.00           H  
ATOM   1062  N   VAL A 164       0.513 -40.395   0.693  1.00  0.00           N  
ATOM   1063  CA  VAL A 164       1.837 -40.609   0.122  1.00  0.00           C  
ATOM   1064  C   VAL A 164       1.704 -41.489  -1.093  1.00  0.00           C  
ATOM   1065  O   VAL A 164       2.275 -41.211  -2.143  1.00  0.00           O  
ATOM   1066  CB  VAL A 164       2.827 -41.270   1.099  1.00  0.00           C  
ATOM   1067  CG1 VAL A 164       4.082 -41.693   0.350  1.00  0.00           C  
ATOM   1068  CG2 VAL A 164       3.166 -40.316   2.235  1.00  0.00           C  
ATOM   1069  H   VAL A 164       0.309 -40.681   1.632  1.00  0.00           H  
ATOM   1070  HA  VAL A 164       2.259 -39.643  -0.160  1.00  0.00           H  
ATOM   1071  HB  VAL A 164       2.380 -42.173   1.516  1.00  0.00           H  
ATOM   1072 1HG1 VAL A 164       4.780 -42.161   1.044  1.00  0.00           H  
ATOM   1073 2HG1 VAL A 164       3.818 -42.404  -0.432  1.00  0.00           H  
ATOM   1074 3HG1 VAL A 164       4.549 -40.816  -0.098  1.00  0.00           H  
ATOM   1075 1HG2 VAL A 164       3.865 -40.802   2.914  1.00  0.00           H  
ATOM   1076 2HG2 VAL A 164       3.619 -39.419   1.811  1.00  0.00           H  
ATOM   1077 3HG2 VAL A 164       2.265 -40.045   2.784  1.00  0.00           H  
ATOM   1078  N   VAL A 165       0.916 -42.550  -0.939  1.00  0.00           N  
ATOM   1079  CA  VAL A 165       0.667 -43.460  -2.045  1.00  0.00           C  
ATOM   1080  C   VAL A 165      -0.031 -42.729  -3.180  1.00  0.00           C  
ATOM   1081  O   VAL A 165       0.364 -42.866  -4.340  1.00  0.00           O  
ATOM   1082  CB  VAL A 165      -0.186 -44.650  -1.576  1.00  0.00           C  
ATOM   1083  CG1 VAL A 165      -0.602 -45.493  -2.771  1.00  0.00           C  
ATOM   1084  CG2 VAL A 165       0.616 -45.481  -0.588  1.00  0.00           C  
ATOM   1085  H   VAL A 165       0.487 -42.722  -0.039  1.00  0.00           H  
ATOM   1086  HA  VAL A 165       1.624 -43.845  -2.402  1.00  0.00           H  
ATOM   1087  HB  VAL A 165      -1.088 -44.284  -1.100  1.00  0.00           H  
ATOM   1088 1HG1 VAL A 165      -1.214 -46.330  -2.430  1.00  0.00           H  
ATOM   1089 2HG1 VAL A 165      -1.180 -44.881  -3.465  1.00  0.00           H  
ATOM   1090 3HG1 VAL A 165       0.285 -45.874  -3.275  1.00  0.00           H  
ATOM   1091 1HG2 VAL A 165       0.013 -46.322  -0.246  1.00  0.00           H  
ATOM   1092 2HG2 VAL A 165       1.517 -45.854  -1.073  1.00  0.00           H  
ATOM   1093 3HG2 VAL A 165       0.893 -44.863   0.266  1.00  0.00           H  
ATOM   1094  N   PHE A 166      -1.054 -41.948  -2.839  1.00  0.00           N  
ATOM   1095  CA  PHE A 166      -1.811 -41.200  -3.824  1.00  0.00           C  
ATOM   1096  C   PHE A 166      -0.960 -40.264  -4.667  1.00  0.00           C  
ATOM   1097  O   PHE A 166      -0.973 -40.360  -5.890  1.00  0.00           O  
ATOM   1098  CB  PHE A 166      -2.913 -40.378  -3.154  1.00  0.00           C  
ATOM   1099  CG  PHE A 166      -3.676 -39.500  -4.104  1.00  0.00           C  
ATOM   1100  CD1 PHE A 166      -4.661 -40.028  -4.926  1.00  0.00           C  
ATOM   1101  CD2 PHE A 166      -3.408 -38.142  -4.178  1.00  0.00           C  
ATOM   1102  CE1 PHE A 166      -5.360 -39.215  -5.800  1.00  0.00           C  
ATOM   1103  CE2 PHE A 166      -4.104 -37.325  -5.048  1.00  0.00           C  
ATOM   1104  CZ  PHE A 166      -5.082 -37.866  -5.860  1.00  0.00           C  
ATOM   1105  H   PHE A 166      -1.323 -41.882  -1.867  1.00  0.00           H  
ATOM   1106  HA  PHE A 166      -2.273 -41.915  -4.507  1.00  0.00           H  
ATOM   1107 1HB  PHE A 166      -3.622 -41.048  -2.667  1.00  0.00           H  
ATOM   1108 2HB  PHE A 166      -2.474 -39.747  -2.382  1.00  0.00           H  
ATOM   1109  HD1 PHE A 166      -4.882 -41.094  -4.878  1.00  0.00           H  
ATOM   1110  HD2 PHE A 166      -2.635 -37.719  -3.536  1.00  0.00           H  
ATOM   1111  HE1 PHE A 166      -6.132 -39.641  -6.440  1.00  0.00           H  
ATOM   1112  HE2 PHE A 166      -3.883 -36.259  -5.095  1.00  0.00           H  
ATOM   1113  HZ  PHE A 166      -5.633 -37.229  -6.549  1.00  0.00           H  
ATOM   1114  N   PHE A 167      -0.241 -39.350  -4.022  1.00  0.00           N  
ATOM   1115  CA  PHE A 167       0.521 -38.345  -4.756  1.00  0.00           C  
ATOM   1116  C   PHE A 167       1.695 -38.961  -5.491  1.00  0.00           C  
ATOM   1117  O   PHE A 167       2.024 -38.523  -6.594  1.00  0.00           O  
ATOM   1118  CB  PHE A 167       1.033 -37.257  -3.810  1.00  0.00           C  
ATOM   1119  CG  PHE A 167      -0.058 -36.332  -3.352  1.00  0.00           C  
ATOM   1120  CD1 PHE A 167      -0.548 -36.386  -2.056  1.00  0.00           C  
ATOM   1121  CD2 PHE A 167      -0.600 -35.400  -4.226  1.00  0.00           C  
ATOM   1122  CE1 PHE A 167      -1.553 -35.531  -1.642  1.00  0.00           C  
ATOM   1123  CE2 PHE A 167      -1.603 -34.543  -3.817  1.00  0.00           C  
ATOM   1124  CZ  PHE A 167      -2.080 -34.610  -2.523  1.00  0.00           C  
ATOM   1125  H   PHE A 167      -0.254 -39.333  -3.018  1.00  0.00           H  
ATOM   1126  HA  PHE A 167      -0.136 -37.884  -5.493  1.00  0.00           H  
ATOM   1127 1HB  PHE A 167       1.492 -37.716  -2.935  1.00  0.00           H  
ATOM   1128 2HB  PHE A 167       1.804 -36.670  -4.307  1.00  0.00           H  
ATOM   1129  HD1 PHE A 167      -0.133 -37.112  -1.357  1.00  0.00           H  
ATOM   1130  HD2 PHE A 167      -0.223 -35.349  -5.248  1.00  0.00           H  
ATOM   1131  HE1 PHE A 167      -1.929 -35.584  -0.622  1.00  0.00           H  
ATOM   1132  HE2 PHE A 167      -2.021 -33.815  -4.510  1.00  0.00           H  
ATOM   1133  HZ  PHE A 167      -2.872 -33.937  -2.197  1.00  0.00           H  
ATOM   1134  N   GLY A 168       2.301 -39.991  -4.912  1.00  0.00           N  
ATOM   1135  CA  GLY A 168       3.365 -40.693  -5.604  1.00  0.00           C  
ATOM   1136  C   GLY A 168       2.805 -41.280  -6.881  1.00  0.00           C  
ATOM   1137  O   GLY A 168       3.408 -41.169  -7.949  1.00  0.00           O  
ATOM   1138  H   GLY A 168       2.023 -40.314  -4.001  1.00  0.00           H  
ATOM   1139 1HA  GLY A 168       4.185 -40.010  -5.821  1.00  0.00           H  
ATOM   1140 2HA  GLY A 168       3.771 -41.475  -4.964  1.00  0.00           H  
ATOM   1141  N   THR A 169       1.618 -41.880  -6.763  1.00  0.00           N  
ATOM   1142  CA  THR A 169       0.922 -42.468  -7.893  1.00  0.00           C  
ATOM   1143  C   THR A 169       0.574 -41.421  -8.933  1.00  0.00           C  
ATOM   1144  O   THR A 169       0.732 -41.677 -10.123  1.00  0.00           O  
ATOM   1145  CB  THR A 169      -0.362 -43.190  -7.444  1.00  0.00           C  
ATOM   1146  OG1 THR A 169      -0.023 -44.252  -6.543  1.00  0.00           O  
ATOM   1147  CG2 THR A 169      -1.096 -43.760  -8.648  1.00  0.00           C  
ATOM   1148  H   THR A 169       1.178 -41.935  -5.856  1.00  0.00           H  
ATOM   1149  HA  THR A 169       1.580 -43.200  -8.361  1.00  0.00           H  
ATOM   1150  HB  THR A 169      -1.016 -42.489  -6.925  1.00  0.00           H  
ATOM   1151  HG1 THR A 169      -0.824 -44.701  -6.262  1.00  0.00           H  
ATOM   1152 1HG2 THR A 169      -2.002 -44.267  -8.316  1.00  0.00           H  
ATOM   1153 2HG2 THR A 169      -1.361 -42.952  -9.329  1.00  0.00           H  
ATOM   1154 3HG2 THR A 169      -0.451 -44.471  -9.164  1.00  0.00           H  
ATOM   1155  N   GLU A 170       0.115 -40.247  -8.500  1.00  0.00           N  
ATOM   1156  CA  GLU A 170      -0.275 -39.225  -9.458  1.00  0.00           C  
ATOM   1157  C   GLU A 170       0.922 -38.799 -10.272  1.00  0.00           C  
ATOM   1158  O   GLU A 170       0.802 -38.581 -11.474  1.00  0.00           O  
ATOM   1159  CB  GLU A 170      -0.870 -38.005  -8.764  1.00  0.00           C  
ATOM   1160  CG  GLU A 170      -2.178 -38.215  -8.033  1.00  0.00           C  
ATOM   1161  CD  GLU A 170      -3.333 -38.690  -8.857  1.00  0.00           C  
ATOM   1162  OE1 GLU A 170      -3.780 -38.010  -9.746  1.00  0.00           O  
ATOM   1163  OE2 GLU A 170      -3.773 -39.785  -8.591  1.00  0.00           O  
ATOM   1164  H   GLU A 170       0.023 -40.071  -7.514  1.00  0.00           H  
ATOM   1165  HA  GLU A 170      -1.025 -39.641 -10.130  1.00  0.00           H  
ATOM   1166 1HB  GLU A 170      -0.156 -37.619  -8.042  1.00  0.00           H  
ATOM   1167 2HB  GLU A 170      -1.036 -37.227  -9.503  1.00  0.00           H  
ATOM   1168 1HG  GLU A 170      -2.036 -38.923  -7.227  1.00  0.00           H  
ATOM   1169 2HG  GLU A 170      -2.464 -37.263  -7.597  1.00  0.00           H  
ATOM   1170  N   TYR A 171       2.079 -38.687  -9.624  1.00  0.00           N  
ATOM   1171  CA  TYR A 171       3.310 -38.349 -10.317  1.00  0.00           C  
ATOM   1172  C   TYR A 171       3.587 -39.358 -11.413  1.00  0.00           C  
ATOM   1173  O   TYR A 171       3.851 -38.985 -12.554  1.00  0.00           O  
ATOM   1174  CB  TYR A 171       4.494 -38.281  -9.350  1.00  0.00           C  
ATOM   1175  CG  TYR A 171       5.817 -38.011 -10.031  1.00  0.00           C  
ATOM   1176  CD1 TYR A 171       6.192 -36.713 -10.340  1.00  0.00           C  
ATOM   1177  CD2 TYR A 171       6.660 -39.066 -10.349  1.00  0.00           C  
ATOM   1178  CE1 TYR A 171       7.402 -36.470 -10.963  1.00  0.00           C  
ATOM   1179  CE2 TYR A 171       7.869 -38.824 -10.971  1.00  0.00           C  
ATOM   1180  CZ  TYR A 171       8.241 -37.531 -11.278  1.00  0.00           C  
ATOM   1181  OH  TYR A 171       9.445 -37.285 -11.898  1.00  0.00           O  
ATOM   1182  H   TYR A 171       2.106 -38.842  -8.626  1.00  0.00           H  
ATOM   1183  HA  TYR A 171       3.192 -37.368 -10.780  1.00  0.00           H  
ATOM   1184 1HB  TYR A 171       4.319 -37.493  -8.617  1.00  0.00           H  
ATOM   1185 2HB  TYR A 171       4.578 -39.220  -8.804  1.00  0.00           H  
ATOM   1186  HD1 TYR A 171       5.534 -35.880 -10.093  1.00  0.00           H  
ATOM   1187  HD2 TYR A 171       6.367 -40.088 -10.108  1.00  0.00           H  
ATOM   1188  HE1 TYR A 171       7.695 -35.449 -11.205  1.00  0.00           H  
ATOM   1189  HE2 TYR A 171       8.530 -39.655 -11.221  1.00  0.00           H  
ATOM   1190  HH  TYR A 171       9.544 -36.340 -12.037  1.00  0.00           H  
ATOM   1191  N   VAL A 172       3.552 -40.634 -11.043  1.00  0.00           N  
ATOM   1192  CA  VAL A 172       3.819 -41.729 -11.961  1.00  0.00           C  
ATOM   1193  C   VAL A 172       2.859 -41.748 -13.133  1.00  0.00           C  
ATOM   1194  O   VAL A 172       3.278 -41.959 -14.271  1.00  0.00           O  
ATOM   1195  CB  VAL A 172       3.730 -43.080 -11.225  1.00  0.00           C  
ATOM   1196  CG1 VAL A 172       3.782 -44.220 -12.231  1.00  0.00           C  
ATOM   1197  CG2 VAL A 172       4.865 -43.173 -10.216  1.00  0.00           C  
ATOM   1198  H   VAL A 172       3.345 -40.853 -10.077  1.00  0.00           H  
ATOM   1199  HA  VAL A 172       4.831 -41.607 -12.353  1.00  0.00           H  
ATOM   1200  HB  VAL A 172       2.774 -43.154 -10.708  1.00  0.00           H  
ATOM   1201 1HG1 VAL A 172       3.718 -45.173 -11.704  1.00  0.00           H  
ATOM   1202 2HG1 VAL A 172       2.947 -44.133 -12.925  1.00  0.00           H  
ATOM   1203 3HG1 VAL A 172       4.720 -44.175 -12.784  1.00  0.00           H  
ATOM   1204 1HG2 VAL A 172       4.807 -44.126  -9.692  1.00  0.00           H  
ATOM   1205 2HG2 VAL A 172       5.820 -43.101 -10.736  1.00  0.00           H  
ATOM   1206 3HG2 VAL A 172       4.784 -42.359  -9.495  1.00  0.00           H  
ATOM   1207  N   VAL A 173       1.576 -41.542 -12.868  1.00  0.00           N  
ATOM   1208  CA  VAL A 173       0.591 -41.542 -13.930  1.00  0.00           C  
ATOM   1209  C   VAL A 173       0.833 -40.384 -14.881  1.00  0.00           C  
ATOM   1210  O   VAL A 173       0.799 -40.569 -16.095  1.00  0.00           O  
ATOM   1211  CB  VAL A 173      -0.837 -41.436 -13.363  1.00  0.00           C  
ATOM   1212  CG1 VAL A 173      -1.823 -41.230 -14.504  1.00  0.00           C  
ATOM   1213  CG2 VAL A 173      -1.162 -42.690 -12.566  1.00  0.00           C  
ATOM   1214  H   VAL A 173       1.281 -41.395 -11.918  1.00  0.00           H  
ATOM   1215  HA  VAL A 173       0.672 -42.478 -14.480  1.00  0.00           H  
ATOM   1216  HB  VAL A 173      -0.909 -40.565 -12.711  1.00  0.00           H  
ATOM   1217 1HG1 VAL A 173      -2.833 -41.155 -14.102  1.00  0.00           H  
ATOM   1218 2HG1 VAL A 173      -1.575 -40.311 -15.036  1.00  0.00           H  
ATOM   1219 3HG1 VAL A 173      -1.767 -42.075 -15.190  1.00  0.00           H  
ATOM   1220 1HG2 VAL A 173      -2.173 -42.612 -12.165  1.00  0.00           H  
ATOM   1221 2HG2 VAL A 173      -1.094 -43.562 -13.217  1.00  0.00           H  
ATOM   1222 3HG2 VAL A 173      -0.458 -42.803 -11.741  1.00  0.00           H  
ATOM   1223  N   ARG A 174       1.119 -39.203 -14.331  1.00  0.00           N  
ATOM   1224  CA  ARG A 174       1.433 -38.035 -15.144  1.00  0.00           C  
ATOM   1225  C   ARG A 174       2.672 -38.299 -15.997  1.00  0.00           C  
ATOM   1226  O   ARG A 174       2.707 -37.928 -17.169  1.00  0.00           O  
ATOM   1227  CB  ARG A 174       1.666 -36.812 -14.268  1.00  0.00           C  
ATOM   1228  CG  ARG A 174       0.442 -36.230 -13.580  1.00  0.00           C  
ATOM   1229  CD  ARG A 174       0.780 -35.073 -12.711  1.00  0.00           C  
ATOM   1230  NE  ARG A 174       1.089 -33.875 -13.475  1.00  0.00           N  
ATOM   1231  CZ  ARG A 174       2.314 -33.335 -13.614  1.00  0.00           C  
ATOM   1232  NH1 ARG A 174       3.361 -33.885 -13.039  1.00  0.00           N  
ATOM   1233  NH2 ARG A 174       2.465 -32.239 -14.338  1.00  0.00           N  
ATOM   1234  H   ARG A 174       1.147 -39.114 -13.329  1.00  0.00           H  
ATOM   1235  HA  ARG A 174       0.590 -37.830 -15.801  1.00  0.00           H  
ATOM   1236 1HB  ARG A 174       2.382 -37.062 -13.485  1.00  0.00           H  
ATOM   1237 2HB  ARG A 174       2.101 -36.014 -14.870  1.00  0.00           H  
ATOM   1238 1HG  ARG A 174      -0.267 -35.891 -14.335  1.00  0.00           H  
ATOM   1239 2HG  ARG A 174      -0.031 -36.987 -12.955  1.00  0.00           H  
ATOM   1240 1HD  ARG A 174      -0.060 -34.840 -12.057  1.00  0.00           H  
ATOM   1241 2HD  ARG A 174       1.651 -35.322 -12.106  1.00  0.00           H  
ATOM   1242  HE  ARG A 174       0.322 -33.408 -13.940  1.00  0.00           H  
ATOM   1243 1HH1 ARG A 174       3.246 -34.723 -12.486  1.00  0.00           H  
ATOM   1244 2HH1 ARG A 174       4.280 -33.480 -13.144  1.00  0.00           H  
ATOM   1245 1HH2 ARG A 174       1.676 -31.798 -14.790  1.00  0.00           H  
ATOM   1246 2HH2 ARG A 174       3.387 -31.840 -14.438  1.00  0.00           H  
ATOM   1247  N   LEU A 175       3.673 -38.949 -15.401  1.00  0.00           N  
ATOM   1248  CA  LEU A 175       4.915 -39.304 -16.069  1.00  0.00           C  
ATOM   1249  C   LEU A 175       4.662 -40.198 -17.269  1.00  0.00           C  
ATOM   1250  O   LEU A 175       5.139 -39.926 -18.369  1.00  0.00           O  
ATOM   1251  CB  LEU A 175       5.857 -40.011 -15.086  1.00  0.00           C  
ATOM   1252  CG  LEU A 175       7.159 -40.570 -15.671  1.00  0.00           C  
ATOM   1253  CD1 LEU A 175       8.001 -39.443 -16.254  1.00  0.00           C  
ATOM   1254  CD2 LEU A 175       7.908 -41.304 -14.568  1.00  0.00           C  
ATOM   1255  H   LEU A 175       3.576 -39.201 -14.432  1.00  0.00           H  
ATOM   1256  HA  LEU A 175       5.393 -38.391 -16.420  1.00  0.00           H  
ATOM   1257 1HB  LEU A 175       6.131 -39.309 -14.300  1.00  0.00           H  
ATOM   1258 2HB  LEU A 175       5.327 -40.845 -14.627  1.00  0.00           H  
ATOM   1259  HG  LEU A 175       6.932 -41.260 -16.486  1.00  0.00           H  
ATOM   1260 1HD1 LEU A 175       8.923 -39.852 -16.668  1.00  0.00           H  
ATOM   1261 2HD1 LEU A 175       7.441 -38.942 -17.045  1.00  0.00           H  
ATOM   1262 3HD1 LEU A 175       8.240 -38.730 -15.467  1.00  0.00           H  
ATOM   1263 1HD2 LEU A 175       8.838 -41.710 -14.968  1.00  0.00           H  
ATOM   1264 2HD2 LEU A 175       8.132 -40.610 -13.759  1.00  0.00           H  
ATOM   1265 3HD2 LEU A 175       7.290 -42.117 -14.188  1.00  0.00           H  
ATOM   1266  N   TRP A 176       3.895 -41.261 -17.052  1.00  0.00           N  
ATOM   1267  CA  TRP A 176       3.547 -42.175 -18.127  1.00  0.00           C  
ATOM   1268  C   TRP A 176       2.795 -41.456 -19.225  1.00  0.00           C  
ATOM   1269  O   TRP A 176       3.114 -41.595 -20.407  1.00  0.00           O  
ATOM   1270  CB  TRP A 176       2.699 -43.326 -17.579  1.00  0.00           C  
ATOM   1271  CG  TRP A 176       2.241 -44.291 -18.630  1.00  0.00           C  
ATOM   1272  CD1 TRP A 176       2.972 -45.307 -19.164  1.00  0.00           C  
ATOM   1273  CD2 TRP A 176       0.946 -44.341 -19.284  1.00  0.00           C  
ATOM   1274  NE1 TRP A 176       2.231 -45.985 -20.101  1.00  0.00           N  
ATOM   1275  CE2 TRP A 176       0.989 -45.409 -20.186  1.00  0.00           C  
ATOM   1276  CE3 TRP A 176      -0.225 -43.581 -19.178  1.00  0.00           C  
ATOM   1277  CZ2 TRP A 176      -0.093 -45.740 -20.984  1.00  0.00           C  
ATOM   1278  CZ3 TRP A 176      -1.312 -43.913 -19.977  1.00  0.00           C  
ATOM   1279  CH2 TRP A 176      -1.246 -44.965 -20.856  1.00  0.00           C  
ATOM   1280  H   TRP A 176       3.535 -41.432 -16.126  1.00  0.00           H  
ATOM   1281  HA  TRP A 176       4.465 -42.585 -18.547  1.00  0.00           H  
ATOM   1282 1HB  TRP A 176       3.273 -43.878 -16.836  1.00  0.00           H  
ATOM   1283 2HB  TRP A 176       1.819 -42.922 -17.080  1.00  0.00           H  
ATOM   1284  HD1 TRP A 176       3.998 -45.549 -18.888  1.00  0.00           H  
ATOM   1285  HE1 TRP A 176       2.548 -46.778 -20.640  1.00  0.00           H  
ATOM   1286  HE3 TRP A 176      -0.282 -42.746 -18.479  1.00  0.00           H  
ATOM   1287  HZ2 TRP A 176      -0.061 -46.571 -21.689  1.00  0.00           H  
ATOM   1288  HZ3 TRP A 176      -2.219 -43.315 -19.890  1.00  0.00           H  
ATOM   1289  HH2 TRP A 176      -2.114 -45.204 -21.471  1.00  0.00           H  
ATOM   1290  N   SER A 177       1.797 -40.678 -18.836  1.00  0.00           N  
ATOM   1291  CA  SER A 177       0.958 -39.976 -19.781  1.00  0.00           C  
ATOM   1292  C   SER A 177       1.704 -38.899 -20.551  1.00  0.00           C  
ATOM   1293  O   SER A 177       1.326 -38.563 -21.673  1.00  0.00           O  
ATOM   1294  CB  SER A 177      -0.216 -39.355 -19.049  1.00  0.00           C  
ATOM   1295  OG  SER A 177       0.205 -38.314 -18.210  1.00  0.00           O  
ATOM   1296  H   SER A 177       1.586 -40.594 -17.856  1.00  0.00           H  
ATOM   1297  HA  SER A 177       0.585 -40.698 -20.509  1.00  0.00           H  
ATOM   1298 1HB  SER A 177      -0.930 -38.975 -19.779  1.00  0.00           H  
ATOM   1299 2HB  SER A 177      -0.716 -40.123 -18.460  1.00  0.00           H  
ATOM   1300  HG  SER A 177      -0.589 -37.979 -17.786  1.00  0.00           H  
ATOM   1301  N   ALA A 178       2.803 -38.401 -19.985  1.00  0.00           N  
ATOM   1302  CA  ALA A 178       3.624 -37.391 -20.638  1.00  0.00           C  
ATOM   1303  C   ALA A 178       4.212 -37.879 -21.958  1.00  0.00           C  
ATOM   1304  O   ALA A 178       4.624 -37.064 -22.780  1.00  0.00           O  
ATOM   1305  CB  ALA A 178       4.746 -36.959 -19.718  1.00  0.00           C  
ATOM   1306  H   ALA A 178       3.070 -38.709 -19.063  1.00  0.00           H  
ATOM   1307  HA  ALA A 178       2.984 -36.539 -20.869  1.00  0.00           H  
ATOM   1308 1HB  ALA A 178       5.324 -36.171 -20.197  1.00  0.00           H  
ATOM   1309 2HB  ALA A 178       4.325 -36.586 -18.787  1.00  0.00           H  
ATOM   1310 3HB  ALA A 178       5.395 -37.804 -19.511  1.00  0.00           H  
ATOM   1311  N   GLY A 179       4.252 -39.200 -22.179  1.00  0.00           N  
ATOM   1312  CA  GLY A 179       4.803 -39.767 -23.410  1.00  0.00           C  
ATOM   1313  C   GLY A 179       3.991 -39.394 -24.653  1.00  0.00           C  
ATOM   1314  O   GLY A 179       4.475 -39.535 -25.774  1.00  0.00           O  
ATOM   1315  H   GLY A 179       3.903 -39.846 -21.484  1.00  0.00           H  
ATOM   1316 1HA  GLY A 179       5.828 -39.419 -23.538  1.00  0.00           H  
ATOM   1317 2HA  GLY A 179       4.837 -40.852 -23.322  1.00  0.00           H  
ATOM   1318  N   CYS A 180       2.764 -38.909 -24.470  1.00  0.00           N  
ATOM   1319  CA  CYS A 180       1.948 -38.480 -25.601  1.00  0.00           C  
ATOM   1320  C   CYS A 180       2.375 -37.132 -26.147  1.00  0.00           C  
ATOM   1321  O   CYS A 180       2.001 -36.758 -27.257  1.00  0.00           O  
ATOM   1322  CB  CYS A 180       0.475 -38.396 -25.199  1.00  0.00           C  
ATOM   1323  SG  CYS A 180       0.147 -37.059 -24.025  1.00  0.00           S  
ATOM   1324  H   CYS A 180       2.384 -38.812 -23.536  1.00  0.00           H  
ATOM   1325  HA  CYS A 180       2.056 -39.214 -26.400  1.00  0.00           H  
ATOM   1326 1HB  CYS A 180      -0.143 -38.241 -26.084  1.00  0.00           H  
ATOM   1327 2HB  CYS A 180       0.164 -39.340 -24.749  1.00  0.00           H  
ATOM   1328  HG  CYS A 180       0.530 -36.068 -24.825  1.00  0.00           H  
ATOM   1329  N   ARG A 181       3.122 -36.386 -25.350  1.00  0.00           N  
ATOM   1330  CA  ARG A 181       3.554 -35.065 -25.735  1.00  0.00           C  
ATOM   1331  C   ARG A 181       4.995 -35.127 -26.164  1.00  0.00           C  
ATOM   1332  O   ARG A 181       5.845 -35.580 -25.404  1.00  0.00           O  
ATOM   1333  CB  ARG A 181       3.365 -34.101 -24.580  1.00  0.00           C  
ATOM   1334  CG  ARG A 181       3.759 -32.672 -24.872  1.00  0.00           C  
ATOM   1335  CD  ARG A 181       3.425 -31.765 -23.750  1.00  0.00           C  
ATOM   1336  NE  ARG A 181       3.864 -30.408 -24.017  1.00  0.00           N  
ATOM   1337  CZ  ARG A 181       3.727 -29.363 -23.176  1.00  0.00           C  
ATOM   1338  NH1 ARG A 181       3.175 -29.504 -21.994  1.00  0.00           N  
ATOM   1339  NH2 ARG A 181       4.157 -28.172 -23.546  1.00  0.00           N  
ATOM   1340  H   ARG A 181       3.403 -36.726 -24.446  1.00  0.00           H  
ATOM   1341  HA  ARG A 181       2.939 -34.717 -26.565  1.00  0.00           H  
ATOM   1342 1HB  ARG A 181       2.318 -34.099 -24.275  1.00  0.00           H  
ATOM   1343 2HB  ARG A 181       3.954 -34.436 -23.726  1.00  0.00           H  
ATOM   1344 1HG  ARG A 181       4.835 -32.622 -25.047  1.00  0.00           H  
ATOM   1345 2HG  ARG A 181       3.235 -32.327 -25.763  1.00  0.00           H  
ATOM   1346 1HD  ARG A 181       2.344 -31.748 -23.616  1.00  0.00           H  
ATOM   1347 2HD  ARG A 181       3.893 -32.113 -22.836  1.00  0.00           H  
ATOM   1348  HE  ARG A 181       4.300 -30.229 -24.913  1.00  0.00           H  
ATOM   1349 1HH1 ARG A 181       2.847 -30.400 -21.661  1.00  0.00           H  
ATOM   1350 2HH1 ARG A 181       3.086 -28.698 -21.387  1.00  0.00           H  
ATOM   1351 1HH2 ARG A 181       4.584 -28.048 -24.455  1.00  0.00           H  
ATOM   1352 2HH2 ARG A 181       4.057 -27.382 -22.923  1.00  0.00           H  
ATOM   1353  N   SER A 182       5.275 -34.672 -27.383  1.00  0.00           N  
ATOM   1354  CA  SER A 182       6.618 -34.748 -27.963  1.00  0.00           C  
ATOM   1355  C   SER A 182       7.668 -34.021 -27.134  1.00  0.00           C  
ATOM   1356  O   SER A 182       8.847 -34.365 -27.173  1.00  0.00           O  
ATOM   1357  CB  SER A 182       6.610 -34.170 -29.365  1.00  0.00           C  
ATOM   1358  OG  SER A 182       6.366 -32.790 -29.331  1.00  0.00           O  
ATOM   1359  H   SER A 182       4.528 -34.281 -27.939  1.00  0.00           H  
ATOM   1360  HA  SER A 182       6.910 -35.797 -28.010  1.00  0.00           H  
ATOM   1361 1HB  SER A 182       7.570 -34.363 -29.845  1.00  0.00           H  
ATOM   1362 2HB  SER A 182       5.843 -34.665 -29.959  1.00  0.00           H  
ATOM   1363  HG  SER A 182       6.376 -32.497 -30.245  1.00  0.00           H  
ATOM   1364  N   LYS A 183       7.240 -33.034 -26.361  1.00  0.00           N  
ATOM   1365  CA  LYS A 183       8.141 -32.348 -25.450  1.00  0.00           C  
ATOM   1366  C   LYS A 183       8.714 -33.311 -24.425  1.00  0.00           C  
ATOM   1367  O   LYS A 183       9.864 -33.177 -24.011  1.00  0.00           O  
ATOM   1368  CB  LYS A 183       7.437 -31.213 -24.724  1.00  0.00           C  
ATOM   1369  CG  LYS A 183       8.371 -30.428 -23.822  1.00  0.00           C  
ATOM   1370  CD  LYS A 183       7.636 -29.333 -23.080  1.00  0.00           C  
ATOM   1371  CE  LYS A 183       8.571 -28.601 -22.133  1.00  0.00           C  
ATOM   1372  NZ  LYS A 183       7.815 -27.731 -21.191  1.00  0.00           N  
ATOM   1373  H   LYS A 183       6.269 -32.758 -26.389  1.00  0.00           H  
ATOM   1374  HA  LYS A 183       8.972 -31.939 -26.024  1.00  0.00           H  
ATOM   1375 1HB  LYS A 183       6.995 -30.528 -25.447  1.00  0.00           H  
ATOM   1376 2HB  LYS A 183       6.628 -31.612 -24.111  1.00  0.00           H  
ATOM   1377 1HG  LYS A 183       8.824 -31.099 -23.094  1.00  0.00           H  
ATOM   1378 2HG  LYS A 183       9.161 -29.978 -24.420  1.00  0.00           H  
ATOM   1379 1HD  LYS A 183       7.227 -28.621 -23.799  1.00  0.00           H  
ATOM   1380 2HD  LYS A 183       6.813 -29.758 -22.517  1.00  0.00           H  
ATOM   1381 1HE  LYS A 183       9.148 -29.325 -21.562  1.00  0.00           H  
ATOM   1382 2HE  LYS A 183       9.256 -27.985 -22.712  1.00  0.00           H  
ATOM   1383 1HZ  LYS A 183       8.458 -27.253 -20.574  1.00  0.00           H  
ATOM   1384 2HZ  LYS A 183       7.281 -27.046 -21.708  1.00  0.00           H  
ATOM   1385 3HZ  LYS A 183       7.197 -28.327 -20.658  1.00  0.00           H  
ATOM   1386  N   TYR A 184       7.898 -34.257 -23.984  1.00  0.00           N  
ATOM   1387  CA  TYR A 184       8.293 -35.148 -22.918  1.00  0.00           C  
ATOM   1388  C   TYR A 184       8.473 -36.606 -23.336  1.00  0.00           C  
ATOM   1389  O   TYR A 184       8.092 -37.504 -22.590  1.00  0.00           O  
ATOM   1390  CB  TYR A 184       7.276 -35.087 -21.776  1.00  0.00           C  
ATOM   1391  CG  TYR A 184       7.042 -33.696 -21.221  1.00  0.00           C  
ATOM   1392  CD1 TYR A 184       8.104 -32.940 -20.745  1.00  0.00           C  
ATOM   1393  CD2 TYR A 184       5.761 -33.172 -21.186  1.00  0.00           C  
ATOM   1394  CE1 TYR A 184       7.889 -31.675 -20.239  1.00  0.00           C  
ATOM   1395  CE2 TYR A 184       5.550 -31.904 -20.680  1.00  0.00           C  
ATOM   1396  CZ  TYR A 184       6.606 -31.155 -20.207  1.00  0.00           C  
ATOM   1397  OH  TYR A 184       6.393 -29.891 -19.703  1.00  0.00           O  
ATOM   1398  H   TYR A 184       6.981 -34.355 -24.380  1.00  0.00           H  
ATOM   1399  HA  TYR A 184       9.269 -34.820 -22.557  1.00  0.00           H  
ATOM   1400 1HB  TYR A 184       6.318 -35.475 -22.124  1.00  0.00           H  
ATOM   1401 2HB  TYR A 184       7.612 -35.722 -20.956  1.00  0.00           H  
ATOM   1402  HD1 TYR A 184       9.114 -33.354 -20.771  1.00  0.00           H  
ATOM   1403  HD2 TYR A 184       4.920 -33.759 -21.557  1.00  0.00           H  
ATOM   1404  HE1 TYR A 184       8.725 -31.083 -19.867  1.00  0.00           H  
ATOM   1405  HE2 TYR A 184       4.540 -31.492 -20.651  1.00  0.00           H  
ATOM   1406  HH  TYR A 184       5.459 -29.678 -19.763  1.00  0.00           H  
ATOM   1407  N   VAL A 185       9.086 -36.855 -24.491  1.00  0.00           N  
ATOM   1408  CA  VAL A 185       9.358 -38.234 -24.879  1.00  0.00           C  
ATOM   1409  C   VAL A 185      10.849 -38.533 -24.801  1.00  0.00           C  
ATOM   1410  O   VAL A 185      11.683 -37.640 -24.972  1.00  0.00           O  
ATOM   1411  CB  VAL A 185       8.872 -38.540 -26.310  1.00  0.00           C  
ATOM   1412  CG1 VAL A 185       7.368 -38.334 -26.403  1.00  0.00           C  
ATOM   1413  CG2 VAL A 185       9.616 -37.650 -27.293  1.00  0.00           C  
ATOM   1414  H   VAL A 185       9.383 -36.094 -25.086  1.00  0.00           H  
ATOM   1415  HA  VAL A 185       8.827 -38.899 -24.198  1.00  0.00           H  
ATOM   1416  HB  VAL A 185       9.066 -39.587 -26.545  1.00  0.00           H  
ATOM   1417 1HG1 VAL A 185       7.031 -38.551 -27.417  1.00  0.00           H  
ATOM   1418 2HG1 VAL A 185       6.868 -39.002 -25.703  1.00  0.00           H  
ATOM   1419 3HG1 VAL A 185       7.138 -37.297 -26.156  1.00  0.00           H  
ATOM   1420 1HG2 VAL A 185       9.276 -37.863 -28.306  1.00  0.00           H  
ATOM   1421 2HG2 VAL A 185       9.417 -36.605 -27.054  1.00  0.00           H  
ATOM   1422 3HG2 VAL A 185      10.686 -37.843 -27.223  1.00  0.00           H  
ATOM   1423  N   GLY A 186      11.182 -39.801 -24.575  1.00  0.00           N  
ATOM   1424  CA  GLY A 186      12.569 -40.219 -24.456  1.00  0.00           C  
ATOM   1425  C   GLY A 186      13.075 -39.885 -23.071  1.00  0.00           C  
ATOM   1426  O   GLY A 186      12.336 -39.310 -22.275  1.00  0.00           O  
ATOM   1427  H   GLY A 186      10.452 -40.492 -24.481  1.00  0.00           H  
ATOM   1428 1HA  GLY A 186      12.652 -41.289 -24.646  1.00  0.00           H  
ATOM   1429 2HA  GLY A 186      13.173 -39.719 -25.215  1.00  0.00           H  
ATOM   1430  N   LEU A 187      14.322 -40.233 -22.780  1.00  0.00           N  
ATOM   1431  CA  LEU A 187      14.888 -39.937 -21.478  1.00  0.00           C  
ATOM   1432  C   LEU A 187      14.925 -38.464 -21.207  1.00  0.00           C  
ATOM   1433  O   LEU A 187      14.452 -38.019 -20.170  1.00  0.00           O  
ATOM   1434  CB  LEU A 187      16.312 -40.495 -21.347  1.00  0.00           C  
ATOM   1435  CG  LEU A 187      17.007 -40.141 -20.027  1.00  0.00           C  
ATOM   1436  CD1 LEU A 187      16.201 -40.717 -18.869  1.00  0.00           C  
ATOM   1437  CD2 LEU A 187      18.423 -40.692 -20.042  1.00  0.00           C  
ATOM   1438  H   LEU A 187      14.890 -40.693 -23.476  1.00  0.00           H  
ATOM   1439  HA  LEU A 187      14.265 -40.405 -20.715  1.00  0.00           H  
ATOM   1440 1HB  LEU A 187      16.274 -41.579 -21.436  1.00  0.00           H  
ATOM   1441 2HB  LEU A 187      16.918 -40.108 -22.166  1.00  0.00           H  
ATOM   1442  HG  LEU A 187      17.042 -39.058 -19.904  1.00  0.00           H  
ATOM   1443 1HD1 LEU A 187      16.689 -40.470 -17.927  1.00  0.00           H  
ATOM   1444 2HD1 LEU A 187      15.198 -40.292 -18.879  1.00  0.00           H  
ATOM   1445 3HD1 LEU A 187      16.138 -41.799 -18.972  1.00  0.00           H  
ATOM   1446 1HD2 LEU A 187      18.921 -40.444 -19.104  1.00  0.00           H  
ATOM   1447 2HD2 LEU A 187      18.391 -41.777 -20.159  1.00  0.00           H  
ATOM   1448 3HD2 LEU A 187      18.976 -40.254 -20.874  1.00  0.00           H  
ATOM   1449  N   TRP A 188      15.471 -37.709 -22.153  1.00  0.00           N  
ATOM   1450  CA  TRP A 188      15.555 -36.265 -22.041  1.00  0.00           C  
ATOM   1451  C   TRP A 188      14.186 -35.661 -21.809  1.00  0.00           C  
ATOM   1452  O   TRP A 188      14.026 -34.782 -20.962  1.00  0.00           O  
ATOM   1453  CB  TRP A 188      16.175 -35.650 -23.298  1.00  0.00           C  
ATOM   1454  CG  TRP A 188      16.374 -34.170 -23.171  1.00  0.00           C  
ATOM   1455  CD1 TRP A 188      15.604 -33.185 -23.712  1.00  0.00           C  
ATOM   1456  CD2 TRP A 188      17.432 -33.500 -22.445  1.00  0.00           C  
ATOM   1457  NE1 TRP A 188      16.108 -31.954 -23.375  1.00  0.00           N  
ATOM   1458  CE2 TRP A 188      17.225 -32.127 -22.598  1.00  0.00           C  
ATOM   1459  CE3 TRP A 188      18.521 -33.950 -21.687  1.00  0.00           C  
ATOM   1460  CZ2 TRP A 188      18.068 -31.189 -22.024  1.00  0.00           C  
ATOM   1461  CZ3 TRP A 188      19.365 -33.009 -21.110  1.00  0.00           C  
ATOM   1462  CH2 TRP A 188      19.144 -31.665 -21.274  1.00  0.00           C  
ATOM   1463  H   TRP A 188      15.828 -38.153 -22.989  1.00  0.00           H  
ATOM   1464  HA  TRP A 188      16.191 -36.019 -21.189  1.00  0.00           H  
ATOM   1465 1HB  TRP A 188      17.138 -36.120 -23.498  1.00  0.00           H  
ATOM   1466 2HB  TRP A 188      15.533 -35.846 -24.156  1.00  0.00           H  
ATOM   1467  HD1 TRP A 188      14.717 -33.352 -24.323  1.00  0.00           H  
ATOM   1468  HE1 TRP A 188      15.720 -31.063 -23.652  1.00  0.00           H  
ATOM   1469  HE3 TRP A 188      18.699 -35.016 -21.552  1.00  0.00           H  
ATOM   1470  HZ2 TRP A 188      17.909 -30.117 -22.143  1.00  0.00           H  
ATOM   1471  HZ3 TRP A 188      20.212 -33.367 -20.523  1.00  0.00           H  
ATOM   1472  HH2 TRP A 188      19.826 -30.954 -20.807  1.00  0.00           H  
ATOM   1473  N   GLY A 189      13.197 -36.145 -22.551  1.00  0.00           N  
ATOM   1474  CA  GLY A 189      11.836 -35.684 -22.398  1.00  0.00           C  
ATOM   1475  C   GLY A 189      11.313 -35.981 -21.005  1.00  0.00           C  
ATOM   1476  O   GLY A 189      10.668 -35.137 -20.394  1.00  0.00           O  
ATOM   1477  H   GLY A 189      13.397 -36.863 -23.235  1.00  0.00           H  
ATOM   1478 1HA  GLY A 189      11.790 -34.610 -22.586  1.00  0.00           H  
ATOM   1479 2HA  GLY A 189      11.202 -36.166 -23.141  1.00  0.00           H  
ATOM   1480  N   ARG A 190      11.613 -37.167 -20.488  1.00  0.00           N  
ATOM   1481  CA  ARG A 190      11.209 -37.518 -19.135  1.00  0.00           C  
ATOM   1482  C   ARG A 190      11.920 -36.626 -18.123  1.00  0.00           C  
ATOM   1483  O   ARG A 190      11.350 -36.279 -17.092  1.00  0.00           O  
ATOM   1484  CB  ARG A 190      11.523 -38.976 -18.833  1.00  0.00           C  
ATOM   1485  CG  ARG A 190      10.611 -39.968 -19.539  1.00  0.00           C  
ATOM   1486  CD  ARG A 190      10.769 -41.348 -19.014  1.00  0.00           C  
ATOM   1487  NE  ARG A 190      12.083 -41.900 -19.302  1.00  0.00           N  
ATOM   1488  CZ  ARG A 190      12.404 -42.549 -20.439  1.00  0.00           C  
ATOM   1489  NH1 ARG A 190      11.499 -42.717 -21.377  1.00  0.00           N  
ATOM   1490  NH2 ARG A 190      13.627 -43.017 -20.612  1.00  0.00           N  
ATOM   1491  H   ARG A 190      12.126 -37.838 -21.037  1.00  0.00           H  
ATOM   1492  HA  ARG A 190      10.132 -37.373 -19.042  1.00  0.00           H  
ATOM   1493 1HB  ARG A 190      12.548 -39.201 -19.123  1.00  0.00           H  
ATOM   1494 2HB  ARG A 190      11.443 -39.152 -17.760  1.00  0.00           H  
ATOM   1495 1HG  ARG A 190       9.573 -39.667 -19.398  1.00  0.00           H  
ATOM   1496 2HG  ARG A 190      10.837 -39.990 -20.606  1.00  0.00           H  
ATOM   1497 1HD  ARG A 190      10.635 -41.342 -17.932  1.00  0.00           H  
ATOM   1498 2HD  ARG A 190      10.022 -41.997 -19.469  1.00  0.00           H  
ATOM   1499  HE  ARG A 190      12.805 -41.789 -18.602  1.00  0.00           H  
ATOM   1500 1HH1 ARG A 190      10.564 -42.361 -21.247  1.00  0.00           H  
ATOM   1501 2HH1 ARG A 190      11.740 -43.204 -22.228  1.00  0.00           H  
ATOM   1502 1HH2 ARG A 190      14.325 -42.889 -19.891  1.00  0.00           H  
ATOM   1503 2HH2 ARG A 190      13.866 -43.503 -21.464  1.00  0.00           H  
ATOM   1504  N   LEU A 191      13.156 -36.231 -18.431  1.00  0.00           N  
ATOM   1505  CA  LEU A 191      13.869 -35.314 -17.558  1.00  0.00           C  
ATOM   1506  C   LEU A 191      13.168 -33.970 -17.576  1.00  0.00           C  
ATOM   1507  O   LEU A 191      13.004 -33.359 -16.524  1.00  0.00           O  
ATOM   1508  CB  LEU A 191      15.328 -35.153 -18.002  1.00  0.00           C  
ATOM   1509  CG  LEU A 191      16.218 -36.392 -17.836  1.00  0.00           C  
ATOM   1510  CD1 LEU A 191      17.575 -36.123 -18.474  1.00  0.00           C  
ATOM   1511  CD2 LEU A 191      16.355 -36.712 -16.355  1.00  0.00           C  
ATOM   1512  H   LEU A 191      13.597 -36.562 -19.271  1.00  0.00           H  
ATOM   1513  HA  LEU A 191      13.863 -35.712 -16.543  1.00  0.00           H  
ATOM   1514 1HB  LEU A 191      15.355 -34.877 -19.055  1.00  0.00           H  
ATOM   1515 2HB  LEU A 191      15.777 -34.343 -17.429  1.00  0.00           H  
ATOM   1516  HG  LEU A 191      15.773 -37.243 -18.351  1.00  0.00           H  
ATOM   1517 1HD1 LEU A 191      18.211 -37.001 -18.358  1.00  0.00           H  
ATOM   1518 2HD1 LEU A 191      17.448 -35.909 -19.535  1.00  0.00           H  
ATOM   1519 3HD1 LEU A 191      18.042 -35.268 -17.985  1.00  0.00           H  
ATOM   1520 1HD2 LEU A 191      16.986 -37.593 -16.230  1.00  0.00           H  
ATOM   1521 2HD2 LEU A 191      16.807 -35.865 -15.839  1.00  0.00           H  
ATOM   1522 3HD2 LEU A 191      15.369 -36.910 -15.933  1.00  0.00           H  
ATOM   1523  N   ARG A 192      12.699 -33.547 -18.747  1.00  0.00           N  
ATOM   1524  CA  ARG A 192      11.950 -32.307 -18.875  1.00  0.00           C  
ATOM   1525  C   ARG A 192      10.659 -32.371 -18.079  1.00  0.00           C  
ATOM   1526  O   ARG A 192      10.269 -31.390 -17.445  1.00  0.00           O  
ATOM   1527  CB  ARG A 192      11.605 -32.000 -20.318  1.00  0.00           C  
ATOM   1528  CG  ARG A 192      12.716 -31.553 -21.238  1.00  0.00           C  
ATOM   1529  CD  ARG A 192      12.166 -31.417 -22.607  1.00  0.00           C  
ATOM   1530  NE  ARG A 192      13.103 -30.852 -23.550  1.00  0.00           N  
ATOM   1531  CZ  ARG A 192      12.935 -30.870 -24.886  1.00  0.00           C  
ATOM   1532  NH1 ARG A 192      11.872 -31.437 -25.415  1.00  0.00           N  
ATOM   1533  NH2 ARG A 192      13.845 -30.319 -25.671  1.00  0.00           N  
ATOM   1534  H   ARG A 192      12.855 -34.107 -19.572  1.00  0.00           H  
ATOM   1535  HA  ARG A 192      12.559 -31.490 -18.487  1.00  0.00           H  
ATOM   1536 1HB  ARG A 192      11.161 -32.872 -20.782  1.00  0.00           H  
ATOM   1537 2HB  ARG A 192      10.859 -31.206 -20.339  1.00  0.00           H  
ATOM   1538 1HG  ARG A 192      13.106 -30.590 -20.914  1.00  0.00           H  
ATOM   1539 2HG  ARG A 192      13.518 -32.291 -21.248  1.00  0.00           H  
ATOM   1540 1HD  ARG A 192      11.885 -32.407 -22.967  1.00  0.00           H  
ATOM   1541 2HD  ARG A 192      11.289 -30.779 -22.579  1.00  0.00           H  
ATOM   1542  HE  ARG A 192      13.935 -30.407 -23.184  1.00  0.00           H  
ATOM   1543 1HH1 ARG A 192      11.172 -31.868 -24.825  1.00  0.00           H  
ATOM   1544 2HH1 ARG A 192      11.754 -31.447 -26.417  1.00  0.00           H  
ATOM   1545 1HH2 ARG A 192      14.662 -29.884 -25.269  1.00  0.00           H  
ATOM   1546 2HH2 ARG A 192      13.722 -30.333 -26.674  1.00  0.00           H  
ATOM   1547  N   PHE A 193      10.006 -33.525 -18.111  1.00  0.00           N  
ATOM   1548  CA  PHE A 193       8.808 -33.737 -17.339  1.00  0.00           C  
ATOM   1549  C   PHE A 193       9.095 -33.476 -15.887  1.00  0.00           C  
ATOM   1550  O   PHE A 193       8.379 -32.725 -15.239  1.00  0.00           O  
ATOM   1551  CB  PHE A 193       8.264 -35.157 -17.507  1.00  0.00           C  
ATOM   1552  CG  PHE A 193       7.137 -35.437 -16.553  1.00  0.00           C  
ATOM   1553  CD1 PHE A 193       5.838 -35.035 -16.825  1.00  0.00           C  
ATOM   1554  CD2 PHE A 193       7.399 -36.112 -15.374  1.00  0.00           C  
ATOM   1555  CE1 PHE A 193       4.823 -35.308 -15.928  1.00  0.00           C  
ATOM   1556  CE2 PHE A 193       6.388 -36.388 -14.474  1.00  0.00           C  
ATOM   1557  CZ  PHE A 193       5.098 -35.982 -14.757  1.00  0.00           C  
ATOM   1558  H   PHE A 193      10.347 -34.271 -18.695  1.00  0.00           H  
ATOM   1559  HA  PHE A 193       8.038 -33.046 -17.683  1.00  0.00           H  
ATOM   1560 1HB  PHE A 193       7.911 -35.299 -18.527  1.00  0.00           H  
ATOM   1561 2HB  PHE A 193       9.051 -35.890 -17.340  1.00  0.00           H  
ATOM   1562  HD1 PHE A 193       5.624 -34.503 -17.751  1.00  0.00           H  
ATOM   1563  HD2 PHE A 193       8.420 -36.428 -15.158  1.00  0.00           H  
ATOM   1564  HE1 PHE A 193       3.803 -34.989 -16.146  1.00  0.00           H  
ATOM   1565  HE2 PHE A 193       6.601 -36.920 -13.548  1.00  0.00           H  
ATOM   1566  HZ  PHE A 193       4.305 -36.200 -14.044  1.00  0.00           H  
ATOM   1567  N   ALA A 194      10.178 -34.063 -15.393  1.00  0.00           N  
ATOM   1568  CA  ALA A 194      10.614 -33.845 -14.022  1.00  0.00           C  
ATOM   1569  C   ALA A 194      10.977 -32.381 -13.780  1.00  0.00           C  
ATOM   1570  O   ALA A 194      10.705 -31.856 -12.702  1.00  0.00           O  
ATOM   1571  CB  ALA A 194      11.802 -34.741 -13.703  1.00  0.00           C  
ATOM   1572  H   ALA A 194      10.715 -34.674 -15.983  1.00  0.00           H  
ATOM   1573  HA  ALA A 194       9.788 -34.098 -13.358  1.00  0.00           H  
ATOM   1574 1HB  ALA A 194      12.104 -34.587 -12.668  1.00  0.00           H  
ATOM   1575 2HB  ALA A 194      11.518 -35.783 -13.847  1.00  0.00           H  
ATOM   1576 3HB  ALA A 194      12.633 -34.499 -14.361  1.00  0.00           H  
ATOM   1577  N   ARG A 195      11.552 -31.709 -14.783  1.00  0.00           N  
ATOM   1578  CA  ARG A 195      11.911 -30.299 -14.675  1.00  0.00           C  
ATOM   1579  C   ARG A 195      10.679 -29.406 -14.517  1.00  0.00           C  
ATOM   1580  O   ARG A 195      10.751 -28.369 -13.860  1.00  0.00           O  
ATOM   1581  CB  ARG A 195      12.695 -29.816 -15.886  1.00  0.00           C  
ATOM   1582  CG  ARG A 195      14.109 -30.363 -16.008  1.00  0.00           C  
ATOM   1583  CD  ARG A 195      14.845 -29.785 -17.162  1.00  0.00           C  
ATOM   1584  NE  ARG A 195      16.154 -30.399 -17.317  1.00  0.00           N  
ATOM   1585  CZ  ARG A 195      16.454 -31.381 -18.189  1.00  0.00           C  
ATOM   1586  NH1 ARG A 195      15.536 -31.867 -18.993  1.00  0.00           N  
ATOM   1587  NH2 ARG A 195      17.685 -31.858 -18.235  1.00  0.00           N  
ATOM   1588  H   ARG A 195      11.763 -32.193 -15.641  1.00  0.00           H  
ATOM   1589  HA  ARG A 195      12.538 -30.171 -13.790  1.00  0.00           H  
ATOM   1590 1HB  ARG A 195      12.168 -30.084 -16.801  1.00  0.00           H  
ATOM   1591 2HB  ARG A 195      12.768 -28.728 -15.860  1.00  0.00           H  
ATOM   1592 1HG  ARG A 195      14.662 -30.126 -15.100  1.00  0.00           H  
ATOM   1593 2HG  ARG A 195      14.089 -31.444 -16.145  1.00  0.00           H  
ATOM   1594 1HD  ARG A 195      14.278 -29.945 -18.078  1.00  0.00           H  
ATOM   1595 2HD  ARG A 195      14.984 -28.714 -17.009  1.00  0.00           H  
ATOM   1596  HE  ARG A 195      16.898 -30.061 -16.722  1.00  0.00           H  
ATOM   1597 1HH1 ARG A 195      14.593 -31.504 -18.961  1.00  0.00           H  
ATOM   1598 2HH1 ARG A 195      15.771 -32.603 -19.643  1.00  0.00           H  
ATOM   1599 1HH2 ARG A 195      18.395 -31.488 -17.619  1.00  0.00           H  
ATOM   1600 2HH2 ARG A 195      17.916 -32.594 -18.887  1.00  0.00           H  
ATOM   1601  N   LYS A 196       9.544 -29.828 -15.084  1.00  0.00           N  
ATOM   1602  CA  LYS A 196       8.293 -29.094 -14.908  1.00  0.00           C  
ATOM   1603  C   LYS A 196       8.055 -28.811 -13.425  1.00  0.00           C  
ATOM   1604  O   LYS A 196       8.113 -29.738 -12.623  1.00  0.00           O  
ATOM   1605  CB  LYS A 196       7.107 -29.864 -15.490  1.00  0.00           C  
ATOM   1606  CG  LYS A 196       5.794 -29.091 -15.471  1.00  0.00           C  
ATOM   1607  CD  LYS A 196       4.621 -30.003 -15.793  1.00  0.00           C  
ATOM   1608  CE  LYS A 196       4.460 -30.319 -17.274  1.00  0.00           C  
ATOM   1609  NZ  LYS A 196       3.232 -31.126 -17.505  1.00  0.00           N  
ATOM   1610  H   LYS A 196       9.548 -30.679 -15.626  1.00  0.00           H  
ATOM   1611  HA  LYS A 196       8.382 -28.147 -15.442  1.00  0.00           H  
ATOM   1612 1HB  LYS A 196       7.322 -30.138 -16.523  1.00  0.00           H  
ATOM   1613 2HB  LYS A 196       6.959 -30.789 -14.933  1.00  0.00           H  
ATOM   1614 1HG  LYS A 196       5.642 -28.650 -14.485  1.00  0.00           H  
ATOM   1615 2HG  LYS A 196       5.835 -28.287 -16.204  1.00  0.00           H  
ATOM   1616 1HD  LYS A 196       4.762 -30.943 -15.258  1.00  0.00           H  
ATOM   1617 2HD  LYS A 196       3.697 -29.533 -15.457  1.00  0.00           H  
ATOM   1618 1HE  LYS A 196       4.397 -29.390 -17.838  1.00  0.00           H  
ATOM   1619 2HE  LYS A 196       5.333 -30.872 -17.619  1.00  0.00           H  
ATOM   1620 1HZ  LYS A 196       3.091 -31.358 -18.479  1.00  0.00           H  
ATOM   1621 2HZ  LYS A 196       3.304 -31.991 -16.987  1.00  0.00           H  
ATOM   1622 3HZ  LYS A 196       2.434 -30.594 -17.187  1.00  0.00           H  
ATOM   1623  N   PRO A 197       7.820 -27.548 -13.025  1.00  0.00           N  
ATOM   1624  CA  PRO A 197       7.571 -27.075 -11.657  1.00  0.00           C  
ATOM   1625  C   PRO A 197       6.591 -27.964 -10.907  1.00  0.00           C  
ATOM   1626  O   PRO A 197       6.811 -28.262  -9.739  1.00  0.00           O  
ATOM   1627  CB  PRO A 197       6.992 -25.675 -11.879  1.00  0.00           C  
ATOM   1628  CG  PRO A 197       7.661 -25.213 -13.128  1.00  0.00           C  
ATOM   1629  CD  PRO A 197       7.698 -26.441 -13.998  1.00  0.00           C  
ATOM   1630  HA  PRO A 197       8.526 -27.025 -11.114  1.00  0.00           H  
ATOM   1631 1HB  PRO A 197       5.897 -25.728 -11.972  1.00  0.00           H  
ATOM   1632 2HB  PRO A 197       7.208 -25.036 -11.011  1.00  0.00           H  
ATOM   1633 1HG  PRO A 197       7.095 -24.386 -13.581  1.00  0.00           H  
ATOM   1634 2HG  PRO A 197       8.665 -24.822 -12.900  1.00  0.00           H  
ATOM   1635 1HD  PRO A 197       6.766 -26.527 -14.576  1.00  0.00           H  
ATOM   1636 2HD  PRO A 197       8.567 -26.369 -14.669  1.00  0.00           H  
ATOM   1637  N   ILE A 198       5.507 -28.366 -11.564  1.00  0.00           N  
ATOM   1638  CA  ILE A 198       4.504 -29.198 -10.922  1.00  0.00           C  
ATOM   1639  C   ILE A 198       5.094 -30.540 -10.547  1.00  0.00           C  
ATOM   1640  O   ILE A 198       4.905 -31.004  -9.431  1.00  0.00           O  
ATOM   1641  CB  ILE A 198       3.278 -29.419 -11.828  1.00  0.00           C  
ATOM   1642  CG1 ILE A 198       2.531 -28.096 -12.018  1.00  0.00           C  
ATOM   1643  CG2 ILE A 198       2.369 -30.482 -11.230  1.00  0.00           C  
ATOM   1644  CD1 ILE A 198       1.482 -28.143 -13.105  1.00  0.00           C  
ATOM   1645  H   ILE A 198       5.368 -28.072 -12.520  1.00  0.00           H  
ATOM   1646  HA  ILE A 198       4.166 -28.700 -10.015  1.00  0.00           H  
ATOM   1647  HB  ILE A 198       3.608 -29.745 -12.814  1.00  0.00           H  
ATOM   1648 1HG1 ILE A 198       2.050 -27.824 -11.079  1.00  0.00           H  
ATOM   1649 2HG1 ILE A 198       3.253 -27.317 -12.264  1.00  0.00           H  
ATOM   1650 1HG2 ILE A 198       1.507 -30.629 -11.879  1.00  0.00           H  
ATOM   1651 2HG2 ILE A 198       2.917 -31.419 -11.137  1.00  0.00           H  
ATOM   1652 3HG2 ILE A 198       2.032 -30.160 -10.245  1.00  0.00           H  
ATOM   1653 1HD1 ILE A 198       0.994 -27.171 -13.182  1.00  0.00           H  
ATOM   1654 2HD1 ILE A 198       1.953 -28.389 -14.057  1.00  0.00           H  
ATOM   1655 3HD1 ILE A 198       0.742 -28.902 -12.857  1.00  0.00           H  
ATOM   1656  N   SER A 199       5.836 -31.135 -11.476  1.00  0.00           N  
ATOM   1657  CA  SER A 199       6.508 -32.413 -11.256  1.00  0.00           C  
ATOM   1658  C   SER A 199       7.488 -32.326 -10.109  1.00  0.00           C  
ATOM   1659  O   SER A 199       7.590 -33.245  -9.297  1.00  0.00           O  
ATOM   1660  CB  SER A 199       7.232 -32.841 -12.516  1.00  0.00           C  
ATOM   1661  OG  SER A 199       6.347 -33.062 -13.580  1.00  0.00           O  
ATOM   1662  H   SER A 199       5.969 -30.667 -12.361  1.00  0.00           H  
ATOM   1663  HA  SER A 199       5.756 -33.163 -11.005  1.00  0.00           H  
ATOM   1664 1HB  SER A 199       7.951 -32.073 -12.801  1.00  0.00           H  
ATOM   1665 2HB  SER A 199       7.793 -33.757 -12.328  1.00  0.00           H  
ATOM   1666  HG  SER A 199       6.919 -33.025 -14.349  1.00  0.00           H  
ATOM   1667  N   ILE A 200       8.205 -31.209 -10.037  1.00  0.00           N  
ATOM   1668  CA  ILE A 200       9.162 -30.985  -8.972  1.00  0.00           C  
ATOM   1669  C   ILE A 200       8.450 -30.998  -7.637  1.00  0.00           C  
ATOM   1670  O   ILE A 200       8.851 -31.694  -6.710  1.00  0.00           O  
ATOM   1671  CB  ILE A 200       9.909 -29.651  -9.149  1.00  0.00           C  
ATOM   1672  CG1 ILE A 200      10.814 -29.702 -10.383  1.00  0.00           C  
ATOM   1673  CG2 ILE A 200      10.716 -29.333  -7.901  1.00  0.00           C  
ATOM   1674  CD1 ILE A 200      11.372 -28.354 -10.780  1.00  0.00           C  
ATOM   1675  H   ILE A 200       8.074 -30.497 -10.743  1.00  0.00           H  
ATOM   1676  HA  ILE A 200       9.901 -31.788  -8.990  1.00  0.00           H  
ATOM   1677  HB  ILE A 200       9.189 -28.850  -9.322  1.00  0.00           H  
ATOM   1678 1HG1 ILE A 200      11.645 -30.379 -10.183  1.00  0.00           H  
ATOM   1679 2HG1 ILE A 200      10.242 -30.105 -11.217  1.00  0.00           H  
ATOM   1680 1HG2 ILE A 200      11.239 -28.387  -8.036  1.00  0.00           H  
ATOM   1681 2HG2 ILE A 200      10.045 -29.256  -7.046  1.00  0.00           H  
ATOM   1682 3HG2 ILE A 200      11.441 -30.127  -7.724  1.00  0.00           H  
ATOM   1683 1HD1 ILE A 200      12.004 -28.467 -11.661  1.00  0.00           H  
ATOM   1684 2HD1 ILE A 200      10.552 -27.671 -11.007  1.00  0.00           H  
ATOM   1685 3HD1 ILE A 200      11.963 -27.949  -9.959  1.00  0.00           H  
ATOM   1686  N   ILE A 201       7.367 -30.228  -7.580  1.00  0.00           N  
ATOM   1687  CA  ILE A 201       6.525 -30.118  -6.406  1.00  0.00           C  
ATOM   1688  C   ILE A 201       5.952 -31.464  -6.030  1.00  0.00           C  
ATOM   1689  O   ILE A 201       5.897 -31.789  -4.852  1.00  0.00           O  
ATOM   1690  CB  ILE A 201       5.389 -29.112  -6.666  1.00  0.00           C  
ATOM   1691  CG1 ILE A 201       6.002 -27.714  -6.772  1.00  0.00           C  
ATOM   1692  CG2 ILE A 201       4.351 -29.195  -5.557  1.00  0.00           C  
ATOM   1693  CD1 ILE A 201       5.064 -26.675  -7.344  1.00  0.00           C  
ATOM   1694  H   ILE A 201       7.113 -29.689  -8.392  1.00  0.00           H  
ATOM   1695  HA  ILE A 201       7.128 -29.756  -5.573  1.00  0.00           H  
ATOM   1696  HB  ILE A 201       4.907 -29.335  -7.618  1.00  0.00           H  
ATOM   1697 1HG1 ILE A 201       6.313 -27.389  -5.780  1.00  0.00           H  
ATOM   1698 2HG1 ILE A 201       6.888 -27.761  -7.404  1.00  0.00           H  
ATOM   1699 1HG2 ILE A 201       3.553 -28.479  -5.751  1.00  0.00           H  
ATOM   1700 2HG2 ILE A 201       3.936 -30.201  -5.522  1.00  0.00           H  
ATOM   1701 3HG2 ILE A 201       4.823 -28.964  -4.602  1.00  0.00           H  
ATOM   1702 1HD1 ILE A 201       5.570 -25.710  -7.389  1.00  0.00           H  
ATOM   1703 2HD1 ILE A 201       4.761 -26.969  -8.350  1.00  0.00           H  
ATOM   1704 3HD1 ILE A 201       4.187 -26.600  -6.703  1.00  0.00           H  
ATOM   1705  N   ASP A 202       5.545 -32.253  -7.022  1.00  0.00           N  
ATOM   1706  CA  ASP A 202       5.008 -33.579  -6.762  1.00  0.00           C  
ATOM   1707  C   ASP A 202       5.968 -34.386  -5.937  1.00  0.00           C  
ATOM   1708  O   ASP A 202       5.588 -34.989  -4.933  1.00  0.00           O  
ATOM   1709  CB  ASP A 202       4.710 -34.314  -8.070  1.00  0.00           C  
ATOM   1710  CG  ASP A 202       3.539 -33.731  -8.849  1.00  0.00           C  
ATOM   1711  OD1 ASP A 202       2.840 -32.931  -8.273  1.00  0.00           O  
ATOM   1712  OD2 ASP A 202       3.353 -34.081  -9.990  1.00  0.00           O  
ATOM   1713  H   ASP A 202       5.611 -31.935  -7.972  1.00  0.00           H  
ATOM   1714  HA  ASP A 202       4.074 -33.475  -6.206  1.00  0.00           H  
ATOM   1715 1HB  ASP A 202       5.593 -34.288  -8.711  1.00  0.00           H  
ATOM   1716 2HB  ASP A 202       4.492 -35.361  -7.855  1.00  0.00           H  
ATOM   1717  N   LEU A 203       7.219 -34.389  -6.367  1.00  0.00           N  
ATOM   1718  CA  LEU A 203       8.253 -35.124  -5.684  1.00  0.00           C  
ATOM   1719  C   LEU A 203       8.490 -34.556  -4.289  1.00  0.00           C  
ATOM   1720  O   LEU A 203       8.662 -35.314  -3.337  1.00  0.00           O  
ATOM   1721  CB  LEU A 203       9.541 -35.070  -6.514  1.00  0.00           C  
ATOM   1722  CG  LEU A 203       9.469 -35.830  -7.846  1.00  0.00           C  
ATOM   1723  CD1 LEU A 203      10.720 -35.542  -8.664  1.00  0.00           C  
ATOM   1724  CD2 LEU A 203       9.327 -37.319  -7.558  1.00  0.00           C  
ATOM   1725  H   LEU A 203       7.449 -33.875  -7.209  1.00  0.00           H  
ATOM   1726  HA  LEU A 203       7.935 -36.162  -5.583  1.00  0.00           H  
ATOM   1727 1HB  LEU A 203       9.780 -34.030  -6.731  1.00  0.00           H  
ATOM   1728 2HB  LEU A 203      10.356 -35.490  -5.926  1.00  0.00           H  
ATOM   1729  HG  LEU A 203       8.610 -35.485  -8.422  1.00  0.00           H  
ATOM   1730 1HD1 LEU A 203      10.669 -36.082  -9.610  1.00  0.00           H  
ATOM   1731 2HD1 LEU A 203      10.787 -34.473  -8.861  1.00  0.00           H  
ATOM   1732 3HD1 LEU A 203      11.601 -35.864  -8.109  1.00  0.00           H  
ATOM   1733 1HD2 LEU A 203       9.275 -37.869  -8.497  1.00  0.00           H  
ATOM   1734 2HD2 LEU A 203      10.187 -37.661  -6.983  1.00  0.00           H  
ATOM   1735 3HD2 LEU A 203       8.416 -37.492  -6.985  1.00  0.00           H  
ATOM   1736  N   ILE A 204       8.447 -33.228  -4.167  1.00  0.00           N  
ATOM   1737  CA  ILE A 204       8.618 -32.580  -2.869  1.00  0.00           C  
ATOM   1738  C   ILE A 204       7.533 -33.007  -1.905  1.00  0.00           C  
ATOM   1739  O   ILE A 204       7.822 -33.323  -0.750  1.00  0.00           O  
ATOM   1740  CB  ILE A 204       8.606 -31.045  -2.991  1.00  0.00           C  
ATOM   1741  CG1 ILE A 204       9.857 -30.570  -3.735  1.00  0.00           C  
ATOM   1742  CG2 ILE A 204       8.517 -30.415  -1.609  1.00  0.00           C  
ATOM   1743  CD1 ILE A 204       9.800 -29.117  -4.147  1.00  0.00           C  
ATOM   1744  H   ILE A 204       8.301 -32.660  -4.985  1.00  0.00           H  
ATOM   1745  HA  ILE A 204       9.582 -32.875  -2.458  1.00  0.00           H  
ATOM   1746  HB  ILE A 204       7.747 -30.729  -3.582  1.00  0.00           H  
ATOM   1747 1HG1 ILE A 204      10.726 -30.718  -3.094  1.00  0.00           H  
ATOM   1748 2HG1 ILE A 204       9.993 -31.179  -4.629  1.00  0.00           H  
ATOM   1749 1HG2 ILE A 204       8.510 -29.330  -1.706  1.00  0.00           H  
ATOM   1750 2HG2 ILE A 204       7.602 -30.741  -1.118  1.00  0.00           H  
ATOM   1751 3HG2 ILE A 204       9.378 -30.721  -1.013  1.00  0.00           H  
ATOM   1752 1HD1 ILE A 204      10.720 -28.851  -4.669  1.00  0.00           H  
ATOM   1753 2HD1 ILE A 204       8.949 -28.955  -4.810  1.00  0.00           H  
ATOM   1754 3HD1 ILE A 204       9.693 -28.491  -3.261  1.00  0.00           H  
ATOM   1755  N   VAL A 205       6.291 -33.021  -2.377  1.00  0.00           N  
ATOM   1756  CA  VAL A 205       5.165 -33.440  -1.566  1.00  0.00           C  
ATOM   1757  C   VAL A 205       5.333 -34.842  -1.049  1.00  0.00           C  
ATOM   1758  O   VAL A 205       5.121 -35.091   0.136  1.00  0.00           O  
ATOM   1759  CB  VAL A 205       3.847 -33.366  -2.360  1.00  0.00           C  
ATOM   1760  CG1 VAL A 205       2.749 -34.074  -1.579  1.00  0.00           C  
ATOM   1761  CG2 VAL A 205       3.491 -31.913  -2.629  1.00  0.00           C  
ATOM   1762  H   VAL A 205       6.126 -32.736  -3.325  1.00  0.00           H  
ATOM   1763  HA  VAL A 205       5.088 -32.766  -0.713  1.00  0.00           H  
ATOM   1764  HB  VAL A 205       3.960 -33.890  -3.309  1.00  0.00           H  
ATOM   1765 1HG1 VAL A 205       1.815 -34.023  -2.139  1.00  0.00           H  
ATOM   1766 2HG1 VAL A 205       3.022 -35.118  -1.426  1.00  0.00           H  
ATOM   1767 3HG1 VAL A 205       2.623 -33.585  -0.614  1.00  0.00           H  
ATOM   1768 1HG2 VAL A 205       2.559 -31.866  -3.192  1.00  0.00           H  
ATOM   1769 2HG2 VAL A 205       3.371 -31.387  -1.681  1.00  0.00           H  
ATOM   1770 3HG2 VAL A 205       4.283 -31.434  -3.206  1.00  0.00           H  
ATOM   1771  N   VAL A 206       5.705 -35.763  -1.931  1.00  0.00           N  
ATOM   1772  CA  VAL A 206       5.871 -37.142  -1.515  1.00  0.00           C  
ATOM   1773  C   VAL A 206       6.928 -37.262  -0.442  1.00  0.00           C  
ATOM   1774  O   VAL A 206       6.702 -37.905   0.576  1.00  0.00           O  
ATOM   1775  CB  VAL A 206       6.260 -38.026  -2.715  1.00  0.00           C  
ATOM   1776  CG1 VAL A 206       6.644 -39.417  -2.228  1.00  0.00           C  
ATOM   1777  CG2 VAL A 206       5.095 -38.078  -3.692  1.00  0.00           C  
ATOM   1778  H   VAL A 206       5.862 -35.507  -2.893  1.00  0.00           H  
ATOM   1779  HA  VAL A 206       4.921 -37.499  -1.116  1.00  0.00           H  
ATOM   1780  HB  VAL A 206       7.136 -37.607  -3.210  1.00  0.00           H  
ATOM   1781 1HG1 VAL A 206       6.920 -40.037  -3.080  1.00  0.00           H  
ATOM   1782 2HG1 VAL A 206       7.491 -39.343  -1.545  1.00  0.00           H  
ATOM   1783 3HG1 VAL A 206       5.799 -39.866  -1.711  1.00  0.00           H  
ATOM   1784 1HG2 VAL A 206       5.369 -38.705  -4.543  1.00  0.00           H  
ATOM   1785 2HG2 VAL A 206       4.221 -38.499  -3.196  1.00  0.00           H  
ATOM   1786 3HG2 VAL A 206       4.862 -37.074  -4.044  1.00  0.00           H  
ATOM   1787  N   VAL A 207       8.080 -36.637  -0.668  1.00  0.00           N  
ATOM   1788  CA  VAL A 207       9.174 -36.710   0.287  1.00  0.00           C  
ATOM   1789  C   VAL A 207       8.808 -36.080   1.616  1.00  0.00           C  
ATOM   1790  O   VAL A 207       9.042 -36.680   2.664  1.00  0.00           O  
ATOM   1791  CB  VAL A 207      10.422 -36.006  -0.276  1.00  0.00           C  
ATOM   1792  CG1 VAL A 207      11.485 -35.896   0.806  1.00  0.00           C  
ATOM   1793  CG2 VAL A 207      10.932 -36.781  -1.482  1.00  0.00           C  
ATOM   1794  H   VAL A 207       8.206 -36.111  -1.522  1.00  0.00           H  
ATOM   1795  HA  VAL A 207       9.409 -37.761   0.457  1.00  0.00           H  
ATOM   1796  HB  VAL A 207      10.166 -34.991  -0.578  1.00  0.00           H  
ATOM   1797 1HG1 VAL A 207      12.366 -35.396   0.402  1.00  0.00           H  
ATOM   1798 2HG1 VAL A 207      11.094 -35.318   1.644  1.00  0.00           H  
ATOM   1799 3HG1 VAL A 207      11.760 -36.893   1.150  1.00  0.00           H  
ATOM   1800 1HG2 VAL A 207      11.815 -36.286  -1.884  1.00  0.00           H  
ATOM   1801 2HG2 VAL A 207      11.190 -37.796  -1.177  1.00  0.00           H  
ATOM   1802 3HG2 VAL A 207      10.160 -36.820  -2.250  1.00  0.00           H  
ATOM   1803  N   ALA A 208       8.237 -34.881   1.578  1.00  0.00           N  
ATOM   1804  CA  ALA A 208       7.856 -34.170   2.788  1.00  0.00           C  
ATOM   1805  C   ALA A 208       6.851 -34.976   3.579  1.00  0.00           C  
ATOM   1806  O   ALA A 208       6.932 -35.044   4.804  1.00  0.00           O  
ATOM   1807  CB  ALA A 208       7.279 -32.810   2.446  1.00  0.00           C  
ATOM   1808  H   ALA A 208       8.062 -34.444   0.688  1.00  0.00           H  
ATOM   1809  HA  ALA A 208       8.746 -34.040   3.405  1.00  0.00           H  
ATOM   1810 1HB  ALA A 208       7.015 -32.285   3.362  1.00  0.00           H  
ATOM   1811 2HB  ALA A 208       8.021 -32.229   1.894  1.00  0.00           H  
ATOM   1812 3HB  ALA A 208       6.389 -32.938   1.831  1.00  0.00           H  
ATOM   1813  N   SER A 209       5.918 -35.587   2.874  1.00  0.00           N  
ATOM   1814  CA  SER A 209       4.896 -36.397   3.485  1.00  0.00           C  
ATOM   1815  C   SER A 209       5.532 -37.592   4.177  1.00  0.00           C  
ATOM   1816  O   SER A 209       5.155 -37.950   5.288  1.00  0.00           O  
ATOM   1817  CB  SER A 209       3.912 -36.841   2.420  1.00  0.00           C  
ATOM   1818  OG  SER A 209       3.264 -35.739   1.848  1.00  0.00           O  
ATOM   1819  H   SER A 209       5.900 -35.482   1.871  1.00  0.00           H  
ATOM   1820  HA  SER A 209       4.368 -35.799   4.230  1.00  0.00           H  
ATOM   1821 1HB  SER A 209       4.439 -37.399   1.647  1.00  0.00           H  
ATOM   1822 2HB  SER A 209       3.177 -37.513   2.863  1.00  0.00           H  
ATOM   1823  HG  SER A 209       3.955 -35.194   1.469  1.00  0.00           H  
ATOM   1824  N   MET A 210       6.530 -38.184   3.532  1.00  0.00           N  
ATOM   1825  CA  MET A 210       7.257 -39.284   4.130  1.00  0.00           C  
ATOM   1826  C   MET A 210       7.985 -38.829   5.379  1.00  0.00           C  
ATOM   1827  O   MET A 210       7.998 -39.557   6.364  1.00  0.00           O  
ATOM   1828  CB  MET A 210       8.238 -39.878   3.121  1.00  0.00           C  
ATOM   1829  CG  MET A 210       7.570 -40.636   1.982  1.00  0.00           C  
ATOM   1830  SD  MET A 210       8.733 -41.104   0.685  1.00  0.00           S  
ATOM   1831  CE  MET A 210       9.689 -42.362   1.527  1.00  0.00           C  
ATOM   1832  H   MET A 210       6.788 -37.869   2.614  1.00  0.00           H  
ATOM   1833  HA  MET A 210       6.545 -40.056   4.418  1.00  0.00           H  
ATOM   1834 1HB  MET A 210       8.845 -39.086   2.684  1.00  0.00           H  
ATOM   1835 2HB  MET A 210       8.916 -40.562   3.632  1.00  0.00           H  
ATOM   1836 1HG  MET A 210       7.106 -41.540   2.372  1.00  0.00           H  
ATOM   1837 2HG  MET A 210       6.789 -40.023   1.531  1.00  0.00           H  
ATOM   1838 1HE  MET A 210      10.452 -42.751   0.852  1.00  0.00           H  
ATOM   1839 2HE  MET A 210      10.166 -41.930   2.406  1.00  0.00           H  
ATOM   1840 3HE  MET A 210       9.029 -43.175   1.835  1.00  0.00           H  
ATOM   1841  N   VAL A 211       8.547 -37.617   5.363  1.00  0.00           N  
ATOM   1842  CA  VAL A 211       9.219 -37.071   6.539  1.00  0.00           C  
ATOM   1843  C   VAL A 211       8.244 -36.939   7.697  1.00  0.00           C  
ATOM   1844  O   VAL A 211       8.568 -37.303   8.827  1.00  0.00           O  
ATOM   1845  CB  VAL A 211       9.840 -35.690   6.257  1.00  0.00           C  
ATOM   1846  CG1 VAL A 211      10.326 -35.077   7.562  1.00  0.00           C  
ATOM   1847  CG2 VAL A 211      10.973 -35.832   5.253  1.00  0.00           C  
ATOM   1848  H   VAL A 211       8.507 -37.067   4.521  1.00  0.00           H  
ATOM   1849  HA  VAL A 211      10.025 -37.748   6.824  1.00  0.00           H  
ATOM   1850  HB  VAL A 211       9.082 -35.020   5.849  1.00  0.00           H  
ATOM   1851 1HG1 VAL A 211      10.765 -34.099   7.363  1.00  0.00           H  
ATOM   1852 2HG1 VAL A 211       9.487 -34.965   8.247  1.00  0.00           H  
ATOM   1853 3HG1 VAL A 211      11.077 -35.726   8.011  1.00  0.00           H  
ATOM   1854 1HG2 VAL A 211      11.409 -34.852   5.057  1.00  0.00           H  
ATOM   1855 2HG2 VAL A 211      11.737 -36.495   5.660  1.00  0.00           H  
ATOM   1856 3HG2 VAL A 211      10.593 -36.250   4.320  1.00  0.00           H  
ATOM   1857  N   VAL A 212       7.035 -36.460   7.406  1.00  0.00           N  
ATOM   1858  CA  VAL A 212       5.986 -36.399   8.413  1.00  0.00           C  
ATOM   1859  C   VAL A 212       5.799 -37.753   9.078  1.00  0.00           C  
ATOM   1860  O   VAL A 212       5.743 -37.854  10.302  1.00  0.00           O  
ATOM   1861  CB  VAL A 212       4.648 -35.954   7.793  1.00  0.00           C  
ATOM   1862  CG1 VAL A 212       3.513 -36.175   8.783  1.00  0.00           C  
ATOM   1863  CG2 VAL A 212       4.739 -34.492   7.381  1.00  0.00           C  
ATOM   1864  H   VAL A 212       6.837 -36.151   6.465  1.00  0.00           H  
ATOM   1865  HA  VAL A 212       6.273 -35.669   9.171  1.00  0.00           H  
ATOM   1866  HB  VAL A 212       4.424 -36.560   6.916  1.00  0.00           H  
ATOM   1867 1HG1 VAL A 212       2.574 -35.856   8.331  1.00  0.00           H  
ATOM   1868 2HG1 VAL A 212       3.454 -37.233   9.038  1.00  0.00           H  
ATOM   1869 3HG1 VAL A 212       3.691 -35.597   9.690  1.00  0.00           H  
ATOM   1870 1HG2 VAL A 212       3.791 -34.179   6.943  1.00  0.00           H  
ATOM   1871 2HG2 VAL A 212       4.954 -33.875   8.254  1.00  0.00           H  
ATOM   1872 3HG2 VAL A 212       5.537 -34.371   6.648  1.00  0.00           H  
ATOM   1873  N   LEU A 213       5.726 -38.788   8.246  1.00  0.00           N  
ATOM   1874  CA  LEU A 213       5.513 -40.143   8.709  1.00  0.00           C  
ATOM   1875  C   LEU A 213       6.735 -40.720   9.395  1.00  0.00           C  
ATOM   1876  O   LEU A 213       6.611 -41.577  10.263  1.00  0.00           O  
ATOM   1877  CB  LEU A 213       5.123 -41.011   7.506  1.00  0.00           C  
ATOM   1878  CG  LEU A 213       3.797 -40.606   6.847  1.00  0.00           C  
ATOM   1879  CD1 LEU A 213       3.582 -41.478   5.618  1.00  0.00           C  
ATOM   1880  CD2 LEU A 213       2.668 -40.766   7.856  1.00  0.00           C  
ATOM   1881  H   LEU A 213       5.797 -38.619   7.252  1.00  0.00           H  
ATOM   1882  HA  LEU A 213       4.703 -40.134   9.437  1.00  0.00           H  
ATOM   1883 1HB  LEU A 213       5.909 -40.952   6.756  1.00  0.00           H  
ATOM   1884 2HB  LEU A 213       5.043 -42.048   7.832  1.00  0.00           H  
ATOM   1885  HG  LEU A 213       3.844 -39.567   6.520  1.00  0.00           H  
ATOM   1886 1HD1 LEU A 213       2.641 -41.196   5.143  1.00  0.00           H  
ATOM   1887 2HD1 LEU A 213       4.405 -41.327   4.919  1.00  0.00           H  
ATOM   1888 3HD1 LEU A 213       3.543 -42.525   5.914  1.00  0.00           H  
ATOM   1889 1HD2 LEU A 213       1.725 -40.478   7.389  1.00  0.00           H  
ATOM   1890 2HD2 LEU A 213       2.613 -41.806   8.178  1.00  0.00           H  
ATOM   1891 3HD2 LEU A 213       2.858 -40.127   8.718  1.00  0.00           H  
ATOM   1892  N   CYS A 214       7.917 -40.250   9.017  1.00  0.00           N  
ATOM   1893  CA  CYS A 214       9.139 -40.731   9.635  1.00  0.00           C  
ATOM   1894  C   CYS A 214       9.164 -40.305  11.082  1.00  0.00           C  
ATOM   1895  O   CYS A 214       9.450 -41.103  11.972  1.00  0.00           O  
ATOM   1896  CB  CYS A 214      10.368 -40.178   8.912  1.00  0.00           C  
ATOM   1897  SG  CYS A 214      10.612 -40.843   7.248  1.00  0.00           S  
ATOM   1898  H   CYS A 214       7.978 -39.566   8.286  1.00  0.00           H  
ATOM   1899  HA  CYS A 214       9.164 -41.819   9.573  1.00  0.00           H  
ATOM   1900 1HB  CYS A 214      10.287 -39.093   8.831  1.00  0.00           H  
ATOM   1901 2HB  CYS A 214      11.262 -40.396   9.495  1.00  0.00           H  
ATOM   1902  HG  CYS A 214      11.716 -40.151   6.983  1.00  0.00           H  
ATOM   1903  N   VAL A 215       8.858 -39.036  11.306  1.00  0.00           N  
ATOM   1904  CA  VAL A 215       8.849 -38.470  12.637  1.00  0.00           C  
ATOM   1905  C   VAL A 215       7.690 -39.041  13.451  1.00  0.00           C  
ATOM   1906  O   VAL A 215       7.850 -39.361  14.629  1.00  0.00           O  
ATOM   1907  CB  VAL A 215       8.735 -36.935  12.566  1.00  0.00           C  
ATOM   1908  CG1 VAL A 215       8.587 -36.380  13.973  1.00  0.00           C  
ATOM   1909  CG2 VAL A 215       9.960 -36.363  11.863  1.00  0.00           C  
ATOM   1910  H   VAL A 215       8.643 -38.440  10.517  1.00  0.00           H  
ATOM   1911  HA  VAL A 215       9.788 -38.724  13.130  1.00  0.00           H  
ATOM   1912  HB  VAL A 215       7.840 -36.661  12.008  1.00  0.00           H  
ATOM   1913 1HG1 VAL A 215       8.508 -35.293  13.930  1.00  0.00           H  
ATOM   1914 2HG1 VAL A 215       7.688 -36.796  14.425  1.00  0.00           H  
ATOM   1915 3HG1 VAL A 215       9.458 -36.652  14.567  1.00  0.00           H  
ATOM   1916 1HG2 VAL A 215       9.877 -35.279  11.813  1.00  0.00           H  
ATOM   1917 2HG2 VAL A 215      10.857 -36.634  12.418  1.00  0.00           H  
ATOM   1918 3HG2 VAL A 215      10.024 -36.768  10.853  1.00  0.00           H  
ATOM   1919  N   GLY A 216       6.528 -39.185  12.815  1.00  0.00           N  
ATOM   1920  CA  GLY A 216       5.370 -39.767  13.485  1.00  0.00           C  
ATOM   1921  C   GLY A 216       5.680 -41.181  13.947  1.00  0.00           C  
ATOM   1922  O   GLY A 216       5.383 -41.552  15.081  1.00  0.00           O  
ATOM   1923  H   GLY A 216       6.433 -38.895  11.856  1.00  0.00           H  
ATOM   1924 1HA  GLY A 216       5.088 -39.147  14.336  1.00  0.00           H  
ATOM   1925 2HA  GLY A 216       4.519 -39.776  12.803  1.00  0.00           H  
ATOM   1926  N   SER A 217       6.313 -41.960  13.078  1.00  0.00           N  
ATOM   1927  CA  SER A 217       6.698 -43.316  13.417  1.00  0.00           C  
ATOM   1928  C   SER A 217       7.815 -43.340  14.455  1.00  0.00           C  
ATOM   1929  O   SER A 217       7.899 -44.276  15.251  1.00  0.00           O  
ATOM   1930  CB  SER A 217       7.144 -44.052  12.169  1.00  0.00           C  
ATOM   1931  OG  SER A 217       8.311 -43.483  11.644  1.00  0.00           O  
ATOM   1932  H   SER A 217       6.535 -41.612  12.162  1.00  0.00           H  
ATOM   1933  HA  SER A 217       5.833 -43.826  13.843  1.00  0.00           H  
ATOM   1934 1HB  SER A 217       7.322 -45.101  12.410  1.00  0.00           H  
ATOM   1935 2HB  SER A 217       6.351 -44.018  11.423  1.00  0.00           H  
ATOM   1936  HG  SER A 217       8.529 -43.998  10.863  1.00  0.00           H  
ATOM   1937  N   LYS A 218       8.657 -42.307  14.461  1.00  0.00           N  
ATOM   1938  CA  LYS A 218       9.715 -42.192  15.459  1.00  0.00           C  
ATOM   1939  C   LYS A 218       9.135 -42.137  16.859  1.00  0.00           C  
ATOM   1940  O   LYS A 218       9.615 -42.817  17.769  1.00  0.00           O  
ATOM   1941  CB  LYS A 218      10.583 -40.959  15.202  1.00  0.00           C  
ATOM   1942  CG  LYS A 218      11.696 -40.755  16.221  1.00  0.00           C  
ATOM   1943  CD  LYS A 218      12.521 -39.518  15.891  1.00  0.00           C  
ATOM   1944  CE  LYS A 218      13.521 -39.220  17.000  1.00  0.00           C  
ATOM   1945  NZ  LYS A 218      14.278 -37.968  16.738  1.00  0.00           N  
ATOM   1946  H   LYS A 218       8.587 -41.597  13.751  1.00  0.00           H  
ATOM   1947  HA  LYS A 218      10.350 -43.075  15.393  1.00  0.00           H  
ATOM   1948 1HB  LYS A 218      11.040 -41.036  14.214  1.00  0.00           H  
ATOM   1949 2HB  LYS A 218       9.969 -40.056  15.204  1.00  0.00           H  
ATOM   1950 1HG  LYS A 218      11.265 -40.641  17.214  1.00  0.00           H  
ATOM   1951 2HG  LYS A 218      12.349 -41.628  16.227  1.00  0.00           H  
ATOM   1952 1HD  LYS A 218      13.061 -39.680  14.958  1.00  0.00           H  
ATOM   1953 2HD  LYS A 218      11.864 -38.661  15.766  1.00  0.00           H  
ATOM   1954 1HE  LYS A 218      12.989 -39.124  17.945  1.00  0.00           H  
ATOM   1955 2HE  LYS A 218      14.223 -40.049  17.082  1.00  0.00           H  
ATOM   1956 1HZ  LYS A 218      14.930 -37.803  17.492  1.00  0.00           H  
ATOM   1957 2HZ  LYS A 218      14.786 -38.053  15.869  1.00  0.00           H  
ATOM   1958 3HZ  LYS A 218      13.627 -37.196  16.677  1.00  0.00           H  
ATOM   1959  N   GLY A 219       8.125 -41.299  17.044  1.00  0.00           N  
ATOM   1960  CA  GLY A 219       7.517 -41.150  18.354  1.00  0.00           C  
ATOM   1961  C   GLY A 219       8.304 -40.161  19.201  1.00  0.00           C  
ATOM   1962  O   GLY A 219       8.372 -40.286  20.424  1.00  0.00           O  
ATOM   1963  H   GLY A 219       7.799 -40.742  16.269  1.00  0.00           H  
ATOM   1964 1HA  GLY A 219       6.487 -40.809  18.243  1.00  0.00           H  
ATOM   1965 2HA  GLY A 219       7.478 -42.119  18.854  1.00  0.00           H  
ATOM   1966  N   GLN A 220       8.908 -39.191  18.528  1.00  0.00           N  
ATOM   1967  CA  GLN A 220       9.701 -38.142  19.154  1.00  0.00           C  
ATOM   1968  C   GLN A 220       8.865 -37.360  20.160  1.00  0.00           C  
ATOM   1969  O   GLN A 220       7.697 -37.055  19.908  1.00  0.00           O  
ATOM   1970  CB  GLN A 220      10.264 -37.212  18.076  1.00  0.00           C  
ATOM   1971  CG  GLN A 220      11.173 -36.105  18.581  1.00  0.00           C  
ATOM   1972  CD  GLN A 220      11.725 -35.247  17.459  1.00  0.00           C  
ATOM   1973  OE1 GLN A 220      12.429 -35.720  16.563  1.00  0.00           O  
ATOM   1974  NE2 GLN A 220      11.402 -33.959  17.503  1.00  0.00           N  
ATOM   1975  H   GLN A 220       8.814 -39.172  17.525  1.00  0.00           H  
ATOM   1976  HA  GLN A 220      10.530 -38.604  19.691  1.00  0.00           H  
ATOM   1977 1HB  GLN A 220      10.833 -37.801  17.356  1.00  0.00           H  
ATOM   1978 2HB  GLN A 220       9.446 -36.736  17.536  1.00  0.00           H  
ATOM   1979 1HG  GLN A 220      10.610 -35.460  19.255  1.00  0.00           H  
ATOM   1980 2HG  GLN A 220      12.014 -36.554  19.111  1.00  0.00           H  
ATOM   1981 1HE2 GLN A 220      11.732 -33.335  16.795  1.00  0.00           H  
ATOM   1982 2HE2 GLN A 220      10.829 -33.613  18.247  1.00  0.00           H  
ATOM   1983  N   VAL A 221       9.466 -36.989  21.284  1.00  0.00           N  
ATOM   1984  CA  VAL A 221       8.771 -36.209  22.306  1.00  0.00           C  
ATOM   1985  C   VAL A 221       8.110 -34.958  21.721  1.00  0.00           C  
ATOM   1986  O   VAL A 221       6.986 -34.609  22.081  1.00  0.00           O  
ATOM   1987  CB  VAL A 221       9.745 -35.787  23.417  1.00  0.00           C  
ATOM   1988  CG1 VAL A 221       9.070 -34.799  24.352  1.00  0.00           C  
ATOM   1989  CG2 VAL A 221      10.211 -37.016  24.175  1.00  0.00           C  
ATOM   1990  H   VAL A 221      10.432 -37.243  21.433  1.00  0.00           H  
ATOM   1991  HA  VAL A 221       7.992 -36.834  22.744  1.00  0.00           H  
ATOM   1992  HB  VAL A 221      10.604 -35.282  22.970  1.00  0.00           H  
ATOM   1993 1HG1 VAL A 221       9.771 -34.496  25.129  1.00  0.00           H  
ATOM   1994 2HG1 VAL A 221       8.750 -33.926  23.790  1.00  0.00           H  
ATOM   1995 3HG1 VAL A 221       8.202 -35.273  24.812  1.00  0.00           H  
ATOM   1996 1HG2 VAL A 221      10.907 -36.716  24.959  1.00  0.00           H  
ATOM   1997 2HG2 VAL A 221       9.350 -37.512  24.627  1.00  0.00           H  
ATOM   1998 3HG2 VAL A 221      10.708 -37.702  23.490  1.00  0.00           H  
ATOM   1999  N   PHE A 222       8.821 -34.295  20.817  1.00  0.00           N  
ATOM   2000  CA  PHE A 222       8.334 -33.104  20.143  1.00  0.00           C  
ATOM   2001  C   PHE A 222       8.035 -33.387  18.680  1.00  0.00           C  
ATOM   2002  O   PHE A 222       8.257 -32.534  17.823  1.00  0.00           O  
ATOM   2003  CB  PHE A 222       9.372 -31.999  20.246  1.00  0.00           C  
ATOM   2004  CG  PHE A 222       9.674 -31.647  21.670  1.00  0.00           C  
ATOM   2005  CD1 PHE A 222      10.845 -32.086  22.268  1.00  0.00           C  
ATOM   2006  CD2 PHE A 222       8.792 -30.884  22.418  1.00  0.00           C  
ATOM   2007  CE1 PHE A 222      11.129 -31.770  23.583  1.00  0.00           C  
ATOM   2008  CE2 PHE A 222       9.071 -30.567  23.730  1.00  0.00           C  
ATOM   2009  CZ  PHE A 222      10.243 -31.009  24.315  1.00  0.00           C  
ATOM   2010  H   PHE A 222       9.739 -34.638  20.583  1.00  0.00           H  
ATOM   2011  HA  PHE A 222       7.408 -32.781  20.623  1.00  0.00           H  
ATOM   2012 1HB  PHE A 222      10.294 -32.307  19.757  1.00  0.00           H  
ATOM   2013 2HB  PHE A 222       9.013 -31.105  19.734  1.00  0.00           H  
ATOM   2014  HD1 PHE A 222      11.545 -32.689  21.688  1.00  0.00           H  
ATOM   2015  HD2 PHE A 222       7.867 -30.534  21.958  1.00  0.00           H  
ATOM   2016  HE1 PHE A 222      12.052 -32.122  24.041  1.00  0.00           H  
ATOM   2017  HE2 PHE A 222       8.369 -29.966  24.307  1.00  0.00           H  
ATOM   2018  HZ  PHE A 222      10.465 -30.758  25.352  1.00  0.00           H  
ATOM   2019  N   ALA A 223       7.551 -34.601  18.403  1.00  0.00           N  
ATOM   2020  CA  ALA A 223       7.218 -35.053  17.055  1.00  0.00           C  
ATOM   2021  C   ALA A 223       6.247 -34.120  16.392  1.00  0.00           C  
ATOM   2022  O   ALA A 223       6.348 -33.883  15.191  1.00  0.00           O  
ATOM   2023  CB  ALA A 223       6.622 -36.452  17.080  1.00  0.00           C  
ATOM   2024  H   ALA A 223       7.432 -35.266  19.151  1.00  0.00           H  
ATOM   2025  HA  ALA A 223       8.135 -35.059  16.467  1.00  0.00           H  
ATOM   2026 1HB  ALA A 223       6.404 -36.776  16.062  1.00  0.00           H  
ATOM   2027 2HB  ALA A 223       7.323 -37.144  17.531  1.00  0.00           H  
ATOM   2028 3HB  ALA A 223       5.699 -36.441  17.659  1.00  0.00           H  
ATOM   2029  N   THR A 224       5.310 -33.604  17.177  1.00  0.00           N  
ATOM   2030  CA  THR A 224       4.322 -32.660  16.703  1.00  0.00           C  
ATOM   2031  C   THR A 224       5.062 -31.487  16.070  1.00  0.00           C  
ATOM   2032  O   THR A 224       5.063 -31.362  14.857  1.00  0.00           O  
ATOM   2033  CB  THR A 224       3.414 -32.192  17.854  1.00  0.00           C  
ATOM   2034  OG1 THR A 224       4.216 -31.611  18.890  1.00  0.00           O  
ATOM   2035  CG2 THR A 224       2.629 -33.367  18.419  1.00  0.00           C  
ATOM   2036  H   THR A 224       5.288 -33.872  18.150  1.00  0.00           H  
ATOM   2037  HA  THR A 224       3.697 -33.142  15.950  1.00  0.00           H  
ATOM   2038  HB  THR A 224       2.719 -31.439  17.484  1.00  0.00           H  
ATOM   2039  HG1 THR A 224       3.648 -31.318  19.607  1.00  0.00           H  
ATOM   2040 1HG2 THR A 224       1.991 -33.019  19.232  1.00  0.00           H  
ATOM   2041 2HG2 THR A 224       2.012 -33.804  17.635  1.00  0.00           H  
ATOM   2042 3HG2 THR A 224       3.321 -34.118  18.797  1.00  0.00           H  
ATOM   2043  N   SER A 225       5.702 -30.664  16.891  1.00  0.00           N  
ATOM   2044  CA  SER A 225       6.465 -29.502  16.436  1.00  0.00           C  
ATOM   2045  C   SER A 225       7.269 -29.782  15.177  1.00  0.00           C  
ATOM   2046  O   SER A 225       7.172 -29.025  14.210  1.00  0.00           O  
ATOM   2047  CB  SER A 225       7.398 -29.046  17.539  1.00  0.00           C  
ATOM   2048  OG  SER A 225       6.665 -28.567  18.634  1.00  0.00           O  
ATOM   2049  H   SER A 225       5.614 -30.846  17.873  1.00  0.00           H  
ATOM   2050  HA  SER A 225       5.773 -28.693  16.200  1.00  0.00           H  
ATOM   2051 1HB  SER A 225       8.029 -29.876  17.852  1.00  0.00           H  
ATOM   2052 2HB  SER A 225       8.053 -28.262  17.161  1.00  0.00           H  
ATOM   2053  HG  SER A 225       7.314 -28.297  19.289  1.00  0.00           H  
ATOM   2054  N   ALA A 226       8.066 -30.848  15.193  1.00  0.00           N  
ATOM   2055  CA  ALA A 226       8.890 -31.199  14.044  1.00  0.00           C  
ATOM   2056  C   ALA A 226       8.043 -31.333  12.790  1.00  0.00           C  
ATOM   2057  O   ALA A 226       8.312 -30.701  11.766  1.00  0.00           O  
ATOM   2058  CB  ALA A 226       9.635 -32.497  14.319  1.00  0.00           C  
ATOM   2059  H   ALA A 226       8.099 -31.432  16.016  1.00  0.00           H  
ATOM   2060  HA  ALA A 226       9.608 -30.395  13.878  1.00  0.00           H  
ATOM   2061 1HB  ALA A 226      10.263 -32.746  13.464  1.00  0.00           H  
ATOM   2062 2HB  ALA A 226      10.258 -32.379  15.205  1.00  0.00           H  
ATOM   2063 3HB  ALA A 226       8.916 -33.297  14.486  1.00  0.00           H  
ATOM   2064  N   ILE A 227       7.007 -32.150  12.895  1.00  0.00           N  
ATOM   2065  CA  ILE A 227       6.079 -32.392  11.817  1.00  0.00           C  
ATOM   2066  C   ILE A 227       5.343 -31.152  11.361  1.00  0.00           C  
ATOM   2067  O   ILE A 227       5.175 -30.941  10.167  1.00  0.00           O  
ATOM   2068  CB  ILE A 227       5.042 -33.457  12.219  1.00  0.00           C  
ATOM   2069  CG1 ILE A 227       5.710 -34.830  12.322  1.00  0.00           C  
ATOM   2070  CG2 ILE A 227       3.917 -33.455  11.195  1.00  0.00           C  
ATOM   2071  CD1 ILE A 227       4.844 -35.879  12.983  1.00  0.00           C  
ATOM   2072  H   ILE A 227       6.848 -32.631  13.768  1.00  0.00           H  
ATOM   2073  HA  ILE A 227       6.645 -32.760  10.961  1.00  0.00           H  
ATOM   2074  HB  ILE A 227       4.639 -33.230  13.205  1.00  0.00           H  
ATOM   2075 1HG1 ILE A 227       5.972 -35.173  11.322  1.00  0.00           H  
ATOM   2076 2HG1 ILE A 227       6.633 -34.727  12.895  1.00  0.00           H  
ATOM   2077 1HG2 ILE A 227       3.174 -34.205  11.465  1.00  0.00           H  
ATOM   2078 2HG2 ILE A 227       3.456 -32.468  11.182  1.00  0.00           H  
ATOM   2079 3HG2 ILE A 227       4.326 -33.686  10.211  1.00  0.00           H  
ATOM   2080 1HD1 ILE A 227       5.384 -36.825  13.021  1.00  0.00           H  
ATOM   2081 2HD1 ILE A 227       4.596 -35.561  13.996  1.00  0.00           H  
ATOM   2082 3HD1 ILE A 227       3.929 -36.007  12.407  1.00  0.00           H  
ATOM   2083  N   ARG A 228       4.900 -30.340  12.313  1.00  0.00           N  
ATOM   2084  CA  ARG A 228       4.103 -29.164  12.020  1.00  0.00           C  
ATOM   2085  C   ARG A 228       4.916 -28.158  11.229  1.00  0.00           C  
ATOM   2086  O   ARG A 228       4.376 -27.432  10.393  1.00  0.00           O  
ATOM   2087  CB  ARG A 228       3.591 -28.577  13.316  1.00  0.00           C  
ATOM   2088  CG  ARG A 228       2.605 -29.492  14.027  1.00  0.00           C  
ATOM   2089  CD  ARG A 228       2.072 -28.924  15.283  1.00  0.00           C  
ATOM   2090  NE  ARG A 228       3.039 -28.731  16.351  1.00  0.00           N  
ATOM   2091  CZ  ARG A 228       2.738 -28.268  17.586  1.00  0.00           C  
ATOM   2092  NH1 ARG A 228       1.510 -27.973  17.924  1.00  0.00           N  
ATOM   2093  NH2 ARG A 228       3.643 -28.083  18.529  1.00  0.00           N  
ATOM   2094  H   ARG A 228       5.090 -30.567  13.271  1.00  0.00           H  
ATOM   2095  HA  ARG A 228       3.242 -29.468  11.428  1.00  0.00           H  
ATOM   2096 1HB  ARG A 228       4.422 -28.386  13.991  1.00  0.00           H  
ATOM   2097 2HB  ARG A 228       3.091 -27.626  13.123  1.00  0.00           H  
ATOM   2098 1HG  ARG A 228       1.758 -29.658  13.364  1.00  0.00           H  
ATOM   2099 2HG  ARG A 228       3.064 -30.451  14.249  1.00  0.00           H  
ATOM   2100 1HD  ARG A 228       1.658 -27.960  15.029  1.00  0.00           H  
ATOM   2101 2HD  ARG A 228       1.294 -29.592  15.650  1.00  0.00           H  
ATOM   2102  HE  ARG A 228       4.003 -28.938  16.146  1.00  0.00           H  
ATOM   2103 1HH1 ARG A 228       0.743 -28.110  17.287  1.00  0.00           H  
ATOM   2104 2HH1 ARG A 228       1.348 -27.620  18.848  1.00  0.00           H  
ATOM   2105 1HH2 ARG A 228       4.623 -28.291  18.387  1.00  0.00           H  
ATOM   2106 2HH2 ARG A 228       3.318 -27.729  19.415  1.00  0.00           H  
ATOM   2107  N   GLY A 229       6.229 -28.179  11.439  1.00  0.00           N  
ATOM   2108  CA  GLY A 229       7.147 -27.398  10.633  1.00  0.00           C  
ATOM   2109  C   GLY A 229       7.139 -27.925   9.209  1.00  0.00           C  
ATOM   2110  O   GLY A 229       6.996 -27.162   8.256  1.00  0.00           O  
ATOM   2111  H   GLY A 229       6.608 -28.781  12.153  1.00  0.00           H  
ATOM   2112 1HA  GLY A 229       6.856 -26.346  10.653  1.00  0.00           H  
ATOM   2113 2HA  GLY A 229       8.149 -27.454  11.057  1.00  0.00           H  
ATOM   2114  N   ILE A 230       7.249 -29.244   9.075  1.00  0.00           N  
ATOM   2115  CA  ILE A 230       7.253 -29.894   7.764  1.00  0.00           C  
ATOM   2116  C   ILE A 230       5.947 -29.633   7.006  1.00  0.00           C  
ATOM   2117  O   ILE A 230       5.952 -29.465   5.789  1.00  0.00           O  
ATOM   2118  CB  ILE A 230       7.471 -31.413   7.889  1.00  0.00           C  
ATOM   2119  CG1 ILE A 230       8.852 -31.684   8.490  1.00  0.00           C  
ATOM   2120  CG2 ILE A 230       7.321 -32.077   6.529  1.00  0.00           C  
ATOM   2121  CD1 ILE A 230       9.991 -31.145   7.654  1.00  0.00           C  
ATOM   2122  H   ILE A 230       7.366 -29.811   9.904  1.00  0.00           H  
ATOM   2123  HA  ILE A 230       8.074 -29.481   7.178  1.00  0.00           H  
ATOM   2124  HB  ILE A 230       6.736 -31.837   8.572  1.00  0.00           H  
ATOM   2125 1HG1 ILE A 230       8.903 -31.234   9.480  1.00  0.00           H  
ATOM   2126 2HG1 ILE A 230       8.982 -32.760   8.604  1.00  0.00           H  
ATOM   2127 1HG2 ILE A 230       7.477 -33.150   6.630  1.00  0.00           H  
ATOM   2128 2HG2 ILE A 230       6.320 -31.890   6.140  1.00  0.00           H  
ATOM   2129 3HG2 ILE A 230       8.059 -31.666   5.839  1.00  0.00           H  
ATOM   2130 1HD1 ILE A 230      10.939 -31.374   8.140  1.00  0.00           H  
ATOM   2131 2HD1 ILE A 230       9.969 -31.608   6.667  1.00  0.00           H  
ATOM   2132 3HD1 ILE A 230       9.888 -30.066   7.551  1.00  0.00           H  
ATOM   2133  N   ARG A 231       4.829 -29.573   7.731  1.00  0.00           N  
ATOM   2134  CA  ARG A 231       3.530 -29.306   7.129  1.00  0.00           C  
ATOM   2135  C   ARG A 231       3.433 -27.953   6.397  1.00  0.00           C  
ATOM   2136  O   ARG A 231       2.477 -27.709   5.659  1.00  0.00           O  
ATOM   2137  CB  ARG A 231       2.447 -29.417   8.194  1.00  0.00           C  
ATOM   2138  CG  ARG A 231       2.222 -30.851   8.641  1.00  0.00           C  
ATOM   2139  CD  ARG A 231       1.136 -31.014   9.633  1.00  0.00           C  
ATOM   2140  NE  ARG A 231       1.062 -32.394  10.039  1.00  0.00           N  
ATOM   2141  CZ  ARG A 231       0.455 -33.365   9.332  1.00  0.00           C  
ATOM   2142  NH1 ARG A 231      -0.222 -33.072   8.240  1.00  0.00           N  
ATOM   2143  NH2 ARG A 231       0.541 -34.620   9.728  1.00  0.00           N  
ATOM   2144  H   ARG A 231       4.880 -29.739   8.724  1.00  0.00           H  
ATOM   2145  HA  ARG A 231       3.351 -30.087   6.388  1.00  0.00           H  
ATOM   2146 1HB  ARG A 231       2.732 -28.825   9.059  1.00  0.00           H  
ATOM   2147 2HB  ARG A 231       1.503 -29.029   7.811  1.00  0.00           H  
ATOM   2148 1HG  ARG A 231       2.007 -31.469   7.777  1.00  0.00           H  
ATOM   2149 2HG  ARG A 231       3.122 -31.215   9.109  1.00  0.00           H  
ATOM   2150 1HD  ARG A 231       1.317 -30.396  10.515  1.00  0.00           H  
ATOM   2151 2HD  ARG A 231       0.201 -30.757   9.176  1.00  0.00           H  
ATOM   2152  HE  ARG A 231       1.556 -32.666  10.875  1.00  0.00           H  
ATOM   2153 1HH1 ARG A 231      -0.323 -32.116   7.915  1.00  0.00           H  
ATOM   2154 2HH1 ARG A 231      -0.646 -33.809   7.700  1.00  0.00           H  
ATOM   2155 1HH2 ARG A 231       1.059 -34.852  10.566  1.00  0.00           H  
ATOM   2156 2HH2 ARG A 231       0.094 -35.348   9.194  1.00  0.00           H  
ATOM   2157  N   PHE A 232       4.443 -27.084   6.533  1.00  0.00           N  
ATOM   2158  CA  PHE A 232       4.514 -25.896   5.687  1.00  0.00           C  
ATOM   2159  C   PHE A 232       4.644 -26.355   4.234  1.00  0.00           C  
ATOM   2160  O   PHE A 232       3.974 -25.846   3.336  1.00  0.00           O  
ATOM   2161  CB  PHE A 232       5.695 -25.003   6.073  1.00  0.00           C  
ATOM   2162  CG  PHE A 232       5.877 -23.840   5.141  1.00  0.00           C  
ATOM   2163  CD1 PHE A 232       4.886 -22.880   5.000  1.00  0.00           C  
ATOM   2164  CD2 PHE A 232       7.042 -23.703   4.403  1.00  0.00           C  
ATOM   2165  CE1 PHE A 232       5.059 -21.811   4.141  1.00  0.00           C  
ATOM   2166  CE2 PHE A 232       7.216 -22.635   3.545  1.00  0.00           C  
ATOM   2167  CZ  PHE A 232       6.223 -21.685   3.412  1.00  0.00           C  
ATOM   2168  H   PHE A 232       5.191 -27.244   7.192  1.00  0.00           H  
ATOM   2169  HA  PHE A 232       3.601 -25.314   5.812  1.00  0.00           H  
ATOM   2170 1HB  PHE A 232       5.551 -24.621   7.083  1.00  0.00           H  
ATOM   2171 2HB  PHE A 232       6.612 -25.591   6.078  1.00  0.00           H  
ATOM   2172  HD1 PHE A 232       3.964 -22.975   5.575  1.00  0.00           H  
ATOM   2173  HD2 PHE A 232       7.827 -24.453   4.506  1.00  0.00           H  
ATOM   2174  HE1 PHE A 232       4.272 -21.064   4.040  1.00  0.00           H  
ATOM   2175  HE2 PHE A 232       8.139 -22.541   2.971  1.00  0.00           H  
ATOM   2176  HZ  PHE A 232       6.358 -20.844   2.735  1.00  0.00           H  
ATOM   2177  N   LEU A 233       5.509 -27.344   4.027  1.00  0.00           N  
ATOM   2178  CA  LEU A 233       5.732 -27.939   2.732  1.00  0.00           C  
ATOM   2179  C   LEU A 233       4.498 -28.693   2.275  1.00  0.00           C  
ATOM   2180  O   LEU A 233       4.169 -28.687   1.094  1.00  0.00           O  
ATOM   2181  CB  LEU A 233       6.934 -28.891   2.777  1.00  0.00           C  
ATOM   2182  CG  LEU A 233       8.295 -28.230   3.025  1.00  0.00           C  
ATOM   2183  CD1 LEU A 233       9.350 -29.316   3.196  1.00  0.00           C  
ATOM   2184  CD2 LEU A 233       8.624 -27.312   1.857  1.00  0.00           C  
ATOM   2185  H   LEU A 233       6.000 -27.732   4.813  1.00  0.00           H  
ATOM   2186  HA  LEU A 233       5.941 -27.146   2.013  1.00  0.00           H  
ATOM   2187 1HB  LEU A 233       6.777 -29.623   3.567  1.00  0.00           H  
ATOM   2188 2HB  LEU A 233       6.991 -29.423   1.828  1.00  0.00           H  
ATOM   2189  HG  LEU A 233       8.262 -27.647   3.947  1.00  0.00           H  
ATOM   2190 1HD1 LEU A 233      10.320 -28.855   3.374  1.00  0.00           H  
ATOM   2191 2HD1 LEU A 233       9.088 -29.947   4.047  1.00  0.00           H  
ATOM   2192 3HD1 LEU A 233       9.396 -29.924   2.295  1.00  0.00           H  
ATOM   2193 1HD2 LEU A 233       9.592 -26.839   2.028  1.00  0.00           H  
ATOM   2194 2HD2 LEU A 233       8.664 -27.894   0.937  1.00  0.00           H  
ATOM   2195 3HD2 LEU A 233       7.854 -26.544   1.769  1.00  0.00           H  
ATOM   2196  N   GLN A 234       3.750 -29.269   3.228  1.00  0.00           N  
ATOM   2197  CA  GLN A 234       2.481 -29.941   2.907  1.00  0.00           C  
ATOM   2198  C   GLN A 234       1.519 -29.067   2.118  1.00  0.00           C  
ATOM   2199  O   GLN A 234       0.826 -29.551   1.228  1.00  0.00           O  
ATOM   2200  CB  GLN A 234       1.753 -30.414   4.168  1.00  0.00           C  
ATOM   2201  CG  GLN A 234       0.407 -31.061   3.891  1.00  0.00           C  
ATOM   2202  CD  GLN A 234      -0.277 -31.489   5.177  1.00  0.00           C  
ATOM   2203  OE1 GLN A 234      -0.060 -30.926   6.254  1.00  0.00           O  
ATOM   2204  NE2 GLN A 234      -1.112 -32.510   5.030  1.00  0.00           N  
ATOM   2205  H   GLN A 234       4.078 -29.228   4.186  1.00  0.00           H  
ATOM   2206  HA  GLN A 234       2.706 -30.810   2.286  1.00  0.00           H  
ATOM   2207 1HB  GLN A 234       2.376 -31.134   4.696  1.00  0.00           H  
ATOM   2208 2HB  GLN A 234       1.580 -29.582   4.852  1.00  0.00           H  
ATOM   2209 1HG  GLN A 234      -0.235 -30.345   3.377  1.00  0.00           H  
ATOM   2210 2HG  GLN A 234       0.558 -31.939   3.265  1.00  0.00           H  
ATOM   2211 1HE2 GLN A 234      -1.631 -32.897   5.793  1.00  0.00           H  
ATOM   2212 2HE2 GLN A 234      -1.232 -32.911   4.122  1.00  0.00           H  
ATOM   2213  N   ILE A 235       1.519 -27.768   2.407  1.00  0.00           N  
ATOM   2214  CA  ILE A 235       0.648 -26.809   1.729  1.00  0.00           C  
ATOM   2215  C   ILE A 235       0.827 -26.869   0.211  1.00  0.00           C  
ATOM   2216  O   ILE A 235      -0.117 -26.598  -0.535  1.00  0.00           O  
ATOM   2217  CB  ILE A 235       0.914 -25.373   2.218  1.00  0.00           C  
ATOM   2218  CG1 ILE A 235       0.543 -25.241   3.696  1.00  0.00           C  
ATOM   2219  CG2 ILE A 235       0.125 -24.400   1.356  1.00  0.00           C  
ATOM   2220  CD1 ILE A 235       1.047 -23.964   4.329  1.00  0.00           C  
ATOM   2221  H   ILE A 235       2.132 -27.436   3.144  1.00  0.00           H  
ATOM   2222  HA  ILE A 235      -0.388 -27.063   1.955  1.00  0.00           H  
ATOM   2223  HB  ILE A 235       1.978 -25.150   2.138  1.00  0.00           H  
ATOM   2224 1HG1 ILE A 235      -0.542 -25.276   3.793  1.00  0.00           H  
ATOM   2225 2HG1 ILE A 235       0.956 -26.089   4.244  1.00  0.00           H  
ATOM   2226 1HG2 ILE A 235       0.307 -23.380   1.696  1.00  0.00           H  
ATOM   2227 2HG2 ILE A 235       0.436 -24.494   0.317  1.00  0.00           H  
ATOM   2228 3HG2 ILE A 235      -0.937 -24.629   1.441  1.00  0.00           H  
ATOM   2229 1HD1 ILE A 235       0.747 -23.939   5.377  1.00  0.00           H  
ATOM   2230 2HD1 ILE A 235       2.135 -23.929   4.260  1.00  0.00           H  
ATOM   2231 3HD1 ILE A 235       0.622 -23.107   3.808  1.00  0.00           H  
ATOM   2232  N   LEU A 236       2.042 -27.205  -0.241  1.00  0.00           N  
ATOM   2233  CA  LEU A 236       2.432 -27.286  -1.638  1.00  0.00           C  
ATOM   2234  C   LEU A 236       1.589 -28.254  -2.473  1.00  0.00           C  
ATOM   2235  O   LEU A 236       1.593 -28.173  -3.698  1.00  0.00           O  
ATOM   2236  CB  LEU A 236       3.903 -27.701  -1.758  1.00  0.00           C  
ATOM   2237  CG  LEU A 236       4.962 -26.727  -1.226  1.00  0.00           C  
ATOM   2238  CD1 LEU A 236       6.317 -27.419  -1.217  1.00  0.00           C  
ATOM   2239  CD2 LEU A 236       4.987 -25.477  -2.094  1.00  0.00           C  
ATOM   2240  H   LEU A 236       2.764 -27.402   0.431  1.00  0.00           H  
ATOM   2241  HA  LEU A 236       2.303 -26.298  -2.078  1.00  0.00           H  
ATOM   2242 1HB  LEU A 236       4.043 -28.639  -1.223  1.00  0.00           H  
ATOM   2243 2HB  LEU A 236       4.125 -27.867  -2.813  1.00  0.00           H  
ATOM   2244  HG  LEU A 236       4.723 -26.446  -0.200  1.00  0.00           H  
ATOM   2245 1HD1 LEU A 236       7.075 -26.731  -0.840  1.00  0.00           H  
ATOM   2246 2HD1 LEU A 236       6.272 -28.298  -0.573  1.00  0.00           H  
ATOM   2247 3HD1 LEU A 236       6.577 -27.724  -2.230  1.00  0.00           H  
ATOM   2248 1HD2 LEU A 236       5.739 -24.785  -1.716  1.00  0.00           H  
ATOM   2249 2HD2 LEU A 236       5.233 -25.754  -3.121  1.00  0.00           H  
ATOM   2250 3HD2 LEU A 236       4.008 -25.001  -2.069  1.00  0.00           H  
ATOM   2251  N   ARG A 237       0.787 -29.102  -1.825  1.00  0.00           N  
ATOM   2252  CA  ARG A 237      -0.108 -30.022  -2.508  1.00  0.00           C  
ATOM   2253  C   ARG A 237      -1.148 -29.307  -3.371  1.00  0.00           C  
ATOM   2254  O   ARG A 237      -1.599 -29.847  -4.379  1.00  0.00           O  
ATOM   2255  CB  ARG A 237      -0.823 -30.892  -1.484  1.00  0.00           C  
ATOM   2256  CG  ARG A 237       0.045 -31.931  -0.790  1.00  0.00           C  
ATOM   2257  CD  ARG A 237      -0.713 -32.637   0.275  1.00  0.00           C  
ATOM   2258  NE  ARG A 237       0.095 -33.657   0.927  1.00  0.00           N  
ATOM   2259  CZ  ARG A 237      -0.346 -34.441   1.929  1.00  0.00           C  
ATOM   2260  NH1 ARG A 237      -1.574 -34.316   2.384  1.00  0.00           N  
ATOM   2261  NH2 ARG A 237       0.431 -35.353   2.487  1.00  0.00           N  
ATOM   2262  H   ARG A 237       0.764 -29.103  -0.816  1.00  0.00           H  
ATOM   2263  HA  ARG A 237       0.490 -30.656  -3.164  1.00  0.00           H  
ATOM   2264 1HB  ARG A 237      -1.253 -30.256  -0.712  1.00  0.00           H  
ATOM   2265 2HB  ARG A 237      -1.640 -31.422  -1.973  1.00  0.00           H  
ATOM   2266 1HG  ARG A 237       0.377 -32.657  -1.530  1.00  0.00           H  
ATOM   2267 2HG  ARG A 237       0.911 -31.452  -0.334  1.00  0.00           H  
ATOM   2268 1HD  ARG A 237      -1.032 -31.921   1.030  1.00  0.00           H  
ATOM   2269 2HD  ARG A 237      -1.589 -33.124  -0.154  1.00  0.00           H  
ATOM   2270  HE  ARG A 237       1.048 -33.787   0.609  1.00  0.00           H  
ATOM   2271 1HH1 ARG A 237      -2.205 -33.634   1.989  1.00  0.00           H  
ATOM   2272 2HH1 ARG A 237      -1.860 -34.927   3.136  1.00  0.00           H  
ATOM   2273 1HH2 ARG A 237       1.382 -35.490   2.178  1.00  0.00           H  
ATOM   2274 2HH2 ARG A 237       0.046 -35.910   3.234  1.00  0.00           H  
ATOM   2275  N   MET A 238      -1.482 -28.062  -3.024  1.00  0.00           N  
ATOM   2276  CA  MET A 238      -2.438 -27.304  -3.824  1.00  0.00           C  
ATOM   2277  C   MET A 238      -1.817 -26.847  -5.155  1.00  0.00           C  
ATOM   2278  O   MET A 238      -2.517 -26.349  -6.034  1.00  0.00           O  
ATOM   2279  CB  MET A 238      -2.953 -26.101  -3.035  1.00  0.00           C  
ATOM   2280  CG  MET A 238      -3.833 -26.478  -1.852  1.00  0.00           C  
ATOM   2281  SD  MET A 238      -4.627 -25.049  -1.089  1.00  0.00           S  
ATOM   2282  CE  MET A 238      -3.231 -24.306  -0.248  1.00  0.00           C  
ATOM   2283  H   MET A 238      -1.065 -27.633  -2.206  1.00  0.00           H  
ATOM   2284  HA  MET A 238      -3.279 -27.954  -4.063  1.00  0.00           H  
ATOM   2285 1HB  MET A 238      -2.110 -25.522  -2.661  1.00  0.00           H  
ATOM   2286 2HB  MET A 238      -3.529 -25.451  -3.695  1.00  0.00           H  
ATOM   2287 1HG  MET A 238      -4.609 -27.167  -2.181  1.00  0.00           H  
ATOM   2288 2HG  MET A 238      -3.228 -26.981  -1.097  1.00  0.00           H  
ATOM   2289 1HE  MET A 238      -3.558 -23.407   0.274  1.00  0.00           H  
ATOM   2290 2HE  MET A 238      -2.822 -25.018   0.470  1.00  0.00           H  
ATOM   2291 3HE  MET A 238      -2.464 -24.043  -0.978  1.00  0.00           H  
ATOM   2292  N   LEU A 239      -0.506 -27.043  -5.304  1.00  0.00           N  
ATOM   2293  CA  LEU A 239       0.189 -26.707  -6.527  1.00  0.00           C  
ATOM   2294  C   LEU A 239       0.262 -27.940  -7.427  1.00  0.00           C  
ATOM   2295  O   LEU A 239       0.596 -27.842  -8.608  1.00  0.00           O  
ATOM   2296  CB  LEU A 239       1.598 -26.189  -6.210  1.00  0.00           C  
ATOM   2297  CG  LEU A 239       1.648 -24.968  -5.284  1.00  0.00           C  
ATOM   2298  CD1 LEU A 239       3.100 -24.576  -5.042  1.00  0.00           C  
ATOM   2299  CD2 LEU A 239       0.870 -23.823  -5.914  1.00  0.00           C  
ATOM   2300  H   LEU A 239       0.039 -27.453  -4.566  1.00  0.00           H  
ATOM   2301  HA  LEU A 239      -0.368 -25.925  -7.038  1.00  0.00           H  
ATOM   2302 1HB  LEU A 239       2.169 -26.989  -5.742  1.00  0.00           H  
ATOM   2303 2HB  LEU A 239       2.088 -25.924  -7.147  1.00  0.00           H  
ATOM   2304  HG  LEU A 239       1.207 -25.217  -4.319  1.00  0.00           H  
ATOM   2305 1HD1 LEU A 239       3.138 -23.709  -4.383  1.00  0.00           H  
ATOM   2306 2HD1 LEU A 239       3.623 -25.411  -4.575  1.00  0.00           H  
ATOM   2307 3HD1 LEU A 239       3.575 -24.332  -5.991  1.00  0.00           H  
ATOM   2308 1HD2 LEU A 239       0.907 -22.956  -5.252  1.00  0.00           H  
ATOM   2309 2HD2 LEU A 239       1.314 -23.569  -6.876  1.00  0.00           H  
ATOM   2310 3HD2 LEU A 239      -0.167 -24.126  -6.061  1.00  0.00           H  
ATOM   2311  N   HIS A 240      -0.091 -29.099  -6.872  1.00  0.00           N  
ATOM   2312  CA  HIS A 240      -0.241 -30.321  -7.638  1.00  0.00           C  
ATOM   2313  C   HIS A 240      -1.489 -30.165  -8.460  1.00  0.00           C  
ATOM   2314  O   HIS A 240      -1.485 -30.328  -9.681  1.00  0.00           O  
ATOM   2315  CB  HIS A 240      -0.334 -31.545  -6.735  1.00  0.00           C  
ATOM   2316  CG  HIS A 240      -0.614 -32.807  -7.468  1.00  0.00           C  
ATOM   2317  ND1 HIS A 240       0.213 -33.281  -8.456  1.00  0.00           N  
ATOM   2318  CD2 HIS A 240      -1.621 -33.702  -7.355  1.00  0.00           C  
ATOM   2319  CE1 HIS A 240      -0.261 -34.422  -8.910  1.00  0.00           C  
ATOM   2320  NE2 HIS A 240      -1.373 -34.699  -8.260  1.00  0.00           N  
ATOM   2321  H   HIS A 240      -0.348 -29.139  -5.899  1.00  0.00           H  
ATOM   2322  HA  HIS A 240       0.623 -30.470  -8.285  1.00  0.00           H  
ATOM   2323 1HB  HIS A 240       0.605 -31.670  -6.196  1.00  0.00           H  
ATOM   2324 2HB  HIS A 240      -1.115 -31.407  -5.997  1.00  0.00           H  
ATOM   2325  HD1 HIS A 240       1.178 -33.047  -8.507  1.00  0.00           H  
ATOM   2326  HD2 HIS A 240      -2.501 -33.752  -6.716  1.00  0.00           H  
ATOM   2327  HE1 HIS A 240       0.260 -34.965  -9.698  1.00  0.00           H  
ATOM   2328  N   VAL A 241      -2.542 -29.750  -7.753  1.00  0.00           N  
ATOM   2329  CA  VAL A 241      -3.859 -29.432  -8.300  1.00  0.00           C  
ATOM   2330  C   VAL A 241      -3.788 -28.501  -9.516  1.00  0.00           C  
ATOM   2331  O   VAL A 241      -4.629 -28.577 -10.411  1.00  0.00           O  
ATOM   2332  CB  VAL A 241      -4.728 -28.774  -7.217  1.00  0.00           C  
ATOM   2333  CG1 VAL A 241      -6.026 -28.269  -7.833  1.00  0.00           C  
ATOM   2334  CG2 VAL A 241      -4.995 -29.782  -6.114  1.00  0.00           C  
ATOM   2335  H   VAL A 241      -2.409 -29.648  -6.751  1.00  0.00           H  
ATOM   2336  HA  VAL A 241      -4.330 -30.362  -8.619  1.00  0.00           H  
ATOM   2337  HB  VAL A 241      -4.205 -27.913  -6.812  1.00  0.00           H  
ATOM   2338 1HG1 VAL A 241      -6.629 -27.786  -7.067  1.00  0.00           H  
ATOM   2339 2HG1 VAL A 241      -5.800 -27.551  -8.620  1.00  0.00           H  
ATOM   2340 3HG1 VAL A 241      -6.579 -29.108  -8.255  1.00  0.00           H  
ATOM   2341 1HG2 VAL A 241      -5.599 -29.313  -5.340  1.00  0.00           H  
ATOM   2342 2HG2 VAL A 241      -5.527 -30.641  -6.525  1.00  0.00           H  
ATOM   2343 3HG2 VAL A 241      -4.049 -30.113  -5.686  1.00  0.00           H  
ATOM   2344  N   ASP A 242      -2.769 -27.630  -9.538  1.00  0.00           N  
ATOM   2345  CA  ASP A 242      -2.562 -26.638 -10.584  1.00  0.00           C  
ATOM   2346  C   ASP A 242      -2.268 -27.242 -11.960  1.00  0.00           C  
ATOM   2347  O   ASP A 242      -2.298 -26.524 -12.963  1.00  0.00           O  
ATOM   2348  CB  ASP A 242      -1.412 -25.704 -10.195  1.00  0.00           C  
ATOM   2349  CG  ASP A 242      -1.852 -24.888  -8.986  1.00  0.00           C  
ATOM   2350  OD1 ASP A 242      -3.017 -24.964  -8.673  1.00  0.00           O  
ATOM   2351  OD2 ASP A 242      -1.048 -24.210  -8.393  1.00  0.00           O  
ATOM   2352  H   ASP A 242      -2.104 -27.650  -8.781  1.00  0.00           H  
ATOM   2353  HA  ASP A 242      -3.481 -26.062 -10.683  1.00  0.00           H  
ATOM   2354 1HB  ASP A 242      -0.516 -26.280  -9.965  1.00  0.00           H  
ATOM   2355 2HB  ASP A 242      -1.163 -25.053 -11.034  1.00  0.00           H  
ATOM   2356  N   ARG A 243      -2.105 -28.568 -12.036  1.00  0.00           N  
ATOM   2357  CA  ARG A 243      -2.049 -29.260 -13.320  1.00  0.00           C  
ATOM   2358  C   ARG A 243      -3.343 -29.033 -14.084  1.00  0.00           C  
ATOM   2359  O   ARG A 243      -3.360 -29.070 -15.311  1.00  0.00           O  
ATOM   2360  CB  ARG A 243      -1.802 -30.735 -13.077  1.00  0.00           C  
ATOM   2361  CG  ARG A 243      -2.894 -31.429 -12.303  1.00  0.00           C  
ATOM   2362  CD  ARG A 243      -2.511 -32.807 -11.911  1.00  0.00           C  
ATOM   2363  NE  ARG A 243      -3.501 -33.403 -11.035  1.00  0.00           N  
ATOM   2364  CZ  ARG A 243      -3.490 -34.669 -10.593  1.00  0.00           C  
ATOM   2365  NH1 ARG A 243      -2.549 -35.510 -10.920  1.00  0.00           N  
ATOM   2366  NH2 ARG A 243      -4.449 -35.117  -9.815  1.00  0.00           N  
ATOM   2367  H   ARG A 243      -2.070 -29.127 -11.195  1.00  0.00           H  
ATOM   2368  HA  ARG A 243      -1.213 -28.863 -13.901  1.00  0.00           H  
ATOM   2369 1HB  ARG A 243      -1.707 -31.249 -14.031  1.00  0.00           H  
ATOM   2370 2HB  ARG A 243      -0.865 -30.869 -12.540  1.00  0.00           H  
ATOM   2371 1HG  ARG A 243      -3.118 -30.868 -11.396  1.00  0.00           H  
ATOM   2372 2HG  ARG A 243      -3.793 -31.492 -12.918  1.00  0.00           H  
ATOM   2373 1HD  ARG A 243      -2.426 -33.429 -12.802  1.00  0.00           H  
ATOM   2374 2HD  ARG A 243      -1.560 -32.789 -11.390  1.00  0.00           H  
ATOM   2375  HE  ARG A 243      -4.319 -32.857 -10.800  1.00  0.00           H  
ATOM   2376 1HH1 ARG A 243      -1.787 -35.225 -11.519  1.00  0.00           H  
ATOM   2377 2HH1 ARG A 243      -2.620 -36.450 -10.562  1.00  0.00           H  
ATOM   2378 1HH2 ARG A 243      -5.211 -34.517  -9.533  1.00  0.00           H  
ATOM   2379 2HH2 ARG A 243      -4.397 -36.077  -9.519  1.00  0.00           H  
ATOM   2380  N   GLN A 244      -4.411 -28.709 -13.361  1.00  0.00           N  
ATOM   2381  CA  GLN A 244      -5.680 -28.274 -13.906  1.00  0.00           C  
ATOM   2382  C   GLN A 244      -5.818 -26.781 -13.699  1.00  0.00           C  
ATOM   2383  O   GLN A 244      -6.306 -26.057 -14.570  1.00  0.00           O  
ATOM   2384  CB  GLN A 244      -6.838 -29.022 -13.241  1.00  0.00           C  
ATOM   2385  CG  GLN A 244      -8.209 -28.708 -13.815  1.00  0.00           C  
ATOM   2386  CD  GLN A 244      -8.860 -27.502 -13.163  1.00  0.00           C  
ATOM   2387  OE1 GLN A 244      -8.690 -27.252 -11.966  1.00  0.00           O  
ATOM   2388  NE2 GLN A 244      -9.614 -26.749 -13.956  1.00  0.00           N  
ATOM   2389  H   GLN A 244      -4.339 -28.717 -12.355  1.00  0.00           H  
ATOM   2390  HA  GLN A 244      -5.700 -28.487 -14.974  1.00  0.00           H  
ATOM   2391 1HB  GLN A 244      -6.648 -30.090 -13.352  1.00  0.00           H  
ATOM   2392 2HB  GLN A 244      -6.865 -28.788 -12.177  1.00  0.00           H  
ATOM   2393 1HG  GLN A 244      -8.106 -28.502 -14.880  1.00  0.00           H  
ATOM   2394 2HG  GLN A 244      -8.865 -29.566 -13.663  1.00  0.00           H  
ATOM   2395 1HE2 GLN A 244     -10.073 -25.938 -13.588  1.00  0.00           H  
ATOM   2396 2HE2 GLN A 244      -9.724 -26.991 -14.920  1.00  0.00           H  
ATOM   2397  N   GLY A 245      -5.355 -26.320 -12.538  1.00  0.00           N  
ATOM   2398  CA  GLY A 245      -5.384 -24.907 -12.139  1.00  0.00           C  
ATOM   2399  C   GLY A 245      -4.425 -24.019 -12.945  1.00  0.00           C  
ATOM   2400  O   GLY A 245      -3.361 -23.624 -12.458  1.00  0.00           O  
ATOM   2401  H   GLY A 245      -4.983 -26.992 -11.878  1.00  0.00           H  
ATOM   2402 1HA  GLY A 245      -6.398 -24.523 -12.260  1.00  0.00           H  
ATOM   2403 2HA  GLY A 245      -5.128 -24.824 -11.083  1.00  0.00           H  
ATOM   2404  N   GLY A 246      -4.847 -23.676 -14.162  1.00  0.00           N  
ATOM   2405  CA  GLY A 246      -4.100 -22.828 -15.080  1.00  0.00           C  
ATOM   2406  C   GLY A 246      -3.907 -21.422 -14.557  1.00  0.00           C  
ATOM   2407  O   GLY A 246      -3.058 -20.685 -15.037  1.00  0.00           O  
ATOM   2408  H   GLY A 246      -5.727 -24.062 -14.472  1.00  0.00           H  
ATOM   2409 1HA  GLY A 246      -3.123 -23.273 -15.265  1.00  0.00           H  
ATOM   2410 2HA  GLY A 246      -4.623 -22.780 -16.034  1.00  0.00           H  
ATOM   2411  N   THR A 247      -4.660 -21.049 -13.532  1.00  0.00           N  
ATOM   2412  CA  THR A 247      -4.525 -19.760 -12.883  1.00  0.00           C  
ATOM   2413  C   THR A 247      -3.153 -19.586 -12.243  1.00  0.00           C  
ATOM   2414  O   THR A 247      -2.697 -18.464 -12.008  1.00  0.00           O  
ATOM   2415  CB  THR A 247      -5.630 -19.597 -11.823  1.00  0.00           C  
ATOM   2416  OG1 THR A 247      -5.542 -20.672 -10.879  1.00  0.00           O  
ATOM   2417  CG2 THR A 247      -7.006 -19.607 -12.472  1.00  0.00           C  
ATOM   2418  H   THR A 247      -5.354 -21.686 -13.166  1.00  0.00           H  
ATOM   2419  HA  THR A 247      -4.640 -18.979 -13.636  1.00  0.00           H  
ATOM   2420  HB  THR A 247      -5.484 -18.650 -11.303  1.00  0.00           H  
ATOM   2421  HG1 THR A 247      -5.657 -21.508 -11.337  1.00  0.00           H  
ATOM   2422 1HG2 THR A 247      -7.771 -19.489 -11.704  1.00  0.00           H  
ATOM   2423 2HG2 THR A 247      -7.080 -18.786 -13.185  1.00  0.00           H  
ATOM   2424 3HG2 THR A 247      -7.155 -20.552 -12.991  1.00  0.00           H  
ATOM   2425  N   TRP A 248      -2.493 -20.702 -11.967  1.00  0.00           N  
ATOM   2426  CA  TRP A 248      -1.165 -20.716 -11.398  1.00  0.00           C  
ATOM   2427  C   TRP A 248      -0.164 -21.039 -12.465  1.00  0.00           C  
ATOM   2428  O   TRP A 248       0.903 -20.434 -12.513  1.00  0.00           O  
ATOM   2429  CB  TRP A 248      -1.068 -21.740 -10.265  1.00  0.00           C  
ATOM   2430  CG  TRP A 248       0.279 -21.786  -9.610  1.00  0.00           C  
ATOM   2431  CD1 TRP A 248       0.731 -20.977  -8.611  1.00  0.00           C  
ATOM   2432  CD2 TRP A 248       1.364 -22.699  -9.911  1.00  0.00           C  
ATOM   2433  NE1 TRP A 248       2.017 -21.320  -8.272  1.00  0.00           N  
ATOM   2434  CE2 TRP A 248       2.419 -22.373  -9.055  1.00  0.00           C  
ATOM   2435  CE3 TRP A 248       1.520 -23.750 -10.822  1.00  0.00           C  
ATOM   2436  CZ2 TRP A 248       3.624 -23.060  -9.082  1.00  0.00           C  
ATOM   2437  CZ3 TRP A 248       2.726 -24.439 -10.848  1.00  0.00           C  
ATOM   2438  CH2 TRP A 248       3.751 -24.102 -10.000  1.00  0.00           C  
ATOM   2439  H   TRP A 248      -2.909 -21.599 -12.176  1.00  0.00           H  
ATOM   2440  HA  TRP A 248      -0.948 -19.730 -10.986  1.00  0.00           H  
ATOM   2441 1HB  TRP A 248      -1.812 -21.508  -9.502  1.00  0.00           H  
ATOM   2442 2HB  TRP A 248      -1.295 -22.731 -10.656  1.00  0.00           H  
ATOM   2443  HD1 TRP A 248       0.158 -20.176  -8.151  1.00  0.00           H  
ATOM   2444  HE1 TRP A 248       2.577 -20.873  -7.560  1.00  0.00           H  
ATOM   2445  HE3 TRP A 248       0.710 -24.024 -11.497  1.00  0.00           H  
ATOM   2446  HZ2 TRP A 248       4.449 -22.807  -8.416  1.00  0.00           H  
ATOM   2447  HZ3 TRP A 248       2.840 -25.255 -11.562  1.00  0.00           H  
ATOM   2448  HH2 TRP A 248       4.684 -24.664 -10.046  1.00  0.00           H  
ATOM   2449  N   ARG A 249      -0.497 -21.974 -13.342  1.00  0.00           N  
ATOM   2450  CA  ARG A 249       0.436 -22.304 -14.404  1.00  0.00           C  
ATOM   2451  C   ARG A 249       0.788 -21.060 -15.219  1.00  0.00           C  
ATOM   2452  O   ARG A 249       1.956 -20.829 -15.532  1.00  0.00           O  
ATOM   2453  CB  ARG A 249      -0.110 -23.362 -15.351  1.00  0.00           C  
ATOM   2454  CG  ARG A 249      -0.337 -24.736 -14.741  1.00  0.00           C  
ATOM   2455  CD  ARG A 249      -0.473 -25.768 -15.803  1.00  0.00           C  
ATOM   2456  NE  ARG A 249      -1.457 -25.411 -16.812  1.00  0.00           N  
ATOM   2457  CZ  ARG A 249      -2.780 -25.655 -16.744  1.00  0.00           C  
ATOM   2458  NH1 ARG A 249      -3.299 -26.265 -15.700  1.00  0.00           N  
ATOM   2459  NH2 ARG A 249      -3.573 -25.281 -17.735  1.00  0.00           N  
ATOM   2460  H   ARG A 249      -1.392 -22.450 -13.266  1.00  0.00           H  
ATOM   2461  HA  ARG A 249       1.344 -22.703 -13.954  1.00  0.00           H  
ATOM   2462 1HB  ARG A 249      -1.064 -23.026 -15.758  1.00  0.00           H  
ATOM   2463 2HB  ARG A 249       0.579 -23.489 -16.187  1.00  0.00           H  
ATOM   2464 1HG  ARG A 249       0.508 -24.999 -14.103  1.00  0.00           H  
ATOM   2465 2HG  ARG A 249      -1.250 -24.712 -14.147  1.00  0.00           H  
ATOM   2466 1HD  ARG A 249       0.487 -25.899 -16.302  1.00  0.00           H  
ATOM   2467 2HD  ARG A 249      -0.782 -26.708 -15.345  1.00  0.00           H  
ATOM   2468  HE  ARG A 249      -1.116 -24.943 -17.637  1.00  0.00           H  
ATOM   2469 1HH1 ARG A 249      -2.720 -26.564 -14.928  1.00  0.00           H  
ATOM   2470 2HH1 ARG A 249      -4.293 -26.435 -15.674  1.00  0.00           H  
ATOM   2471 1HH2 ARG A 249      -3.185 -24.811 -18.542  1.00  0.00           H  
ATOM   2472 2HH2 ARG A 249      -4.563 -25.461 -17.683  1.00  0.00           H  
ATOM   2473  N   LEU A 250      -0.228 -20.245 -15.514  1.00  0.00           N  
ATOM   2474  CA  LEU A 250      -0.029 -18.997 -16.231  1.00  0.00           C  
ATOM   2475  C   LEU A 250       0.859 -18.066 -15.443  1.00  0.00           C  
ATOM   2476  O   LEU A 250       1.729 -17.422 -16.025  1.00  0.00           O  
ATOM   2477  CB  LEU A 250      -1.367 -18.301 -16.515  1.00  0.00           C  
ATOM   2478  CG  LEU A 250      -2.292 -18.980 -17.533  1.00  0.00           C  
ATOM   2479  CD1 LEU A 250      -3.625 -18.244 -17.545  1.00  0.00           C  
ATOM   2480  CD2 LEU A 250      -1.634 -18.966 -18.904  1.00  0.00           C  
ATOM   2481  H   LEU A 250      -1.157 -20.488 -15.224  1.00  0.00           H  
ATOM   2482  HA  LEU A 250       0.451 -19.216 -17.185  1.00  0.00           H  
ATOM   2483 1HB  LEU A 250      -1.918 -18.221 -15.579  1.00  0.00           H  
ATOM   2484 2HB  LEU A 250      -1.163 -17.296 -16.882  1.00  0.00           H  
ATOM   2485  HG  LEU A 250      -2.481 -20.012 -17.237  1.00  0.00           H  
ATOM   2486 1HD1 LEU A 250      -4.296 -18.714 -18.264  1.00  0.00           H  
ATOM   2487 2HD1 LEU A 250      -4.073 -18.287 -16.552  1.00  0.00           H  
ATOM   2488 3HD1 LEU A 250      -3.464 -17.204 -17.827  1.00  0.00           H  
ATOM   2489 1HD2 LEU A 250      -2.291 -19.450 -19.628  1.00  0.00           H  
ATOM   2490 2HD2 LEU A 250      -1.454 -17.935 -19.206  1.00  0.00           H  
ATOM   2491 3HD2 LEU A 250      -0.686 -19.503 -18.859  1.00  0.00           H  
ATOM   2492  N   LEU A 251       0.677 -18.030 -14.123  1.00  0.00           N  
ATOM   2493  CA  LEU A 251       1.527 -17.207 -13.269  1.00  0.00           C  
ATOM   2494  C   LEU A 251       2.984 -17.586 -13.494  1.00  0.00           C  
ATOM   2495  O   LEU A 251       3.823 -16.711 -13.695  1.00  0.00           O  
ATOM   2496  CB  LEU A 251       1.173 -17.379 -11.787  1.00  0.00           C  
ATOM   2497  CG  LEU A 251       2.073 -16.614 -10.809  1.00  0.00           C  
ATOM   2498  CD1 LEU A 251       1.943 -15.120 -11.073  1.00  0.00           C  
ATOM   2499  CD2 LEU A 251       1.674 -16.961  -9.382  1.00  0.00           C  
ATOM   2500  H   LEU A 251      -0.063 -18.578 -13.705  1.00  0.00           H  
ATOM   2501  HA  LEU A 251       1.383 -16.161 -13.533  1.00  0.00           H  
ATOM   2502 1HB  LEU A 251       0.148 -17.045 -11.634  1.00  0.00           H  
ATOM   2503 2HB  LEU A 251       1.223 -18.434 -11.513  1.00  0.00           H  
ATOM   2504  HG  LEU A 251       3.115 -16.891 -10.970  1.00  0.00           H  
ATOM   2505 1HD1 LEU A 251       2.581 -14.571 -10.380  1.00  0.00           H  
ATOM   2506 2HD1 LEU A 251       2.249 -14.904 -12.097  1.00  0.00           H  
ATOM   2507 3HD1 LEU A 251       0.907 -14.813 -10.932  1.00  0.00           H  
ATOM   2508 1HD2 LEU A 251       2.311 -16.420  -8.683  1.00  0.00           H  
ATOM   2509 2HD2 LEU A 251       0.634 -16.679  -9.218  1.00  0.00           H  
ATOM   2510 3HD2 LEU A 251       1.789 -18.034  -9.223  1.00  0.00           H  
ATOM   2511  N   GLY A 252       3.266 -18.888 -13.465  1.00  0.00           N  
ATOM   2512  CA  GLY A 252       4.612 -19.398 -13.686  1.00  0.00           C  
ATOM   2513  C   GLY A 252       5.151 -18.952 -15.040  1.00  0.00           C  
ATOM   2514  O   GLY A 252       6.306 -18.535 -15.144  1.00  0.00           O  
ATOM   2515  H   GLY A 252       2.520 -19.539 -13.272  1.00  0.00           H  
ATOM   2516 1HA  GLY A 252       5.270 -19.045 -12.893  1.00  0.00           H  
ATOM   2517 2HA  GLY A 252       4.603 -20.486 -13.635  1.00  0.00           H  
ATOM   2518  N   SER A 253       4.310 -19.024 -16.070  1.00  0.00           N  
ATOM   2519  CA  SER A 253       4.705 -18.587 -17.399  1.00  0.00           C  
ATOM   2520  C   SER A 253       5.064 -17.114 -17.390  1.00  0.00           C  
ATOM   2521  O   SER A 253       6.021 -16.700 -18.041  1.00  0.00           O  
ATOM   2522  CB  SER A 253       3.588 -18.839 -18.393  1.00  0.00           C  
ATOM   2523  OG  SER A 253       3.355 -20.213 -18.548  1.00  0.00           O  
ATOM   2524  H   SER A 253       3.384 -19.397 -15.928  1.00  0.00           H  
ATOM   2525  HA  SER A 253       5.583 -19.157 -17.709  1.00  0.00           H  
ATOM   2526 1HB  SER A 253       2.674 -18.352 -18.054  1.00  0.00           H  
ATOM   2527 2HB  SER A 253       3.854 -18.400 -19.353  1.00  0.00           H  
ATOM   2528  HG  SER A 253       2.642 -20.290 -19.186  1.00  0.00           H  
ATOM   2529  N   VAL A 254       4.301 -16.327 -16.644  1.00  0.00           N  
ATOM   2530  CA  VAL A 254       4.555 -14.911 -16.510  1.00  0.00           C  
ATOM   2531  C   VAL A 254       5.842 -14.660 -15.755  1.00  0.00           C  
ATOM   2532  O   VAL A 254       6.571 -13.735 -16.097  1.00  0.00           O  
ATOM   2533  CB  VAL A 254       3.397 -14.206 -15.778  1.00  0.00           C  
ATOM   2534  CG1 VAL A 254       3.801 -12.771 -15.477  1.00  0.00           C  
ATOM   2535  CG2 VAL A 254       2.155 -14.284 -16.654  1.00  0.00           C  
ATOM   2536  H   VAL A 254       3.507 -16.723 -16.166  1.00  0.00           H  
ATOM   2537  HA  VAL A 254       4.643 -14.477 -17.508  1.00  0.00           H  
ATOM   2538  HB  VAL A 254       3.204 -14.695 -14.824  1.00  0.00           H  
ATOM   2539 1HG1 VAL A 254       2.995 -12.252 -14.958  1.00  0.00           H  
ATOM   2540 2HG1 VAL A 254       4.690 -12.772 -14.847  1.00  0.00           H  
ATOM   2541 3HG1 VAL A 254       4.015 -12.253 -16.412  1.00  0.00           H  
ATOM   2542 1HG2 VAL A 254       1.320 -13.791 -16.156  1.00  0.00           H  
ATOM   2543 2HG2 VAL A 254       2.356 -13.788 -17.603  1.00  0.00           H  
ATOM   2544 3HG2 VAL A 254       1.889 -15.324 -16.841  1.00  0.00           H  
ATOM   2545  N   VAL A 255       6.149 -15.485 -14.756  1.00  0.00           N  
ATOM   2546  CA  VAL A 255       7.419 -15.365 -14.056  1.00  0.00           C  
ATOM   2547  C   VAL A 255       8.563 -15.529 -15.044  1.00  0.00           C  
ATOM   2548  O   VAL A 255       9.521 -14.755 -15.018  1.00  0.00           O  
ATOM   2549  CB  VAL A 255       7.557 -16.420 -12.941  1.00  0.00           C  
ATOM   2550  CG1 VAL A 255       8.980 -16.420 -12.400  1.00  0.00           C  
ATOM   2551  CG2 VAL A 255       6.550 -16.127 -11.840  1.00  0.00           C  
ATOM   2552  H   VAL A 255       5.501 -16.214 -14.496  1.00  0.00           H  
ATOM   2553  HA  VAL A 255       7.474 -14.378 -13.595  1.00  0.00           H  
ATOM   2554  HB  VAL A 255       7.371 -17.414 -13.346  1.00  0.00           H  
ATOM   2555 1HG1 VAL A 255       9.069 -17.169 -11.613  1.00  0.00           H  
ATOM   2556 2HG1 VAL A 255       9.675 -16.658 -13.206  1.00  0.00           H  
ATOM   2557 3HG1 VAL A 255       9.218 -15.439 -11.994  1.00  0.00           H  
ATOM   2558 1HG2 VAL A 255       6.647 -16.874 -11.052  1.00  0.00           H  
ATOM   2559 2HG2 VAL A 255       6.739 -15.136 -11.428  1.00  0.00           H  
ATOM   2560 3HG2 VAL A 255       5.538 -16.163 -12.244  1.00  0.00           H  
ATOM   2561  N   PHE A 256       8.448 -16.509 -15.937  1.00  0.00           N  
ATOM   2562  CA  PHE A 256       9.422 -16.685 -17.004  1.00  0.00           C  
ATOM   2563  C   PHE A 256       9.514 -15.423 -17.855  1.00  0.00           C  
ATOM   2564  O   PHE A 256      10.604 -14.903 -18.093  1.00  0.00           O  
ATOM   2565  CB  PHE A 256       9.064 -17.877 -17.893  1.00  0.00           C  
ATOM   2566  CG  PHE A 256       9.975 -18.024 -19.078  1.00  0.00           C  
ATOM   2567  CD1 PHE A 256      11.230 -18.599 -18.944  1.00  0.00           C  
ATOM   2568  CD2 PHE A 256       9.573 -17.587 -20.331  1.00  0.00           C  
ATOM   2569  CE1 PHE A 256      12.065 -18.729 -20.037  1.00  0.00           C  
ATOM   2570  CE2 PHE A 256      10.403 -17.719 -21.426  1.00  0.00           C  
ATOM   2571  CZ  PHE A 256      11.650 -18.290 -21.279  1.00  0.00           C  
ATOM   2572  H   PHE A 256       7.651 -17.130 -15.886  1.00  0.00           H  
ATOM   2573  HA  PHE A 256      10.397 -16.878 -16.556  1.00  0.00           H  
ATOM   2574 1HB  PHE A 256       9.109 -18.796 -17.307  1.00  0.00           H  
ATOM   2575 2HB  PHE A 256       8.043 -17.783 -18.260  1.00  0.00           H  
ATOM   2576  HD1 PHE A 256      11.555 -18.947 -17.963  1.00  0.00           H  
ATOM   2577  HD2 PHE A 256       8.588 -17.134 -20.447  1.00  0.00           H  
ATOM   2578  HE1 PHE A 256      13.047 -19.181 -19.920  1.00  0.00           H  
ATOM   2579  HE2 PHE A 256      10.076 -17.369 -22.405  1.00  0.00           H  
ATOM   2580  HZ  PHE A 256      12.308 -18.393 -22.141  1.00  0.00           H  
ATOM   2581  N   ILE A 257       8.360 -14.917 -18.285  1.00  0.00           N  
ATOM   2582  CA  ILE A 257       8.284 -13.695 -19.085  1.00  0.00           C  
ATOM   2583  C   ILE A 257       8.976 -12.532 -18.382  1.00  0.00           C  
ATOM   2584  O   ILE A 257       9.697 -11.751 -19.006  1.00  0.00           O  
ATOM   2585  CB  ILE A 257       6.822 -13.315 -19.379  1.00  0.00           C  
ATOM   2586  CG1 ILE A 257       6.199 -14.336 -20.334  1.00  0.00           C  
ATOM   2587  CG2 ILE A 257       6.745 -11.911 -19.962  1.00  0.00           C  
ATOM   2588  CD1 ILE A 257       4.698 -14.214 -20.464  1.00  0.00           C  
ATOM   2589  H   ILE A 257       7.500 -15.396 -18.057  1.00  0.00           H  
ATOM   2590  HA  ILE A 257       8.795 -13.869 -20.033  1.00  0.00           H  
ATOM   2591  HB  ILE A 257       6.240 -13.346 -18.459  1.00  0.00           H  
ATOM   2592 1HG1 ILE A 257       6.644 -14.213 -21.321  1.00  0.00           H  
ATOM   2593 2HG1 ILE A 257       6.435 -15.340 -19.983  1.00  0.00           H  
ATOM   2594 1HG2 ILE A 257       5.705 -11.659 -20.164  1.00  0.00           H  
ATOM   2595 2HG2 ILE A 257       7.158 -11.199 -19.250  1.00  0.00           H  
ATOM   2596 3HG2 ILE A 257       7.316 -11.870 -20.889  1.00  0.00           H  
ATOM   2597 1HD1 ILE A 257       4.331 -14.971 -21.156  1.00  0.00           H  
ATOM   2598 2HD1 ILE A 257       4.226 -14.359 -19.490  1.00  0.00           H  
ATOM   2599 3HD1 ILE A 257       4.446 -13.224 -20.840  1.00  0.00           H  
ATOM   2600  N   HIS A 258       8.759 -12.426 -17.079  1.00  0.00           N  
ATOM   2601  CA  HIS A 258       9.356 -11.375 -16.288  1.00  0.00           C  
ATOM   2602  C   HIS A 258      10.539 -11.844 -15.475  1.00  0.00           C  
ATOM   2603  O   HIS A 258      10.772 -11.315 -14.398  1.00  0.00           O  
ATOM   2604  CB  HIS A 258       8.352 -10.726 -15.329  1.00  0.00           C  
ATOM   2605  CG  HIS A 258       7.228 -10.022 -16.024  1.00  0.00           C  
ATOM   2606  ND1 HIS A 258       7.434  -9.167 -17.085  1.00  0.00           N  
ATOM   2607  CD2 HIS A 258       5.897 -10.047 -15.810  1.00  0.00           C  
ATOM   2608  CE1 HIS A 258       6.269  -8.695 -17.494  1.00  0.00           C  
ATOM   2609  NE2 HIS A 258       5.320  -9.214 -16.737  1.00  0.00           N  
ATOM   2610  H   HIS A 258       8.156 -13.089 -16.626  1.00  0.00           H  
ATOM   2611  HA  HIS A 258       9.721 -10.596 -16.956  1.00  0.00           H  
ATOM   2612 1HB  HIS A 258       7.926 -11.488 -14.675  1.00  0.00           H  
ATOM   2613 2HB  HIS A 258       8.861 -10.003 -14.692  1.00  0.00           H  
ATOM   2614  HD2 HIS A 258       5.381 -10.623 -15.041  1.00  0.00           H  
ATOM   2615  HE1 HIS A 258       6.118  -7.997 -18.318  1.00  0.00           H  
ATOM   2616  HE2 HIS A 258       4.330  -9.031 -16.819  1.00  0.00           H  
ATOM   2617  N   ARG A 259      11.298 -12.820 -15.959  1.00  0.00           N  
ATOM   2618  CA  ARG A 259      12.435 -13.290 -15.181  1.00  0.00           C  
ATOM   2619  C   ARG A 259      13.349 -12.140 -14.788  1.00  0.00           C  
ATOM   2620  O   ARG A 259      13.514 -11.862 -13.603  1.00  0.00           O  
ATOM   2621  CB  ARG A 259      13.232 -14.320 -15.968  1.00  0.00           C  
ATOM   2622  CG  ARG A 259      14.411 -14.924 -15.221  1.00  0.00           C  
ATOM   2623  CD  ARG A 259      15.150 -15.902 -16.059  1.00  0.00           C  
ATOM   2624  NE  ARG A 259      15.721 -15.280 -17.242  1.00  0.00           N  
ATOM   2625  CZ  ARG A 259      16.849 -14.543 -17.250  1.00  0.00           C  
ATOM   2626  NH1 ARG A 259      17.513 -14.346 -16.132  1.00  0.00           N  
ATOM   2627  NH2 ARG A 259      17.289 -14.018 -18.380  1.00  0.00           N  
ATOM   2628  H   ARG A 259      11.093 -13.259 -16.843  1.00  0.00           H  
ATOM   2629  HA  ARG A 259      12.062 -13.757 -14.270  1.00  0.00           H  
ATOM   2630 1HB  ARG A 259      12.577 -15.137 -16.265  1.00  0.00           H  
ATOM   2631 2HB  ARG A 259      13.618 -13.862 -16.879  1.00  0.00           H  
ATOM   2632 1HG  ARG A 259      15.101 -14.132 -14.929  1.00  0.00           H  
ATOM   2633 2HG  ARG A 259      14.051 -15.438 -14.329  1.00  0.00           H  
ATOM   2634 1HD  ARG A 259      15.961 -16.339 -15.478  1.00  0.00           H  
ATOM   2635 2HD  ARG A 259      14.470 -16.690 -16.383  1.00  0.00           H  
ATOM   2636  HE  ARG A 259      15.239 -15.409 -18.121  1.00  0.00           H  
ATOM   2637 1HH1 ARG A 259      17.178 -14.747 -15.268  1.00  0.00           H  
ATOM   2638 2HH1 ARG A 259      18.359 -13.794 -16.138  1.00  0.00           H  
ATOM   2639 1HH2 ARG A 259      16.778 -14.170 -19.240  1.00  0.00           H  
ATOM   2640 2HH2 ARG A 259      18.133 -13.466 -18.386  1.00  0.00           H  
ATOM   2641  N   GLN A 260      13.947 -11.474 -15.769  1.00  0.00           N  
ATOM   2642  CA  GLN A 260      14.838 -10.358 -15.477  1.00  0.00           C  
ATOM   2643  C   GLN A 260      14.110  -9.181 -14.858  1.00  0.00           C  
ATOM   2644  O   GLN A 260      14.666  -8.488 -14.011  1.00  0.00           O  
ATOM   2645  CB  GLN A 260      15.553  -9.903 -16.752  1.00  0.00           C  
ATOM   2646  CG  GLN A 260      16.482  -8.717 -16.555  1.00  0.00           C  
ATOM   2647  CD  GLN A 260      17.575  -9.000 -15.541  1.00  0.00           C  
ATOM   2648  OE1 GLN A 260      18.475  -9.808 -15.786  1.00  0.00           O  
ATOM   2649  NE2 GLN A 260      17.502  -8.334 -14.394  1.00  0.00           N  
ATOM   2650  H   GLN A 260      13.795 -11.750 -16.730  1.00  0.00           H  
ATOM   2651  HA  GLN A 260      15.581 -10.697 -14.756  1.00  0.00           H  
ATOM   2652 1HB  GLN A 260      16.142 -10.728 -17.152  1.00  0.00           H  
ATOM   2653 2HB  GLN A 260      14.815  -9.631 -17.506  1.00  0.00           H  
ATOM   2654 1HG  GLN A 260      16.954  -8.477 -17.508  1.00  0.00           H  
ATOM   2655 2HG  GLN A 260      15.899  -7.867 -16.201  1.00  0.00           H  
ATOM   2656 1HE2 GLN A 260      18.195  -8.479 -13.686  1.00  0.00           H  
ATOM   2657 2HE2 GLN A 260      16.756  -7.688 -14.236  1.00  0.00           H  
ATOM   2658  N   GLU A 261      12.875  -8.957 -15.289  1.00  0.00           N  
ATOM   2659  CA  GLU A 261      12.062  -7.860 -14.798  1.00  0.00           C  
ATOM   2660  C   GLU A 261      11.783  -7.979 -13.307  1.00  0.00           C  
ATOM   2661  O   GLU A 261      11.866  -6.992 -12.578  1.00  0.00           O  
ATOM   2662  CB  GLU A 261      10.764  -7.840 -15.594  1.00  0.00           C  
ATOM   2663  CG  GLU A 261      10.971  -7.505 -17.065  1.00  0.00           C  
ATOM   2664  CD  GLU A 261      11.519  -8.649 -17.868  1.00  0.00           C  
ATOM   2665  OE1 GLU A 261      11.963  -9.613 -17.290  1.00  0.00           O  
ATOM   2666  OE2 GLU A 261      11.493  -8.559 -19.071  1.00  0.00           O  
ATOM   2667  H   GLU A 261      12.484  -9.575 -15.987  1.00  0.00           H  
ATOM   2668  HA  GLU A 261      12.607  -6.928 -14.957  1.00  0.00           H  
ATOM   2669 1HB  GLU A 261      10.284  -8.814 -15.533  1.00  0.00           H  
ATOM   2670 2HB  GLU A 261      10.085  -7.105 -15.164  1.00  0.00           H  
ATOM   2671 1HG  GLU A 261      10.024  -7.201 -17.501  1.00  0.00           H  
ATOM   2672 2HG  GLU A 261      11.659  -6.664 -17.137  1.00  0.00           H  
ATOM   2673  N   LEU A 262      11.476  -9.187 -12.855  1.00  0.00           N  
ATOM   2674  CA  LEU A 262      11.260  -9.468 -11.451  1.00  0.00           C  
ATOM   2675  C   LEU A 262      12.548  -9.294 -10.686  1.00  0.00           C  
ATOM   2676  O   LEU A 262      12.569  -8.674  -9.632  1.00  0.00           O  
ATOM   2677  CB  LEU A 262      10.729 -10.894 -11.256  1.00  0.00           C  
ATOM   2678  CG  LEU A 262       9.274 -11.136 -11.677  1.00  0.00           C  
ATOM   2679  CD1 LEU A 262       8.994 -12.632 -11.711  1.00  0.00           C  
ATOM   2680  CD2 LEU A 262       8.358 -10.420 -10.696  1.00  0.00           C  
ATOM   2681  H   LEU A 262      11.395  -9.941 -13.511  1.00  0.00           H  
ATOM   2682  HA  LEU A 262      10.521  -8.769 -11.063  1.00  0.00           H  
ATOM   2683 1HB  LEU A 262      11.354 -11.578 -11.828  1.00  0.00           H  
ATOM   2684 2HB  LEU A 262      10.814 -11.153 -10.200  1.00  0.00           H  
ATOM   2685  HG  LEU A 262       9.109 -10.748 -12.683  1.00  0.00           H  
ATOM   2686 1HD1 LEU A 262       7.960 -12.802 -12.010  1.00  0.00           H  
ATOM   2687 2HD1 LEU A 262       9.662 -13.111 -12.426  1.00  0.00           H  
ATOM   2688 3HD1 LEU A 262       9.159 -13.056 -10.720  1.00  0.00           H  
ATOM   2689 1HD2 LEU A 262       7.319 -10.582 -10.984  1.00  0.00           H  
ATOM   2690 2HD2 LEU A 262       8.523 -10.812  -9.692  1.00  0.00           H  
ATOM   2691 3HD2 LEU A 262       8.575  -9.352 -10.708  1.00  0.00           H  
ATOM   2692  N   ILE A 263      13.638  -9.799 -11.257  1.00  0.00           N  
ATOM   2693  CA  ILE A 263      14.957  -9.636 -10.663  1.00  0.00           C  
ATOM   2694  C   ILE A 263      15.330  -8.169 -10.499  1.00  0.00           C  
ATOM   2695  O   ILE A 263      15.844  -7.765  -9.453  1.00  0.00           O  
ATOM   2696  CB  ILE A 263      16.027 -10.343 -11.515  1.00  0.00           C  
ATOM   2697  CG1 ILE A 263      15.849 -11.862 -11.443  1.00  0.00           C  
ATOM   2698  CG2 ILE A 263      17.421  -9.944 -11.056  1.00  0.00           C  
ATOM   2699  CD1 ILE A 263      16.099 -12.441 -10.069  1.00  0.00           C  
ATOM   2700  H   ILE A 263      13.558 -10.310 -12.127  1.00  0.00           H  
ATOM   2701  HA  ILE A 263      14.949 -10.090  -9.673  1.00  0.00           H  
ATOM   2702  HB  ILE A 263      15.904 -10.061 -12.560  1.00  0.00           H  
ATOM   2703 1HG1 ILE A 263      14.836 -12.124 -11.745  1.00  0.00           H  
ATOM   2704 2HG1 ILE A 263      16.533 -12.342 -12.143  1.00  0.00           H  
ATOM   2705 1HG2 ILE A 263      18.165 -10.453 -11.668  1.00  0.00           H  
ATOM   2706 2HG2 ILE A 263      17.543  -8.866 -11.157  1.00  0.00           H  
ATOM   2707 3HG2 ILE A 263      17.555 -10.227 -10.011  1.00  0.00           H  
ATOM   2708 1HD1 ILE A 263      15.955 -13.521 -10.098  1.00  0.00           H  
ATOM   2709 2HD1 ILE A 263      17.122 -12.220  -9.761  1.00  0.00           H  
ATOM   2710 3HD1 ILE A 263      15.403 -12.001  -9.357  1.00  0.00           H  
ATOM   2711  N   THR A 264      15.039  -7.385 -11.532  1.00  0.00           N  
ATOM   2712  CA  THR A 264      15.309  -5.961 -11.517  1.00  0.00           C  
ATOM   2713  C   THR A 264      14.549  -5.333 -10.367  1.00  0.00           C  
ATOM   2714  O   THR A 264      15.128  -4.629  -9.536  1.00  0.00           O  
ATOM   2715  CB  THR A 264      14.907  -5.318 -12.858  1.00  0.00           C  
ATOM   2716  OG1 THR A 264      15.660  -5.892 -13.932  1.00  0.00           O  
ATOM   2717  CG2 THR A 264      15.162  -3.819 -12.820  1.00  0.00           C  
ATOM   2718  H   THR A 264      14.607  -7.782 -12.350  1.00  0.00           H  
ATOM   2719  HA  THR A 264      16.378  -5.806 -11.368  1.00  0.00           H  
ATOM   2720  HB  THR A 264      13.850  -5.499 -13.044  1.00  0.00           H  
ATOM   2721  HG1 THR A 264      15.396  -5.484 -14.761  1.00  0.00           H  
ATOM   2722 1HG2 THR A 264      14.872  -3.376 -13.775  1.00  0.00           H  
ATOM   2723 2HG2 THR A 264      14.573  -3.372 -12.020  1.00  0.00           H  
ATOM   2724 3HG2 THR A 264      16.219  -3.633 -12.641  1.00  0.00           H  
ATOM   2725  N   THR A 265      13.250  -5.617 -10.328  1.00  0.00           N  
ATOM   2726  CA  THR A 265      12.340  -5.147  -9.300  1.00  0.00           C  
ATOM   2727  C   THR A 265      12.839  -5.462  -7.904  1.00  0.00           C  
ATOM   2728  O   THR A 265      12.860  -4.598  -7.029  1.00  0.00           O  
ATOM   2729  CB  THR A 265      10.945  -5.766  -9.503  1.00  0.00           C  
ATOM   2730  OG1 THR A 265      10.435  -5.381 -10.786  1.00  0.00           O  
ATOM   2731  CG2 THR A 265       9.988  -5.297  -8.417  1.00  0.00           C  
ATOM   2732  H   THR A 265      12.865  -6.196 -11.060  1.00  0.00           H  
ATOM   2733  HA  THR A 265      12.261  -4.062  -9.379  1.00  0.00           H  
ATOM   2734  HB  THR A 265      11.015  -6.852  -9.467  1.00  0.00           H  
ATOM   2735  HG1 THR A 265       9.568  -5.768 -10.914  1.00  0.00           H  
ATOM   2736 1HG2 THR A 265       9.007  -5.744  -8.577  1.00  0.00           H  
ATOM   2737 2HG2 THR A 265      10.370  -5.597  -7.441  1.00  0.00           H  
ATOM   2738 3HG2 THR A 265       9.900  -4.210  -8.452  1.00  0.00           H  
ATOM   2739  N   LEU A 266      13.224  -6.720  -7.710  1.00  0.00           N  
ATOM   2740  CA  LEU A 266      13.667  -7.215  -6.422  1.00  0.00           C  
ATOM   2741  C   LEU A 266      14.857  -6.457  -5.895  1.00  0.00           C  
ATOM   2742  O   LEU A 266      14.890  -6.124  -4.711  1.00  0.00           O  
ATOM   2743  CB  LEU A 266      14.019  -8.704  -6.526  1.00  0.00           C  
ATOM   2744  CG  LEU A 266      12.828  -9.661  -6.665  1.00  0.00           C  
ATOM   2745  CD1 LEU A 266      13.335 -11.058  -6.997  1.00  0.00           C  
ATOM   2746  CD2 LEU A 266      12.025  -9.663  -5.373  1.00  0.00           C  
ATOM   2747  H   LEU A 266      13.183  -7.363  -8.480  1.00  0.00           H  
ATOM   2748  HA  LEU A 266      12.852  -7.092  -5.709  1.00  0.00           H  
ATOM   2749 1HB  LEU A 266      14.664  -8.849  -7.391  1.00  0.00           H  
ATOM   2750 2HB  LEU A 266      14.574  -8.993  -5.633  1.00  0.00           H  
ATOM   2751  HG  LEU A 266      12.192  -9.333  -7.487  1.00  0.00           H  
ATOM   2752 1HD1 LEU A 266      12.489 -11.738  -7.096  1.00  0.00           H  
ATOM   2753 2HD1 LEU A 266      13.889 -11.030  -7.935  1.00  0.00           H  
ATOM   2754 3HD1 LEU A 266      13.989 -11.407  -6.199  1.00  0.00           H  
ATOM   2755 1HD2 LEU A 266      11.178 -10.343  -5.472  1.00  0.00           H  
ATOM   2756 2HD2 LEU A 266      12.660  -9.993  -4.550  1.00  0.00           H  
ATOM   2757 3HD2 LEU A 266      11.660  -8.657  -5.169  1.00  0.00           H  
ATOM   2758  N   TYR A 267      15.825  -6.176  -6.756  1.00  0.00           N  
ATOM   2759  CA  TYR A 267      17.088  -5.632  -6.294  1.00  0.00           C  
ATOM   2760  C   TYR A 267      16.986  -4.135  -6.092  1.00  0.00           C  
ATOM   2761  O   TYR A 267      17.755  -3.549  -5.335  1.00  0.00           O  
ATOM   2762  CB  TYR A 267      18.210  -5.961  -7.281  1.00  0.00           C  
ATOM   2763  CG  TYR A 267      19.562  -6.146  -6.628  1.00  0.00           C  
ATOM   2764  CD1 TYR A 267      19.676  -6.900  -5.470  1.00  0.00           C  
ATOM   2765  CD2 TYR A 267      20.688  -5.562  -7.189  1.00  0.00           C  
ATOM   2766  CE1 TYR A 267      20.911  -7.069  -4.874  1.00  0.00           C  
ATOM   2767  CE2 TYR A 267      21.923  -5.731  -6.593  1.00  0.00           C  
ATOM   2768  CZ  TYR A 267      22.036  -6.481  -5.440  1.00  0.00           C  
ATOM   2769  OH  TYR A 267      23.266  -6.649  -4.847  1.00  0.00           O  
ATOM   2770  H   TYR A 267      15.690  -6.352  -7.744  1.00  0.00           H  
ATOM   2771  HA  TYR A 267      17.327  -6.083  -5.330  1.00  0.00           H  
ATOM   2772 1HB  TYR A 267      17.964  -6.877  -7.820  1.00  0.00           H  
ATOM   2773 2HB  TYR A 267      18.294  -5.162  -8.016  1.00  0.00           H  
ATOM   2774  HD1 TYR A 267      18.790  -7.360  -5.029  1.00  0.00           H  
ATOM   2775  HD2 TYR A 267      20.599  -4.968  -8.098  1.00  0.00           H  
ATOM   2776  HE1 TYR A 267      21.000  -7.662  -3.964  1.00  0.00           H  
ATOM   2777  HE2 TYR A 267      22.808  -5.270  -7.033  1.00  0.00           H  
ATOM   2778  HH  TYR A 267      23.933  -6.183  -5.357  1.00  0.00           H  
ATOM   2779  N   ILE A 268      16.034  -3.514  -6.765  1.00  0.00           N  
ATOM   2780  CA  ILE A 268      15.648  -2.157  -6.423  1.00  0.00           C  
ATOM   2781  C   ILE A 268      15.166  -2.092  -4.978  1.00  0.00           C  
ATOM   2782  O   ILE A 268      15.621  -1.245  -4.199  1.00  0.00           O  
ATOM   2783  CB  ILE A 268      14.560  -1.662  -7.379  1.00  0.00           C  
ATOM   2784  CG1 ILE A 268      15.138  -1.504  -8.785  1.00  0.00           C  
ATOM   2785  CG2 ILE A 268      13.990  -0.354  -6.889  1.00  0.00           C  
ATOM   2786  CD1 ILE A 268      14.077  -1.331  -9.844  1.00  0.00           C  
ATOM   2787  H   ILE A 268      15.569  -3.980  -7.534  1.00  0.00           H  
ATOM   2788  HA  ILE A 268      16.517  -1.510  -6.531  1.00  0.00           H  
ATOM   2789  HB  ILE A 268      13.761  -2.400  -7.434  1.00  0.00           H  
ATOM   2790 1HG1 ILE A 268      15.793  -0.635  -8.808  1.00  0.00           H  
ATOM   2791 2HG1 ILE A 268      15.734  -2.385  -9.031  1.00  0.00           H  
ATOM   2792 1HG2 ILE A 268      13.211  -0.018  -7.572  1.00  0.00           H  
ATOM   2793 2HG2 ILE A 268      13.564  -0.494  -5.897  1.00  0.00           H  
ATOM   2794 3HG2 ILE A 268      14.780   0.393  -6.840  1.00  0.00           H  
ATOM   2795 1HD1 ILE A 268      14.555  -1.224 -10.819  1.00  0.00           H  
ATOM   2796 2HD1 ILE A 268      13.425  -2.205  -9.853  1.00  0.00           H  
ATOM   2797 3HD1 ILE A 268      13.489  -0.443  -9.629  1.00  0.00           H  
ATOM   2798  N   GLY A 269      14.256  -2.995  -4.624  1.00  0.00           N  
ATOM   2799  CA  GLY A 269      13.715  -3.049  -3.274  1.00  0.00           C  
ATOM   2800  C   GLY A 269      14.758  -3.481  -2.265  1.00  0.00           C  
ATOM   2801  O   GLY A 269      14.737  -3.027  -1.123  1.00  0.00           O  
ATOM   2802  H   GLY A 269      13.936  -3.662  -5.306  1.00  0.00           H  
ATOM   2803 1HA  GLY A 269      13.330  -2.067  -2.999  1.00  0.00           H  
ATOM   2804 2HA  GLY A 269      12.876  -3.741  -3.248  1.00  0.00           H  
ATOM   2805  N   PHE A 270      15.680  -4.343  -2.696  1.00  0.00           N  
ATOM   2806  CA  PHE A 270      16.782  -4.840  -1.881  1.00  0.00           C  
ATOM   2807  C   PHE A 270      17.601  -3.697  -1.341  1.00  0.00           C  
ATOM   2808  O   PHE A 270      17.746  -3.540  -0.132  1.00  0.00           O  
ATOM   2809  CB  PHE A 270      17.679  -5.776  -2.693  1.00  0.00           C  
ATOM   2810  CG  PHE A 270      18.884  -6.265  -1.939  1.00  0.00           C  
ATOM   2811  CD1 PHE A 270      18.807  -7.395  -1.138  1.00  0.00           C  
ATOM   2812  CD2 PHE A 270      20.095  -5.596  -2.029  1.00  0.00           C  
ATOM   2813  CE1 PHE A 270      19.915  -7.845  -0.445  1.00  0.00           C  
ATOM   2814  CE2 PHE A 270      21.204  -6.045  -1.338  1.00  0.00           C  
ATOM   2815  CZ  PHE A 270      21.113  -7.170  -0.545  1.00  0.00           C  
ATOM   2816  H   PHE A 270      15.628  -4.675  -3.643  1.00  0.00           H  
ATOM   2817  HA  PHE A 270      16.371  -5.401  -1.039  1.00  0.00           H  
ATOM   2818 1HB  PHE A 270      17.104  -6.644  -3.014  1.00  0.00           H  
ATOM   2819 2HB  PHE A 270      18.024  -5.263  -3.589  1.00  0.00           H  
ATOM   2820  HD1 PHE A 270      17.860  -7.929  -1.060  1.00  0.00           H  
ATOM   2821  HD2 PHE A 270      20.166  -4.706  -2.656  1.00  0.00           H  
ATOM   2822  HE1 PHE A 270      19.840  -8.734   0.181  1.00  0.00           H  
ATOM   2823  HE2 PHE A 270      22.150  -5.510  -1.418  1.00  0.00           H  
ATOM   2824  HZ  PHE A 270      21.985  -7.524   0.002  1.00  0.00           H  
ATOM   2825  N   LEU A 271      18.131  -2.898  -2.257  1.00  0.00           N  
ATOM   2826  CA  LEU A 271      18.960  -1.773  -1.872  1.00  0.00           C  
ATOM   2827  C   LEU A 271      18.181  -0.762  -1.063  1.00  0.00           C  
ATOM   2828  O   LEU A 271      18.665  -0.294  -0.035  1.00  0.00           O  
ATOM   2829  CB  LEU A 271      19.543  -1.093  -3.118  1.00  0.00           C  
ATOM   2830  CG  LEU A 271      20.595  -1.878  -3.912  1.00  0.00           C  
ATOM   2831  CD1 LEU A 271      20.904  -1.092  -5.180  1.00  0.00           C  
ATOM   2832  CD2 LEU A 271      21.839  -2.086  -3.062  1.00  0.00           C  
ATOM   2833  H   LEU A 271      17.946  -3.071  -3.231  1.00  0.00           H  
ATOM   2834  HA  LEU A 271      19.781  -2.142  -1.257  1.00  0.00           H  
ATOM   2835 1HB  LEU A 271      18.727  -0.868  -3.801  1.00  0.00           H  
ATOM   2836 2HB  LEU A 271      20.007  -0.155  -2.812  1.00  0.00           H  
ATOM   2837  HG  LEU A 271      20.194  -2.850  -4.200  1.00  0.00           H  
ATOM   2838 1HD1 LEU A 271      21.651  -1.623  -5.772  1.00  0.00           H  
ATOM   2839 2HD1 LEU A 271      19.994  -0.980  -5.769  1.00  0.00           H  
ATOM   2840 3HD1 LEU A 271      21.290  -0.110  -4.910  1.00  0.00           H  
ATOM   2841 1HD2 LEU A 271      22.581  -2.645  -3.633  1.00  0.00           H  
ATOM   2842 2HD2 LEU A 271      22.254  -1.119  -2.779  1.00  0.00           H  
ATOM   2843 3HD2 LEU A 271      21.576  -2.645  -2.165  1.00  0.00           H  
ATOM   2844  N   GLY A 272      16.957  -0.450  -1.498  1.00  0.00           N  
ATOM   2845  CA  GLY A 272      16.128   0.523  -0.794  1.00  0.00           C  
ATOM   2846  C   GLY A 272      15.907   0.117   0.656  1.00  0.00           C  
ATOM   2847  O   GLY A 272      16.030   0.938   1.563  1.00  0.00           O  
ATOM   2848  H   GLY A 272      16.596  -0.876  -2.343  1.00  0.00           H  
ATOM   2849 1HA  GLY A 272      16.606   1.503  -0.831  1.00  0.00           H  
ATOM   2850 2HA  GLY A 272      15.168   0.616  -1.299  1.00  0.00           H  
ATOM   2851  N   LEU A 273      15.594  -1.164   0.852  1.00  0.00           N  
ATOM   2852  CA  LEU A 273      15.378  -1.737   2.170  1.00  0.00           C  
ATOM   2853  C   LEU A 273      16.540  -1.545   3.105  1.00  0.00           C  
ATOM   2854  O   LEU A 273      16.373  -1.039   4.213  1.00  0.00           O  
ATOM   2855  CB  LEU A 273      15.085  -3.237   2.043  1.00  0.00           C  
ATOM   2856  CG  LEU A 273      14.990  -4.011   3.364  1.00  0.00           C  
ATOM   2857  CD1 LEU A 273      13.875  -3.423   4.218  1.00  0.00           C  
ATOM   2858  CD2 LEU A 273      14.736  -5.483   3.073  1.00  0.00           C  
ATOM   2859  H   LEU A 273      15.509  -1.769   0.054  1.00  0.00           H  
ATOM   2860  HA  LEU A 273      14.516  -1.242   2.616  1.00  0.00           H  
ATOM   2861 1HB  LEU A 273      14.141  -3.364   1.516  1.00  0.00           H  
ATOM   2862 2HB  LEU A 273      15.874  -3.696   1.446  1.00  0.00           H  
ATOM   2863  HG  LEU A 273      15.924  -3.906   3.916  1.00  0.00           H  
ATOM   2864 1HD1 LEU A 273      13.807  -3.973   5.157  1.00  0.00           H  
ATOM   2865 2HD1 LEU A 273      14.092  -2.375   4.427  1.00  0.00           H  
ATOM   2866 3HD1 LEU A 273      12.929  -3.499   3.684  1.00  0.00           H  
ATOM   2867 1HD2 LEU A 273      14.669  -6.033   4.012  1.00  0.00           H  
ATOM   2868 2HD2 LEU A 273      13.802  -5.590   2.522  1.00  0.00           H  
ATOM   2869 3HD2 LEU A 273      15.557  -5.883   2.476  1.00  0.00           H  
ATOM   2870  N   ILE A 274      17.713  -1.965   2.661  1.00  0.00           N  
ATOM   2871  CA  ILE A 274      18.893  -1.893   3.502  1.00  0.00           C  
ATOM   2872  C   ILE A 274      19.226  -0.455   3.837  1.00  0.00           C  
ATOM   2873  O   ILE A 274      19.612  -0.146   4.970  1.00  0.00           O  
ATOM   2874  CB  ILE A 274      20.101  -2.556   2.816  1.00  0.00           C  
ATOM   2875  CG1 ILE A 274      19.892  -4.069   2.713  1.00  0.00           C  
ATOM   2876  CG2 ILE A 274      21.381  -2.243   3.576  1.00  0.00           C  
ATOM   2877  CD1 ILE A 274      20.923  -4.770   1.858  1.00  0.00           C  
ATOM   2878  H   ILE A 274      17.785  -2.364   1.738  1.00  0.00           H  
ATOM   2879  HA  ILE A 274      18.692  -2.423   4.430  1.00  0.00           H  
ATOM   2880  HB  ILE A 274      20.193  -2.180   1.798  1.00  0.00           H  
ATOM   2881 1HG1 ILE A 274      19.919  -4.509   3.709  1.00  0.00           H  
ATOM   2882 2HG1 ILE A 274      18.907  -4.272   2.292  1.00  0.00           H  
ATOM   2883 1HG2 ILE A 274      22.226  -2.720   3.079  1.00  0.00           H  
ATOM   2884 2HG2 ILE A 274      21.536  -1.165   3.600  1.00  0.00           H  
ATOM   2885 3HG2 ILE A 274      21.301  -2.621   4.596  1.00  0.00           H  
ATOM   2886 1HD1 ILE A 274      20.708  -5.839   1.832  1.00  0.00           H  
ATOM   2887 2HD1 ILE A 274      20.890  -4.369   0.844  1.00  0.00           H  
ATOM   2888 3HD1 ILE A 274      21.915  -4.611   2.279  1.00  0.00           H  
ATOM   2889  N   PHE A 275      19.055   0.433   2.870  1.00  0.00           N  
ATOM   2890  CA  PHE A 275      19.304   1.840   3.101  1.00  0.00           C  
ATOM   2891  C   PHE A 275      18.431   2.369   4.230  1.00  0.00           C  
ATOM   2892  O   PHE A 275      18.907   3.074   5.116  1.00  0.00           O  
ATOM   2893  CB  PHE A 275      19.050   2.651   1.830  1.00  0.00           C  
ATOM   2894  CG  PHE A 275      19.964   2.356   0.674  1.00  0.00           C  
ATOM   2895  CD1 PHE A 275      21.021   1.465   0.794  1.00  0.00           C  
ATOM   2896  CD2 PHE A 275      19.760   2.982  -0.546  1.00  0.00           C  
ATOM   2897  CE1 PHE A 275      21.848   1.209  -0.282  1.00  0.00           C  
ATOM   2898  CE2 PHE A 275      20.585   2.727  -1.623  1.00  0.00           C  
ATOM   2899  CZ  PHE A 275      21.634   1.838  -1.490  1.00  0.00           C  
ATOM   2900  H   PHE A 275      18.751   0.136   1.952  1.00  0.00           H  
ATOM   2901  HA  PHE A 275      20.350   1.961   3.388  1.00  0.00           H  
ATOM   2902 1HB  PHE A 275      18.029   2.470   1.493  1.00  0.00           H  
ATOM   2903 2HB  PHE A 275      19.144   3.711   2.060  1.00  0.00           H  
ATOM   2904  HD1 PHE A 275      21.188   0.968   1.749  1.00  0.00           H  
ATOM   2905  HD2 PHE A 275      18.932   3.684  -0.650  1.00  0.00           H  
ATOM   2906  HE1 PHE A 275      22.676   0.507  -0.180  1.00  0.00           H  
ATOM   2907  HE2 PHE A 275      20.412   3.226  -2.576  1.00  0.00           H  
ATOM   2908  HZ  PHE A 275      22.288   1.635  -2.336  1.00  0.00           H  
ATOM   2909  N   SER A 276      17.148   2.011   4.188  1.00  0.00           N  
ATOM   2910  CA  SER A 276      16.189   2.446   5.189  1.00  0.00           C  
ATOM   2911  C   SER A 276      16.538   1.897   6.548  1.00  0.00           C  
ATOM   2912  O   SER A 276      16.764   2.647   7.493  1.00  0.00           O  
ATOM   2913  CB  SER A 276      14.791   2.006   4.802  1.00  0.00           C  
ATOM   2914  OG  SER A 276      13.853   2.427   5.754  1.00  0.00           O  
ATOM   2915  H   SER A 276      16.820   1.431   3.431  1.00  0.00           H  
ATOM   2916  HA  SER A 276      16.211   3.535   5.244  1.00  0.00           H  
ATOM   2917 1HB  SER A 276      14.532   2.418   3.828  1.00  0.00           H  
ATOM   2918 2HB  SER A 276      14.762   0.920   4.715  1.00  0.00           H  
ATOM   2919  HG  SER A 276      13.000   2.113   5.443  1.00  0.00           H  
ATOM   2920  N   SER A 277      16.573   0.574   6.625  1.00  0.00           N  
ATOM   2921  CA  SER A 277      16.892  -0.157   7.835  1.00  0.00           C  
ATOM   2922  C   SER A 277      17.959   0.514   8.678  1.00  0.00           C  
ATOM   2923  O   SER A 277      17.708   0.875   9.827  1.00  0.00           O  
ATOM   2924  CB  SER A 277      17.343  -1.554   7.453  1.00  0.00           C  
ATOM   2925  OG  SER A 277      18.491  -1.467   6.656  1.00  0.00           O  
ATOM   2926  H   SER A 277      16.383   0.037   5.796  1.00  0.00           H  
ATOM   2927  HA  SER A 277      15.990  -0.216   8.445  1.00  0.00           H  
ATOM   2928 1HB  SER A 277      17.545  -2.131   8.352  1.00  0.00           H  
ATOM   2929 2HB  SER A 277      16.548  -2.066   6.914  1.00  0.00           H  
ATOM   2930  HG  SER A 277      18.892  -2.338   6.625  1.00  0.00           H  
ATOM   2931  N   TYR A 278      19.153   0.637   8.113  1.00  0.00           N  
ATOM   2932  CA  TYR A 278      20.298   1.156   8.840  1.00  0.00           C  
ATOM   2933  C   TYR A 278      20.206   2.636   9.139  1.00  0.00           C  
ATOM   2934  O   TYR A 278      20.593   3.068  10.217  1.00  0.00           O  
ATOM   2935  CB  TYR A 278      21.591   0.900   8.081  1.00  0.00           C  
ATOM   2936  CG  TYR A 278      22.854   1.160   8.879  1.00  0.00           C  
ATOM   2937  CD1 TYR A 278      23.265   0.226   9.819  1.00  0.00           C  
ATOM   2938  CD2 TYR A 278      23.605   2.305   8.684  1.00  0.00           C  
ATOM   2939  CE1 TYR A 278      24.419   0.436  10.555  1.00  0.00           C  
ATOM   2940  CE2 TYR A 278      24.757   2.513   9.422  1.00  0.00           C  
ATOM   2941  CZ  TYR A 278      25.169   1.590  10.353  1.00  0.00           C  
ATOM   2942  OH  TYR A 278      26.316   1.798  11.093  1.00  0.00           O  
ATOM   2943  H   TYR A 278      19.282   0.325   7.156  1.00  0.00           H  
ATOM   2944  HA  TYR A 278      20.345   0.646   9.801  1.00  0.00           H  
ATOM   2945 1HB  TYR A 278      21.621  -0.135   7.740  1.00  0.00           H  
ATOM   2946 2HB  TYR A 278      21.612   1.541   7.203  1.00  0.00           H  
ATOM   2947  HD1 TYR A 278      22.681  -0.679   9.977  1.00  0.00           H  
ATOM   2948  HD2 TYR A 278      23.290   3.044   7.950  1.00  0.00           H  
ATOM   2949  HE1 TYR A 278      24.735  -0.305  11.288  1.00  0.00           H  
ATOM   2950  HE2 TYR A 278      25.347   3.416   9.262  1.00  0.00           H  
ATOM   2951  HH  TYR A 278      26.600   2.713  11.013  1.00  0.00           H  
ATOM   2952  N   PHE A 279      19.743   3.429   8.180  1.00  0.00           N  
ATOM   2953  CA  PHE A 279      19.760   4.869   8.382  1.00  0.00           C  
ATOM   2954  C   PHE A 279      18.785   5.228   9.489  1.00  0.00           C  
ATOM   2955  O   PHE A 279      19.085   6.070  10.337  1.00  0.00           O  
ATOM   2956  CB  PHE A 279      19.422   5.555   7.063  1.00  0.00           C  
ATOM   2957  CG  PHE A 279      19.801   6.997   7.001  1.00  0.00           C  
ATOM   2958  CD1 PHE A 279      21.031   7.399   7.499  1.00  0.00           C  
ATOM   2959  CD2 PHE A 279      18.974   7.954   6.445  1.00  0.00           C  
ATOM   2960  CE1 PHE A 279      21.422   8.722   7.449  1.00  0.00           C  
ATOM   2961  CE2 PHE A 279      19.357   9.279   6.391  1.00  0.00           C  
ATOM   2962  CZ  PHE A 279      20.583   9.666   6.895  1.00  0.00           C  
ATOM   2963  H   PHE A 279      19.403   3.062   7.305  1.00  0.00           H  
ATOM   2964  HA  PHE A 279      20.766   5.171   8.675  1.00  0.00           H  
ATOM   2965 1HB  PHE A 279      19.935   5.044   6.253  1.00  0.00           H  
ATOM   2966 2HB  PHE A 279      18.350   5.481   6.879  1.00  0.00           H  
ATOM   2967  HD1 PHE A 279      21.693   6.654   7.935  1.00  0.00           H  
ATOM   2968  HD2 PHE A 279      18.004   7.654   6.046  1.00  0.00           H  
ATOM   2969  HE1 PHE A 279      22.393   9.021   7.846  1.00  0.00           H  
ATOM   2970  HE2 PHE A 279      18.692  10.021   5.951  1.00  0.00           H  
ATOM   2971  HZ  PHE A 279      20.886  10.711   6.852  1.00  0.00           H  
ATOM   2972  N   VAL A 280      17.635   4.557   9.510  1.00  0.00           N  
ATOM   2973  CA  VAL A 280      16.684   4.730  10.590  1.00  0.00           C  
ATOM   2974  C   VAL A 280      17.305   4.253  11.892  1.00  0.00           C  
ATOM   2975  O   VAL A 280      17.259   4.951  12.896  1.00  0.00           O  
ATOM   2976  CB  VAL A 280      15.377   3.953  10.338  1.00  0.00           C  
ATOM   2977  CG1 VAL A 280      14.507   4.005  11.585  1.00  0.00           C  
ATOM   2978  CG2 VAL A 280      14.633   4.517   9.138  1.00  0.00           C  
ATOM   2979  H   VAL A 280      17.425   3.899   8.780  1.00  0.00           H  
ATOM   2980  HA  VAL A 280      16.431   5.786  10.669  1.00  0.00           H  
ATOM   2981  HB  VAL A 280      15.610   2.905  10.146  1.00  0.00           H  
ATOM   2982 1HG1 VAL A 280      13.583   3.454  11.407  1.00  0.00           H  
ATOM   2983 2HG1 VAL A 280      15.043   3.553  12.420  1.00  0.00           H  
ATOM   2984 3HG1 VAL A 280      14.270   5.042  11.821  1.00  0.00           H  
ATOM   2985 1HG2 VAL A 280      13.714   3.951   8.979  1.00  0.00           H  
ATOM   2986 2HG2 VAL A 280      14.390   5.562   9.324  1.00  0.00           H  
ATOM   2987 3HG2 VAL A 280      15.261   4.440   8.250  1.00  0.00           H  
ATOM   2988  N   TYR A 281      17.913   3.057  11.839  1.00  0.00           N  
ATOM   2989  CA  TYR A 281      18.575   2.409  12.968  1.00  0.00           C  
ATOM   2990  C   TYR A 281      19.565   3.322  13.648  1.00  0.00           C  
ATOM   2991  O   TYR A 281      19.649   3.337  14.873  1.00  0.00           O  
ATOM   2992  CB  TYR A 281      19.270   1.139  12.472  1.00  0.00           C  
ATOM   2993  CG  TYR A 281      19.994   0.315  13.514  1.00  0.00           C  
ATOM   2994  CD1 TYR A 281      19.334  -0.054  14.677  1.00  0.00           C  
ATOM   2995  CD2 TYR A 281      21.310  -0.070  13.306  1.00  0.00           C  
ATOM   2996  CE1 TYR A 281      19.995  -0.807  15.628  1.00  0.00           C  
ATOM   2997  CE2 TYR A 281      21.960  -0.822  14.265  1.00  0.00           C  
ATOM   2998  CZ  TYR A 281      21.317  -1.196  15.427  1.00  0.00           C  
ATOM   2999  OH  TYR A 281      21.975  -1.945  16.375  1.00  0.00           O  
ATOM   3000  H   TYR A 281      17.917   2.550  10.967  1.00  0.00           H  
ATOM   3001  HA  TYR A 281      17.819   2.143  13.706  1.00  0.00           H  
ATOM   3002 1HB  TYR A 281      18.530   0.487  12.007  1.00  0.00           H  
ATOM   3003 2HB  TYR A 281      20.004   1.402  11.712  1.00  0.00           H  
ATOM   3004  HD1 TYR A 281      18.300   0.251  14.836  1.00  0.00           H  
ATOM   3005  HD2 TYR A 281      21.827   0.221  12.393  1.00  0.00           H  
ATOM   3006  HE1 TYR A 281      19.465  -1.088  16.537  1.00  0.00           H  
ATOM   3007  HE2 TYR A 281      22.996  -1.118  14.093  1.00  0.00           H  
ATOM   3008  HH  TYR A 281      21.368  -2.150  17.090  1.00  0.00           H  
ATOM   3009  N   LEU A 282      20.314   4.091  12.862  1.00  0.00           N  
ATOM   3010  CA  LEU A 282      21.253   5.040  13.427  1.00  0.00           C  
ATOM   3011  C   LEU A 282      20.547   6.054  14.298  1.00  0.00           C  
ATOM   3012  O   LEU A 282      20.891   6.245  15.468  1.00  0.00           O  
ATOM   3013  CB  LEU A 282      22.013   5.762  12.308  1.00  0.00           C  
ATOM   3014  CG  LEU A 282      23.037   4.918  11.534  1.00  0.00           C  
ATOM   3015  CD1 LEU A 282      23.507   5.733  10.338  1.00  0.00           C  
ATOM   3016  CD2 LEU A 282      24.175   4.560  12.477  1.00  0.00           C  
ATOM   3017  H   LEU A 282      20.219   4.025  11.863  1.00  0.00           H  
ATOM   3018  HA  LEU A 282      21.968   4.497  14.044  1.00  0.00           H  
ATOM   3019 1HB  LEU A 282      21.294   6.143  11.587  1.00  0.00           H  
ATOM   3020 2HB  LEU A 282      22.549   6.608  12.739  1.00  0.00           H  
ATOM   3021  HG  LEU A 282      22.569   4.006  11.162  1.00  0.00           H  
ATOM   3022 1HD1 LEU A 282      24.238   5.166   9.759  1.00  0.00           H  
ATOM   3023 2HD1 LEU A 282      22.651   5.966   9.705  1.00  0.00           H  
ATOM   3024 3HD1 LEU A 282      23.969   6.657  10.685  1.00  0.00           H  
ATOM   3025 1HD2 LEU A 282      24.914   3.958  11.946  1.00  0.00           H  
ATOM   3026 2HD2 LEU A 282      24.647   5.473  12.841  1.00  0.00           H  
ATOM   3027 3HD2 LEU A 282      23.784   3.991  13.321  1.00  0.00           H  
ATOM   3028  N   ALA A 283      19.510   6.668  13.734  1.00  0.00           N  
ATOM   3029  CA  ALA A 283      18.722   7.657  14.467  1.00  0.00           C  
ATOM   3030  C   ALA A 283      18.057   7.028  15.687  1.00  0.00           C  
ATOM   3031  O   ALA A 283      17.820   7.688  16.697  1.00  0.00           O  
ATOM   3032  CB  ALA A 283      17.670   8.263  13.555  1.00  0.00           C  
ATOM   3033  H   ALA A 283      19.275   6.458  12.771  1.00  0.00           H  
ATOM   3034  HA  ALA A 283      19.395   8.437  14.818  1.00  0.00           H  
ATOM   3035 1HB  ALA A 283      17.105   9.015  14.105  1.00  0.00           H  
ATOM   3036 2HB  ALA A 283      18.158   8.728  12.700  1.00  0.00           H  
ATOM   3037 3HB  ALA A 283      16.993   7.485  13.212  1.00  0.00           H  
ATOM   3038  N   GLU A 284      17.730   5.751  15.559  1.00  0.00           N  
ATOM   3039  CA  GLU A 284      17.004   5.022  16.564  1.00  0.00           C  
ATOM   3040  C   GLU A 284      17.822   4.114  17.451  1.00  0.00           C  
ATOM   3041  O   GLU A 284      17.241   3.337  18.205  1.00  0.00           O  
ATOM   3042  CB  GLU A 284      15.965   4.197  15.863  1.00  0.00           C  
ATOM   3043  CG  GLU A 284      14.960   5.000  15.091  1.00  0.00           C  
ATOM   3044  CD  GLU A 284      14.027   5.721  15.991  1.00  0.00           C  
ATOM   3045  OE1 GLU A 284      13.441   5.069  16.817  1.00  0.00           O  
ATOM   3046  OE2 GLU A 284      13.880   6.908  15.878  1.00  0.00           O  
ATOM   3047  H   GLU A 284      17.946   5.275  14.698  1.00  0.00           H  
ATOM   3048  HA  GLU A 284      16.551   5.757  17.231  1.00  0.00           H  
ATOM   3049 1HB  GLU A 284      16.447   3.505  15.171  1.00  0.00           H  
ATOM   3050 2HB  GLU A 284      15.427   3.615  16.608  1.00  0.00           H  
ATOM   3051 1HG  GLU A 284      15.471   5.725  14.461  1.00  0.00           H  
ATOM   3052 2HG  GLU A 284      14.388   4.331  14.452  1.00  0.00           H  
ATOM   3053  N   LYS A 285      19.153   4.180  17.387  1.00  0.00           N  
ATOM   3054  CA  LYS A 285      19.989   3.253  18.146  1.00  0.00           C  
ATOM   3055  C   LYS A 285      19.562   3.057  19.598  1.00  0.00           C  
ATOM   3056  O   LYS A 285      19.429   1.922  20.056  1.00  0.00           O  
ATOM   3057  CB  LYS A 285      21.452   3.688  18.135  1.00  0.00           C  
ATOM   3058  CG  LYS A 285      22.376   2.690  18.823  1.00  0.00           C  
ATOM   3059  CD  LYS A 285      23.840   3.089  18.720  1.00  0.00           C  
ATOM   3060  CE  LYS A 285      24.215   4.161  19.741  1.00  0.00           C  
ATOM   3061  NZ  LYS A 285      24.302   3.619  21.127  1.00  0.00           N  
ATOM   3062  H   LYS A 285      19.607   4.855  16.780  1.00  0.00           H  
ATOM   3063  HA  LYS A 285      19.915   2.274  17.671  1.00  0.00           H  
ATOM   3064 1HB  LYS A 285      21.790   3.815  17.106  1.00  0.00           H  
ATOM   3065 2HB  LYS A 285      21.553   4.650  18.633  1.00  0.00           H  
ATOM   3066 1HG  LYS A 285      22.104   2.605  19.871  1.00  0.00           H  
ATOM   3067 2HG  LYS A 285      22.251   1.711  18.357  1.00  0.00           H  
ATOM   3068 1HD  LYS A 285      24.468   2.214  18.885  1.00  0.00           H  
ATOM   3069 2HD  LYS A 285      24.043   3.475  17.719  1.00  0.00           H  
ATOM   3070 1HE  LYS A 285      25.183   4.579  19.467  1.00  0.00           H  
ATOM   3071 2HE  LYS A 285      23.472   4.957  19.719  1.00  0.00           H  
ATOM   3072 1HZ  LYS A 285      24.569   4.367  21.754  1.00  0.00           H  
ATOM   3073 2HZ  LYS A 285      23.410   3.249  21.419  1.00  0.00           H  
ATOM   3074 3HZ  LYS A 285      25.003   2.892  21.164  1.00  0.00           H  
ATOM   3075  N   ASP A 286      19.365   4.148  20.332  1.00  0.00           N  
ATOM   3076  CA  ASP A 286      18.973   4.064  21.731  1.00  0.00           C  
ATOM   3077  C   ASP A 286      17.548   4.564  21.953  1.00  0.00           C  
ATOM   3078  O   ASP A 286      17.177   4.941  23.066  1.00  0.00           O  
ATOM   3079  CB  ASP A 286      19.916   4.893  22.603  1.00  0.00           C  
ATOM   3080  CG  ASP A 286      21.367   4.438  22.534  1.00  0.00           C  
ATOM   3081  OD1 ASP A 286      21.621   3.304  22.210  1.00  0.00           O  
ATOM   3082  OD2 ASP A 286      22.221   5.251  22.799  1.00  0.00           O  
ATOM   3083  H   ASP A 286      19.489   5.056  19.911  1.00  0.00           H  
ATOM   3084  HA  ASP A 286      19.012   3.019  22.043  1.00  0.00           H  
ATOM   3085 1HB  ASP A 286      19.869   5.937  22.295  1.00  0.00           H  
ATOM   3086 2HB  ASP A 286      19.588   4.844  23.641  1.00  0.00           H  
ATOM   3087  N   ALA A 287      16.768   4.623  20.876  1.00  0.00           N  
ATOM   3088  CA  ALA A 287      15.439   5.217  20.912  1.00  0.00           C  
ATOM   3089  C   ALA A 287      14.424   4.420  21.703  1.00  0.00           C  
ATOM   3090  O   ALA A 287      13.686   3.603  21.145  1.00  0.00           O  
ATOM   3091  CB  ALA A 287      14.925   5.399  19.497  1.00  0.00           C  
ATOM   3092  H   ALA A 287      17.108   4.280  19.990  1.00  0.00           H  
ATOM   3093  HA  ALA A 287      15.519   6.188  21.403  1.00  0.00           H  
ATOM   3094 1HB  ALA A 287      13.942   5.870  19.524  1.00  0.00           H  
ATOM   3095 2HB  ALA A 287      15.619   6.035  18.951  1.00  0.00           H  
ATOM   3096 3HB  ALA A 287      14.847   4.429  19.011  1.00  0.00           H  
ATOM   3097  N   VAL A 288      14.361   4.688  22.996  1.00  0.00           N  
ATOM   3098  CA  VAL A 288      13.339   4.091  23.828  1.00  0.00           C  
ATOM   3099  C   VAL A 288      11.971   4.630  23.463  1.00  0.00           C  
ATOM   3100  O   VAL A 288      11.831   5.809  23.145  1.00  0.00           O  
ATOM   3101  CB  VAL A 288      13.608   4.363  25.321  1.00  0.00           C  
ATOM   3102  CG1 VAL A 288      14.926   3.741  25.759  1.00  0.00           C  
ATOM   3103  CG2 VAL A 288      13.608   5.865  25.557  1.00  0.00           C  
ATOM   3104  H   VAL A 288      15.029   5.336  23.387  1.00  0.00           H  
ATOM   3105  HA  VAL A 288      13.350   3.012  23.667  1.00  0.00           H  
ATOM   3106  HB  VAL A 288      12.828   3.895  25.921  1.00  0.00           H  
ATOM   3107 1HG1 VAL A 288      15.093   3.948  26.816  1.00  0.00           H  
ATOM   3108 2HG1 VAL A 288      14.883   2.665  25.599  1.00  0.00           H  
ATOM   3109 3HG1 VAL A 288      15.742   4.168  25.176  1.00  0.00           H  
ATOM   3110 1HG2 VAL A 288      13.797   6.067  26.611  1.00  0.00           H  
ATOM   3111 2HG2 VAL A 288      14.387   6.329  24.952  1.00  0.00           H  
ATOM   3112 3HG2 VAL A 288      12.638   6.277  25.277  1.00  0.00           H  
ATOM   3113  N   ASN A 289      10.956   3.790  23.556  1.00  0.00           N  
ATOM   3114  CA  ASN A 289       9.599   4.238  23.327  1.00  0.00           C  
ATOM   3115  C   ASN A 289       8.967   4.639  24.646  1.00  0.00           C  
ATOM   3116  O   ASN A 289       9.658   4.769  25.654  1.00  0.00           O  
ATOM   3117  CB  ASN A 289       8.791   3.169  22.631  1.00  0.00           C  
ATOM   3118  CG  ASN A 289       8.574   1.953  23.473  1.00  0.00           C  
ATOM   3119  OD1 ASN A 289       8.779   1.997  24.690  1.00  0.00           O  
ATOM   3120  ND2 ASN A 289       8.157   0.879  22.857  1.00  0.00           N  
ATOM   3121  H   ASN A 289      11.129   2.828  23.797  1.00  0.00           H  
ATOM   3122  HA  ASN A 289       9.622   5.114  22.682  1.00  0.00           H  
ATOM   3123 1HB  ASN A 289       7.821   3.569  22.334  1.00  0.00           H  
ATOM   3124 2HB  ASN A 289       9.312   2.871  21.722  1.00  0.00           H  
ATOM   3125 1HD2 ASN A 289       7.993   0.040  23.371  1.00  0.00           H  
ATOM   3126 2HD2 ASN A 289       8.003   0.905  21.869  1.00  0.00           H  
ATOM   3127  N   GLU A 290       7.654   4.839  24.647  1.00  0.00           N  
ATOM   3128  CA  GLU A 290       6.921   5.254  25.839  1.00  0.00           C  
ATOM   3129  C   GLU A 290       7.017   4.266  27.012  1.00  0.00           C  
ATOM   3130  O   GLU A 290       6.837   4.656  28.162  1.00  0.00           O  
ATOM   3131  CB  GLU A 290       5.449   5.472  25.482  1.00  0.00           C  
ATOM   3132  CG  GLU A 290       5.204   6.644  24.543  1.00  0.00           C  
ATOM   3133  CD  GLU A 290       5.433   6.309  23.095  1.00  0.00           C  
ATOM   3134  OE1 GLU A 290       5.864   5.217  22.817  1.00  0.00           O  
ATOM   3135  OE2 GLU A 290       5.173   7.149  22.264  1.00  0.00           O  
ATOM   3136  H   GLU A 290       7.143   4.726  23.783  1.00  0.00           H  
ATOM   3137  HA  GLU A 290       7.352   6.192  26.188  1.00  0.00           H  
ATOM   3138 1HB  GLU A 290       5.049   4.572  25.010  1.00  0.00           H  
ATOM   3139 2HB  GLU A 290       4.875   5.644  26.391  1.00  0.00           H  
ATOM   3140 1HG  GLU A 290       4.174   6.978  24.665  1.00  0.00           H  
ATOM   3141 2HG  GLU A 290       5.862   7.464  24.825  1.00  0.00           H  
ATOM   3142  N   SER A 291       7.300   2.997  26.727  1.00  0.00           N  
ATOM   3143  CA  SER A 291       7.440   1.977  27.753  1.00  0.00           C  
ATOM   3144  C   SER A 291       8.885   1.846  28.218  1.00  0.00           C  
ATOM   3145  O   SER A 291       9.181   1.069  29.127  1.00  0.00           O  
ATOM   3146  CB  SER A 291       6.972   0.632  27.243  1.00  0.00           C  
ATOM   3147  OG  SER A 291       7.848   0.117  26.284  1.00  0.00           O  
ATOM   3148  H   SER A 291       7.462   2.726  25.776  1.00  0.00           H  
ATOM   3149  HA  SER A 291       6.830   2.261  28.610  1.00  0.00           H  
ATOM   3150 1HB  SER A 291       6.887  -0.069  28.076  1.00  0.00           H  
ATOM   3151 2HB  SER A 291       5.982   0.744  26.806  1.00  0.00           H  
ATOM   3152  HG  SER A 291       8.093   0.849  25.718  1.00  0.00           H  
ATOM   3153  N   GLY A 292       9.790   2.593  27.583  1.00  0.00           N  
ATOM   3154  CA  GLY A 292      11.209   2.508  27.894  1.00  0.00           C  
ATOM   3155  C   GLY A 292      11.866   1.395  27.088  1.00  0.00           C  
ATOM   3156  O   GLY A 292      12.949   0.927  27.438  1.00  0.00           O  
ATOM   3157  H   GLY A 292       9.507   3.251  26.877  1.00  0.00           H  
ATOM   3158 1HA  GLY A 292      11.689   3.462  27.675  1.00  0.00           H  
ATOM   3159 2HA  GLY A 292      11.341   2.321  28.958  1.00  0.00           H  
ATOM   3160  N   ARG A 293      11.213   0.966  26.012  1.00  0.00           N  
ATOM   3161  CA  ARG A 293      11.737  -0.121  25.197  1.00  0.00           C  
ATOM   3162  C   ARG A 293      12.465   0.373  23.963  1.00  0.00           C  
ATOM   3163  O   ARG A 293      11.900   1.085  23.134  1.00  0.00           O  
ATOM   3164  CB  ARG A 293      10.617  -1.057  24.760  1.00  0.00           C  
ATOM   3165  CG  ARG A 293      11.044  -2.207  23.864  1.00  0.00           C  
ATOM   3166  CD  ARG A 293       9.952  -3.197  23.675  1.00  0.00           C  
ATOM   3167  NE  ARG A 293       8.788  -2.646  23.006  1.00  0.00           N  
ATOM   3168  CZ  ARG A 293       8.587  -2.625  21.672  1.00  0.00           C  
ATOM   3169  NH1 ARG A 293       9.486  -3.134  20.859  1.00  0.00           N  
ATOM   3170  NH2 ARG A 293       7.482  -2.093  21.186  1.00  0.00           N  
ATOM   3171  H   ARG A 293      10.322   1.367  25.748  1.00  0.00           H  
ATOM   3172  HA  ARG A 293      12.447  -0.687  25.801  1.00  0.00           H  
ATOM   3173 1HB  ARG A 293      10.143  -1.489  25.640  1.00  0.00           H  
ATOM   3174 2HB  ARG A 293       9.856  -0.491  24.223  1.00  0.00           H  
ATOM   3175 1HG  ARG A 293      11.324  -1.820  22.884  1.00  0.00           H  
ATOM   3176 2HG  ARG A 293      11.897  -2.720  24.310  1.00  0.00           H  
ATOM   3177 1HD  ARG A 293      10.321  -4.026  23.069  1.00  0.00           H  
ATOM   3178 2HD  ARG A 293       9.632  -3.568  24.648  1.00  0.00           H  
ATOM   3179  HE  ARG A 293       8.067  -2.243  23.591  1.00  0.00           H  
ATOM   3180 1HH1 ARG A 293      10.331  -3.541  21.231  1.00  0.00           H  
ATOM   3181 2HH1 ARG A 293       9.332  -3.115  19.861  1.00  0.00           H  
ATOM   3182 1HH2 ARG A 293       6.791  -1.703  21.814  1.00  0.00           H  
ATOM   3183 2HH2 ARG A 293       7.320  -2.072  20.189  1.00  0.00           H  
ATOM   3184  N   VAL A 294      13.732  -0.017  23.827  1.00  0.00           N  
ATOM   3185  CA  VAL A 294      14.460   0.381  22.626  1.00  0.00           C  
ATOM   3186  C   VAL A 294      14.015  -0.515  21.486  1.00  0.00           C  
ATOM   3187  O   VAL A 294      14.528  -1.622  21.301  1.00  0.00           O  
ATOM   3188  CB  VAL A 294      15.982   0.260  22.828  1.00  0.00           C  
ATOM   3189  CG1 VAL A 294      16.721   0.657  21.559  1.00  0.00           C  
ATOM   3190  CG2 VAL A 294      16.419   1.126  24.000  1.00  0.00           C  
ATOM   3191  H   VAL A 294      14.176  -0.588  24.531  1.00  0.00           H  
ATOM   3192  HA  VAL A 294      14.233   1.424  22.400  1.00  0.00           H  
ATOM   3193  HB  VAL A 294      16.230  -0.781  23.032  1.00  0.00           H  
ATOM   3194 1HG1 VAL A 294      17.796   0.565  21.720  1.00  0.00           H  
ATOM   3195 2HG1 VAL A 294      16.420   0.002  20.742  1.00  0.00           H  
ATOM   3196 3HG1 VAL A 294      16.480   1.689  21.306  1.00  0.00           H  
ATOM   3197 1HG2 VAL A 294      17.495   1.035  24.138  1.00  0.00           H  
ATOM   3198 2HG2 VAL A 294      16.165   2.167  23.798  1.00  0.00           H  
ATOM   3199 3HG2 VAL A 294      15.908   0.797  24.906  1.00  0.00           H  
ATOM   3200  N   GLU A 295      13.053  -0.007  20.723  1.00  0.00           N  
ATOM   3201  CA  GLU A 295      12.457  -0.731  19.604  1.00  0.00           C  
ATOM   3202  C   GLU A 295      13.511  -1.115  18.563  1.00  0.00           C  
ATOM   3203  O   GLU A 295      13.502  -2.222  18.023  1.00  0.00           O  
ATOM   3204  CB  GLU A 295      11.379   0.158  18.983  1.00  0.00           C  
ATOM   3205  CG  GLU A 295      10.164   0.326  19.885  1.00  0.00           C  
ATOM   3206  CD  GLU A 295       9.186   1.374  19.433  1.00  0.00           C  
ATOM   3207  OE1 GLU A 295       9.500   2.144  18.557  1.00  0.00           O  
ATOM   3208  OE2 GLU A 295       8.105   1.406  19.971  1.00  0.00           O  
ATOM   3209  H   GLU A 295      12.697   0.904  20.972  1.00  0.00           H  
ATOM   3210  HA  GLU A 295      12.007  -1.649  19.979  1.00  0.00           H  
ATOM   3211 1HB  GLU A 295      11.791   1.145  18.770  1.00  0.00           H  
ATOM   3212 2HB  GLU A 295      11.050  -0.268  18.036  1.00  0.00           H  
ATOM   3213 1HG  GLU A 295       9.640  -0.627  19.939  1.00  0.00           H  
ATOM   3214 2HG  GLU A 295      10.507   0.584  20.887  1.00  0.00           H  
ATOM   3215  N   PHE A 296      14.440  -0.210  18.308  1.00  0.00           N  
ATOM   3216  CA  PHE A 296      15.502  -0.460  17.356  1.00  0.00           C  
ATOM   3217  C   PHE A 296      16.796  -0.819  18.048  1.00  0.00           C  
ATOM   3218  O   PHE A 296      17.763  -0.059  17.987  1.00  0.00           O  
ATOM   3219  CB  PHE A 296      15.690   0.785  16.489  1.00  0.00           C  
ATOM   3220  CG  PHE A 296      14.478   1.144  15.678  1.00  0.00           C  
ATOM   3221  CD1 PHE A 296      13.373   1.716  16.290  1.00  0.00           C  
ATOM   3222  CD2 PHE A 296      14.437   0.913  14.321  1.00  0.00           C  
ATOM   3223  CE1 PHE A 296      12.252   2.049  15.553  1.00  0.00           C  
ATOM   3224  CE2 PHE A 296      13.324   1.243  13.573  1.00  0.00           C  
ATOM   3225  CZ  PHE A 296      12.231   1.812  14.195  1.00  0.00           C  
ATOM   3226  H   PHE A 296      14.424   0.669  18.804  1.00  0.00           H  
ATOM   3227  HA  PHE A 296      15.213  -1.299  16.720  1.00  0.00           H  
ATOM   3228 1HB  PHE A 296      15.940   1.628  17.133  1.00  0.00           H  
ATOM   3229 2HB  PHE A 296      16.523   0.636  15.803  1.00  0.00           H  
ATOM   3230  HD1 PHE A 296      13.396   1.903  17.364  1.00  0.00           H  
ATOM   3231  HD2 PHE A 296      15.305   0.463  13.837  1.00  0.00           H  
ATOM   3232  HE1 PHE A 296      11.389   2.498  16.046  1.00  0.00           H  
ATOM   3233  HE2 PHE A 296      13.308   1.055  12.501  1.00  0.00           H  
ATOM   3234  HZ  PHE A 296      11.349   2.072  13.610  1.00  0.00           H  
ATOM   3235  N   GLY A 297      16.808  -1.950  18.739  1.00  0.00           N  
ATOM   3236  CA  GLY A 297      17.995  -2.388  19.453  1.00  0.00           C  
ATOM   3237  C   GLY A 297      19.028  -2.883  18.468  1.00  0.00           C  
ATOM   3238  O   GLY A 297      20.139  -2.352  18.382  1.00  0.00           O  
ATOM   3239  H   GLY A 297      15.978  -2.519  18.773  1.00  0.00           H  
ATOM   3240 1HA  GLY A 297      18.397  -1.565  20.042  1.00  0.00           H  
ATOM   3241 2HA  GLY A 297      17.731  -3.180  20.156  1.00  0.00           H  
ATOM   3242  N   SER A 298      18.639  -3.914  17.724  1.00  0.00           N  
ATOM   3243  CA  SER A 298      19.483  -4.499  16.709  1.00  0.00           C  
ATOM   3244  C   SER A 298      19.153  -4.012  15.323  1.00  0.00           C  
ATOM   3245  O   SER A 298      18.091  -3.435  15.082  1.00  0.00           O  
ATOM   3246  CB  SER A 298      19.364  -6.010  16.752  1.00  0.00           C  
ATOM   3247  OG  SER A 298      18.086  -6.425  16.354  1.00  0.00           O  
ATOM   3248  H   SER A 298      17.719  -4.311  17.866  1.00  0.00           H  
ATOM   3249  HA  SER A 298      20.516  -4.217  16.918  1.00  0.00           H  
ATOM   3250 1HB  SER A 298      20.114  -6.453  16.097  1.00  0.00           H  
ATOM   3251 2HB  SER A 298      19.565  -6.362  17.763  1.00  0.00           H  
ATOM   3252  HG  SER A 298      17.473  -6.020  16.971  1.00  0.00           H  
ATOM   3253  N   TYR A 299      20.064  -4.294  14.399  1.00  0.00           N  
ATOM   3254  CA  TYR A 299      19.813  -4.017  13.005  1.00  0.00           C  
ATOM   3255  C   TYR A 299      18.615  -4.805  12.561  1.00  0.00           C  
ATOM   3256  O   TYR A 299      17.791  -4.281  11.824  1.00  0.00           O  
ATOM   3257  CB  TYR A 299      21.033  -4.355  12.145  1.00  0.00           C  
ATOM   3258  CG  TYR A 299      20.795  -4.197  10.659  1.00  0.00           C  
ATOM   3259  CD1 TYR A 299      20.813  -2.934  10.084  1.00  0.00           C  
ATOM   3260  CD2 TYR A 299      20.559  -5.314   9.872  1.00  0.00           C  
ATOM   3261  CE1 TYR A 299      20.595  -2.790   8.727  1.00  0.00           C  
ATOM   3262  CE2 TYR A 299      20.341  -5.170   8.516  1.00  0.00           C  
ATOM   3263  CZ  TYR A 299      20.359  -3.914   7.944  1.00  0.00           C  
ATOM   3264  OH  TYR A 299      20.143  -3.771   6.592  1.00  0.00           O  
ATOM   3265  H   TYR A 299      20.922  -4.750  14.668  1.00  0.00           H  
ATOM   3266  HA  TYR A 299      19.597  -2.955  12.890  1.00  0.00           H  
ATOM   3267 1HB  TYR A 299      21.866  -3.710  12.426  1.00  0.00           H  
ATOM   3268 2HB  TYR A 299      21.337  -5.384  12.333  1.00  0.00           H  
ATOM   3269  HD1 TYR A 299      20.998  -2.056  10.703  1.00  0.00           H  
ATOM   3270  HD2 TYR A 299      20.544  -6.306  10.324  1.00  0.00           H  
ATOM   3271  HE1 TYR A 299      20.609  -1.799   8.276  1.00  0.00           H  
ATOM   3272  HE2 TYR A 299      20.155  -6.048   7.897  1.00  0.00           H  
ATOM   3273  HH  TYR A 299      19.997  -4.634   6.199  1.00  0.00           H  
ATOM   3274  N   ALA A 300      18.532  -6.066  12.988  1.00  0.00           N  
ATOM   3275  CA  ALA A 300      17.431  -6.957  12.673  1.00  0.00           C  
ATOM   3276  C   ALA A 300      16.103  -6.352  13.062  1.00  0.00           C  
ATOM   3277  O   ALA A 300      15.150  -6.393  12.291  1.00  0.00           O  
ATOM   3278  CB  ALA A 300      17.619  -8.299  13.364  1.00  0.00           C  
ATOM   3279  H   ALA A 300      19.265  -6.416  13.590  1.00  0.00           H  
ATOM   3280  HA  ALA A 300      17.413  -7.120  11.594  1.00  0.00           H  
ATOM   3281 1HB  ALA A 300      16.785  -8.956  13.119  1.00  0.00           H  
ATOM   3282 2HB  ALA A 300      18.551  -8.754  13.027  1.00  0.00           H  
ATOM   3283 3HB  ALA A 300      17.658  -8.150  14.442  1.00  0.00           H  
ATOM   3284  N   ASP A 301      16.057  -5.740  14.250  1.00  0.00           N  
ATOM   3285  CA  ASP A 301      14.856  -5.015  14.675  1.00  0.00           C  
ATOM   3286  C   ASP A 301      14.501  -3.968  13.629  1.00  0.00           C  
ATOM   3287  O   ASP A 301      13.364  -3.900  13.146  1.00  0.00           O  
ATOM   3288  CB  ASP A 301      15.067  -4.347  16.036  1.00  0.00           C  
ATOM   3289  CG  ASP A 301      15.091  -5.342  17.188  1.00  0.00           C  
ATOM   3290  OD1 ASP A 301      14.173  -6.121  17.294  1.00  0.00           O  
ATOM   3291  OD2 ASP A 301      16.027  -5.315  17.951  1.00  0.00           O  
ATOM   3292  H   ASP A 301      16.860  -5.772  14.867  1.00  0.00           H  
ATOM   3293  HA  ASP A 301      14.030  -5.721  14.767  1.00  0.00           H  
ATOM   3294 1HB  ASP A 301      16.009  -3.798  16.030  1.00  0.00           H  
ATOM   3295 2HB  ASP A 301      14.269  -3.625  16.215  1.00  0.00           H  
ATOM   3296  N   ALA A 302      15.500  -3.170  13.274  1.00  0.00           N  
ATOM   3297  CA  ALA A 302      15.369  -2.106  12.299  1.00  0.00           C  
ATOM   3298  C   ALA A 302      15.130  -2.607  10.884  1.00  0.00           C  
ATOM   3299  O   ALA A 302      14.501  -1.918  10.091  1.00  0.00           O  
ATOM   3300  CB  ALA A 302      16.606  -1.250  12.324  1.00  0.00           C  
ATOM   3301  H   ALA A 302      16.400  -3.302  13.720  1.00  0.00           H  
ATOM   3302  HA  ALA A 302      14.495  -1.512  12.572  1.00  0.00           H  
ATOM   3303 1HB  ALA A 302      16.485  -0.431  11.618  1.00  0.00           H  
ATOM   3304 2HB  ALA A 302      16.755  -0.847  13.326  1.00  0.00           H  
ATOM   3305 3HB  ALA A 302      17.475  -1.844  12.041  1.00  0.00           H  
ATOM   3306  N   LEU A 303      15.649  -3.789  10.568  1.00  0.00           N  
ATOM   3307  CA  LEU A 303      15.568  -4.376   9.244  1.00  0.00           C  
ATOM   3308  C   LEU A 303      14.165  -4.767   8.854  1.00  0.00           C  
ATOM   3309  O   LEU A 303      13.677  -4.379   7.795  1.00  0.00           O  
ATOM   3310  CB  LEU A 303      16.474  -5.611   9.169  1.00  0.00           C  
ATOM   3311  CG  LEU A 303      16.434  -6.385   7.845  1.00  0.00           C  
ATOM   3312  CD1 LEU A 303      16.888  -5.476   6.711  1.00  0.00           C  
ATOM   3313  CD2 LEU A 303      17.323  -7.615   7.949  1.00  0.00           C  
ATOM   3314  H   LEU A 303      16.132  -4.310  11.280  1.00  0.00           H  
ATOM   3315  HA  LEU A 303      15.914  -3.637   8.523  1.00  0.00           H  
ATOM   3316 1HB  LEU A 303      17.503  -5.298   9.339  1.00  0.00           H  
ATOM   3317 2HB  LEU A 303      16.190  -6.300   9.964  1.00  0.00           H  
ATOM   3318  HG  LEU A 303      15.410  -6.694   7.635  1.00  0.00           H  
ATOM   3319 1HD1 LEU A 303      16.860  -6.026   5.770  1.00  0.00           H  
ATOM   3320 2HD1 LEU A 303      16.223  -4.615   6.647  1.00  0.00           H  
ATOM   3321 3HD1 LEU A 303      17.906  -5.137   6.902  1.00  0.00           H  
ATOM   3322 1HD2 LEU A 303      17.294  -8.166   7.008  1.00  0.00           H  
ATOM   3323 2HD2 LEU A 303      18.348  -7.307   8.157  1.00  0.00           H  
ATOM   3324 3HD2 LEU A 303      16.966  -8.256   8.755  1.00  0.00           H  
ATOM   3325  N   TRP A 304      13.511  -5.522   9.727  1.00  0.00           N  
ATOM   3326  CA  TRP A 304      12.178  -5.989   9.385  1.00  0.00           C  
ATOM   3327  C   TRP A 304      11.215  -4.838   9.545  1.00  0.00           C  
ATOM   3328  O   TRP A 304      10.218  -4.764   8.827  1.00  0.00           O  
ATOM   3329  CB  TRP A 304      11.754  -7.159  10.274  1.00  0.00           C  
ATOM   3330  CG  TRP A 304      12.582  -8.392  10.075  1.00  0.00           C  
ATOM   3331  CD1 TRP A 304      12.939  -9.297  11.030  1.00  0.00           C  
ATOM   3332  CD2 TRP A 304      13.163  -8.866   8.837  1.00  0.00           C  
ATOM   3333  NE1 TRP A 304      13.701 -10.295  10.475  1.00  0.00           N  
ATOM   3334  CE2 TRP A 304      13.847 -10.049   9.133  1.00  0.00           C  
ATOM   3335  CE3 TRP A 304      13.158  -8.389   7.520  1.00  0.00           C  
ATOM   3336  CZ2 TRP A 304      14.525 -10.767   8.161  1.00  0.00           C  
ATOM   3337  CZ3 TRP A 304      13.837  -9.110   6.545  1.00  0.00           C  
ATOM   3338  CH2 TRP A 304      14.502 -10.269   6.858  1.00  0.00           C  
ATOM   3339  H   TRP A 304      13.936  -5.765  10.606  1.00  0.00           H  
ATOM   3340  HA  TRP A 304      12.170  -6.335   8.352  1.00  0.00           H  
ATOM   3341 1HB  TRP A 304      11.823  -6.865  11.321  1.00  0.00           H  
ATOM   3342 2HB  TRP A 304      10.712  -7.410  10.073  1.00  0.00           H  
ATOM   3343  HD1 TRP A 304      12.662  -9.236  12.081  1.00  0.00           H  
ATOM   3344  HE1 TRP A 304      14.091 -11.083  10.972  1.00  0.00           H  
ATOM   3345  HE3 TRP A 304      12.630  -7.471   7.266  1.00  0.00           H  
ATOM   3346  HZ2 TRP A 304      15.059 -11.690   8.390  1.00  0.00           H  
ATOM   3347  HZ3 TRP A 304      13.829  -8.732   5.523  1.00  0.00           H  
ATOM   3348  HH2 TRP A 304      15.024 -10.811   6.069  1.00  0.00           H  
ATOM   3349  N   TRP A 305      11.518  -3.916  10.449  1.00  0.00           N  
ATOM   3350  CA  TRP A 305      10.778  -2.675  10.461  1.00  0.00           C  
ATOM   3351  C   TRP A 305      10.998  -1.922   9.172  1.00  0.00           C  
ATOM   3352  O   TRP A 305      10.087  -1.283   8.652  1.00  0.00           O  
ATOM   3353  CB  TRP A 305      11.163  -1.765  11.630  1.00  0.00           C  
ATOM   3354  CG  TRP A 305      10.310  -0.533  11.585  1.00  0.00           C  
ATOM   3355  CD1 TRP A 305      10.690   0.716  11.194  1.00  0.00           C  
ATOM   3356  CD2 TRP A 305       8.916  -0.441  11.948  1.00  0.00           C  
ATOM   3357  NE1 TRP A 305       9.627   1.580  11.291  1.00  0.00           N  
ATOM   3358  CE2 TRP A 305       8.535   0.889  11.750  1.00  0.00           C  
ATOM   3359  CE3 TRP A 305       7.973  -1.363  12.419  1.00  0.00           C  
ATOM   3360  CZ2 TRP A 305       7.254   1.320  12.006  1.00  0.00           C  
ATOM   3361  CZ3 TRP A 305       6.680  -0.925  12.676  1.00  0.00           C  
ATOM   3362  CH2 TRP A 305       6.330   0.385  12.473  1.00  0.00           C  
ATOM   3363  H   TRP A 305      12.252  -4.054  11.133  1.00  0.00           H  
ATOM   3364  HA  TRP A 305       9.718  -2.905  10.559  1.00  0.00           H  
ATOM   3365 1HB  TRP A 305      11.024  -2.290  12.576  1.00  0.00           H  
ATOM   3366 2HB  TRP A 305      12.217  -1.500  11.570  1.00  0.00           H  
ATOM   3367  HD1 TRP A 305      11.687   0.988  10.855  1.00  0.00           H  
ATOM   3368  HE1 TRP A 305       9.645   2.564  11.065  1.00  0.00           H  
ATOM   3369  HE3 TRP A 305       8.250  -2.405  12.578  1.00  0.00           H  
ATOM   3370  HZ2 TRP A 305       6.965   2.360  11.849  1.00  0.00           H  
ATOM   3371  HZ3 TRP A 305       5.953  -1.650  13.042  1.00  0.00           H  
ATOM   3372  HH2 TRP A 305       5.309   0.709  12.681  1.00  0.00           H  
ATOM   3373  N   GLY A 306      12.217  -1.986   8.655  1.00  0.00           N  
ATOM   3374  CA  GLY A 306      12.558  -1.358   7.392  1.00  0.00           C  
ATOM   3375  C   GLY A 306      11.625  -1.850   6.315  1.00  0.00           C  
ATOM   3376  O   GLY A 306      11.145  -1.056   5.511  1.00  0.00           O  
ATOM   3377  H   GLY A 306      12.931  -2.496   9.135  1.00  0.00           H  
ATOM   3378 1HA  GLY A 306      12.493  -0.276   7.488  1.00  0.00           H  
ATOM   3379 2HA  GLY A 306      13.593  -1.589   7.133  1.00  0.00           H  
ATOM   3380  N   VAL A 307      11.333  -3.151   6.316  1.00  0.00           N  
ATOM   3381  CA  VAL A 307      10.396  -3.693   5.351  1.00  0.00           C  
ATOM   3382  C   VAL A 307       9.039  -3.052   5.519  1.00  0.00           C  
ATOM   3383  O   VAL A 307       8.407  -2.688   4.540  1.00  0.00           O  
ATOM   3384  CB  VAL A 307      10.230  -5.218   5.473  1.00  0.00           C  
ATOM   3385  CG1 VAL A 307       9.094  -5.651   4.557  1.00  0.00           C  
ATOM   3386  CG2 VAL A 307      11.535  -5.915   5.119  1.00  0.00           C  
ATOM   3387  H   VAL A 307      11.768  -3.755   6.999  1.00  0.00           H  
ATOM   3388  HA  VAL A 307      10.771  -3.480   4.347  1.00  0.00           H  
ATOM   3389  HB  VAL A 307       9.952  -5.483   6.492  1.00  0.00           H  
ATOM   3390 1HG1 VAL A 307       8.949  -6.730   4.621  1.00  0.00           H  
ATOM   3391 2HG1 VAL A 307       8.174  -5.150   4.859  1.00  0.00           H  
ATOM   3392 3HG1 VAL A 307       9.335  -5.383   3.529  1.00  0.00           H  
ATOM   3393 1HG2 VAL A 307      11.416  -6.995   5.206  1.00  0.00           H  
ATOM   3394 2HG2 VAL A 307      11.814  -5.664   4.096  1.00  0.00           H  
ATOM   3395 3HG2 VAL A 307      12.317  -5.584   5.802  1.00  0.00           H  
ATOM   3396  N   VAL A 308       8.592  -2.907   6.766  1.00  0.00           N  
ATOM   3397  CA  VAL A 308       7.307  -2.263   7.044  1.00  0.00           C  
ATOM   3398  C   VAL A 308       7.267  -0.881   6.396  1.00  0.00           C  
ATOM   3399  O   VAL A 308       6.276  -0.494   5.777  1.00  0.00           O  
ATOM   3400  CB  VAL A 308       7.104  -2.142   8.565  1.00  0.00           C  
ATOM   3401  CG1 VAL A 308       5.882  -1.290   8.877  1.00  0.00           C  
ATOM   3402  CG2 VAL A 308       6.967  -3.536   9.158  1.00  0.00           C  
ATOM   3403  H   VAL A 308       9.144  -3.261   7.533  1.00  0.00           H  
ATOM   3404  HA  VAL A 308       6.508  -2.879   6.628  1.00  0.00           H  
ATOM   3405  HB  VAL A 308       7.954  -1.638   9.024  1.00  0.00           H  
ATOM   3406 1HG1 VAL A 308       5.754  -1.215   9.958  1.00  0.00           H  
ATOM   3407 2HG1 VAL A 308       6.016  -0.292   8.462  1.00  0.00           H  
ATOM   3408 3HG1 VAL A 308       5.005  -1.761   8.435  1.00  0.00           H  
ATOM   3409 1HG2 VAL A 308       6.823  -3.462  10.235  1.00  0.00           H  
ATOM   3410 2HG2 VAL A 308       6.109  -4.036   8.709  1.00  0.00           H  
ATOM   3411 3HG2 VAL A 308       7.871  -4.111   8.953  1.00  0.00           H  
ATOM   3412  N   THR A 309       8.356  -0.137   6.556  1.00  0.00           N  
ATOM   3413  CA  THR A 309       8.524   1.188   5.983  1.00  0.00           C  
ATOM   3414  C   THR A 309       8.521   1.191   4.459  1.00  0.00           C  
ATOM   3415  O   THR A 309       7.894   2.048   3.833  1.00  0.00           O  
ATOM   3416  CB  THR A 309       9.834   1.811   6.505  1.00  0.00           C  
ATOM   3417  OG1 THR A 309       9.714   2.019   7.920  1.00  0.00           O  
ATOM   3418  CG2 THR A 309      10.129   3.125   5.807  1.00  0.00           C  
ATOM   3419  H   THR A 309       9.109  -0.513   7.109  1.00  0.00           H  
ATOM   3420  HA  THR A 309       7.683   1.805   6.302  1.00  0.00           H  
ATOM   3421  HB  THR A 309      10.659   1.128   6.317  1.00  0.00           H  
ATOM   3422  HG1 THR A 309       9.006   2.653   8.071  1.00  0.00           H  
ATOM   3423 1HG2 THR A 309      11.060   3.538   6.192  1.00  0.00           H  
ATOM   3424 2HG2 THR A 309      10.219   2.960   4.734  1.00  0.00           H  
ATOM   3425 3HG2 THR A 309       9.314   3.819   6.003  1.00  0.00           H  
ATOM   3426  N   VAL A 310       9.198   0.226   3.849  1.00  0.00           N  
ATOM   3427  CA  VAL A 310       9.232   0.128   2.399  1.00  0.00           C  
ATOM   3428  C   VAL A 310       7.872  -0.261   1.846  1.00  0.00           C  
ATOM   3429  O   VAL A 310       7.346   0.370   0.944  1.00  0.00           O  
ATOM   3430  CB  VAL A 310      10.280  -0.911   1.958  1.00  0.00           C  
ATOM   3431  CG1 VAL A 310      10.176  -1.183   0.464  1.00  0.00           C  
ATOM   3432  CG2 VAL A 310      11.667  -0.410   2.326  1.00  0.00           C  
ATOM   3433  H   VAL A 310       9.696  -0.454   4.399  1.00  0.00           H  
ATOM   3434  HA  VAL A 310       9.508   1.103   1.992  1.00  0.00           H  
ATOM   3435  HB  VAL A 310      10.088  -1.859   2.464  1.00  0.00           H  
ATOM   3436 1HG1 VAL A 310      10.926  -1.920   0.176  1.00  0.00           H  
ATOM   3437 2HG1 VAL A 310       9.182  -1.566   0.233  1.00  0.00           H  
ATOM   3438 3HG1 VAL A 310      10.347  -0.259  -0.087  1.00  0.00           H  
ATOM   3439 1HG2 VAL A 310      12.409  -1.146   2.015  1.00  0.00           H  
ATOM   3440 2HG2 VAL A 310      11.857   0.537   1.821  1.00  0.00           H  
ATOM   3441 3HG2 VAL A 310      11.737  -0.261   3.404  1.00  0.00           H  
ATOM   3442  N   THR A 311       7.275  -1.279   2.435  1.00  0.00           N  
ATOM   3443  CA  THR A 311       5.967  -1.768   2.031  1.00  0.00           C  
ATOM   3444  C   THR A 311       4.837  -0.823   2.423  1.00  0.00           C  
ATOM   3445  O   THR A 311       3.749  -0.910   1.862  1.00  0.00           O  
ATOM   3446  CB  THR A 311       5.729  -3.160   2.647  1.00  0.00           C  
ATOM   3447  OG1 THR A 311       5.855  -3.054   4.071  1.00  0.00           O  
ATOM   3448  CG2 THR A 311       6.736  -4.168   2.116  1.00  0.00           C  
ATOM   3449  H   THR A 311       7.738  -1.734   3.194  1.00  0.00           H  
ATOM   3450  HA  THR A 311       5.952  -1.852   0.943  1.00  0.00           H  
ATOM   3451  HB  THR A 311       4.723  -3.497   2.400  1.00  0.00           H  
ATOM   3452  HG1 THR A 311       6.735  -2.736   4.289  1.00  0.00           H  
ATOM   3453 1HG2 THR A 311       6.546  -5.141   2.567  1.00  0.00           H  
ATOM   3454 2HG2 THR A 311       6.642  -4.245   1.034  1.00  0.00           H  
ATOM   3455 3HG2 THR A 311       7.744  -3.842   2.368  1.00  0.00           H  
ATOM   3456  N   THR A 312       5.107   0.111   3.349  1.00  0.00           N  
ATOM   3457  CA  THR A 312       4.168   1.111   3.868  1.00  0.00           C  
ATOM   3458  C   THR A 312       2.979   0.433   4.519  1.00  0.00           C  
ATOM   3459  O   THR A 312       1.825   0.677   4.162  1.00  0.00           O  
ATOM   3460  CB  THR A 312       3.637   2.096   2.772  1.00  0.00           C  
ATOM   3461  OG1 THR A 312       2.685   1.456   1.910  1.00  0.00           O  
ATOM   3462  CG2 THR A 312       4.800   2.645   1.948  1.00  0.00           C  
ATOM   3463  H   THR A 312       6.021   0.107   3.775  1.00  0.00           H  
ATOM   3464  HA  THR A 312       4.680   1.710   4.619  1.00  0.00           H  
ATOM   3465  HB  THR A 312       3.136   2.927   3.255  1.00  0.00           H  
ATOM   3466  HG1 THR A 312       2.883   0.524   1.852  1.00  0.00           H  
ATOM   3467 1HG2 THR A 312       4.417   3.341   1.204  1.00  0.00           H  
ATOM   3468 2HG2 THR A 312       5.497   3.160   2.603  1.00  0.00           H  
ATOM   3469 3HG2 THR A 312       5.307   1.831   1.443  1.00  0.00           H  
ATOM   3470  N   ILE A 313       3.278  -0.416   5.496  1.00  0.00           N  
ATOM   3471  CA  ILE A 313       2.266  -1.176   6.210  1.00  0.00           C  
ATOM   3472  C   ILE A 313       1.865  -0.542   7.526  1.00  0.00           C  
ATOM   3473  O   ILE A 313       0.682  -0.406   7.821  1.00  0.00           O  
ATOM   3474  CB  ILE A 313       2.752  -2.611   6.479  1.00  0.00           C  
ATOM   3475  CG1 ILE A 313       2.945  -3.371   5.163  1.00  0.00           C  
ATOM   3476  CG2 ILE A 313       1.769  -3.348   7.377  1.00  0.00           C  
ATOM   3477  CD1 ILE A 313       3.647  -4.696   5.354  1.00  0.00           C  
ATOM   3478  H   ILE A 313       4.253  -0.557   5.727  1.00  0.00           H  
ATOM   3479  HA  ILE A 313       1.373  -1.220   5.589  1.00  0.00           H  
ATOM   3480  HB  ILE A 313       3.724  -2.580   6.969  1.00  0.00           H  
ATOM   3481 1HG1 ILE A 313       1.968  -3.539   4.713  1.00  0.00           H  
ATOM   3482 2HG1 ILE A 313       3.531  -2.753   4.480  1.00  0.00           H  
ATOM   3483 1HG2 ILE A 313       2.148  -4.356   7.541  1.00  0.00           H  
ATOM   3484 2HG2 ILE A 313       1.681  -2.820   8.326  1.00  0.00           H  
ATOM   3485 3HG2 ILE A 313       0.794  -3.388   6.892  1.00  0.00           H  
ATOM   3486 1HD1 ILE A 313       3.753  -5.182   4.383  1.00  0.00           H  
ATOM   3487 2HD1 ILE A 313       4.633  -4.531   5.791  1.00  0.00           H  
ATOM   3488 3HD1 ILE A 313       3.059  -5.329   6.018  1.00  0.00           H  
ATOM   3489  N   GLY A 314       2.855  -0.172   8.323  1.00  0.00           N  
ATOM   3490  CA  GLY A 314       2.623   0.450   9.618  1.00  0.00           C  
ATOM   3491  C   GLY A 314       2.139  -0.541  10.665  1.00  0.00           C  
ATOM   3492  O   GLY A 314       1.064  -0.367  11.229  1.00  0.00           O  
ATOM   3493  H   GLY A 314       3.801  -0.305   8.006  1.00  0.00           H  
ATOM   3494 1HA  GLY A 314       3.548   0.911   9.965  1.00  0.00           H  
ATOM   3495 2HA  GLY A 314       1.886   1.244   9.508  1.00  0.00           H  
ATOM   3496  N   TYR A 315       2.928  -1.572  10.959  1.00  0.00           N  
ATOM   3497  CA  TYR A 315       2.538  -2.539  11.981  1.00  0.00           C  
ATOM   3498  C   TYR A 315       2.431  -1.884  13.360  1.00  0.00           C  
ATOM   3499  O   TYR A 315       1.554  -2.224  14.148  1.00  0.00           O  
ATOM   3500  CB  TYR A 315       3.530  -3.707  12.034  1.00  0.00           C  
ATOM   3501  CG  TYR A 315       3.297  -4.768  10.979  1.00  0.00           C  
ATOM   3502  CD1 TYR A 315       2.024  -4.993  10.483  1.00  0.00           C  
ATOM   3503  CD2 TYR A 315       4.351  -5.541  10.513  1.00  0.00           C  
ATOM   3504  CE1 TYR A 315       1.804  -5.974   9.532  1.00  0.00           C  
ATOM   3505  CE2 TYR A 315       4.133  -6.521   9.558  1.00  0.00           C  
ATOM   3506  CZ  TYR A 315       2.865  -6.744   9.064  1.00  0.00           C  
ATOM   3507  OH  TYR A 315       2.662  -7.721   8.113  1.00  0.00           O  
ATOM   3508  H   TYR A 315       3.810  -1.678  10.486  1.00  0.00           H  
ATOM   3509  HA  TYR A 315       1.553  -2.932  11.731  1.00  0.00           H  
ATOM   3510 1HB  TYR A 315       4.545  -3.324  11.906  1.00  0.00           H  
ATOM   3511 2HB  TYR A 315       3.482  -4.188  13.010  1.00  0.00           H  
ATOM   3512  HD1 TYR A 315       1.191  -4.398  10.847  1.00  0.00           H  
ATOM   3513  HD2 TYR A 315       5.359  -5.376  10.899  1.00  0.00           H  
ATOM   3514  HE1 TYR A 315       0.799  -6.143   9.150  1.00  0.00           H  
ATOM   3515  HE2 TYR A 315       4.968  -7.121   9.197  1.00  0.00           H  
ATOM   3516  HH  TYR A 315       3.502  -8.130   7.893  1.00  0.00           H  
ATOM   3517  N   GLY A 316       3.307  -0.930  13.645  1.00  0.00           N  
ATOM   3518  CA  GLY A 316       3.245  -0.160  14.881  1.00  0.00           C  
ATOM   3519  C   GLY A 316       4.085  -0.671  16.044  1.00  0.00           C  
ATOM   3520  O   GLY A 316       4.202   0.019  17.058  1.00  0.00           O  
ATOM   3521  H   GLY A 316       4.015  -0.712  12.967  1.00  0.00           H  
ATOM   3522 1HA  GLY A 316       3.566   0.860  14.666  1.00  0.00           H  
ATOM   3523 2HA  GLY A 316       2.210  -0.123  15.219  1.00  0.00           H  
ATOM   3524  N   ASP A 317       4.668  -1.856  15.942  1.00  0.00           N  
ATOM   3525  CA  ASP A 317       5.469  -2.376  17.038  1.00  0.00           C  
ATOM   3526  C   ASP A 317       6.751  -1.604  17.237  1.00  0.00           C  
ATOM   3527  O   ASP A 317       7.253  -1.470  18.353  1.00  0.00           O  
ATOM   3528  CB  ASP A 317       5.817  -3.851  16.825  1.00  0.00           C  
ATOM   3529  CG  ASP A 317       6.534  -4.471  18.018  1.00  0.00           C  
ATOM   3530  OD1 ASP A 317       6.300  -4.001  19.106  1.00  0.00           O  
ATOM   3531  OD2 ASP A 317       7.298  -5.393  17.856  1.00  0.00           O  
ATOM   3532  H   ASP A 317       4.558  -2.404  15.102  1.00  0.00           H  
ATOM   3533  HA  ASP A 317       4.884  -2.293  17.955  1.00  0.00           H  
ATOM   3534 1HB  ASP A 317       4.900  -4.408  16.635  1.00  0.00           H  
ATOM   3535 2HB  ASP A 317       6.455  -3.953  15.946  1.00  0.00           H  
ATOM   3536  N   LYS A 318       7.311  -1.099  16.151  1.00  0.00           N  
ATOM   3537  CA  LYS A 318       8.571  -0.397  16.247  1.00  0.00           C  
ATOM   3538  C   LYS A 318       8.554   0.915  15.510  1.00  0.00           C  
ATOM   3539  O   LYS A 318       9.339   1.119  14.601  1.00  0.00           O  
ATOM   3540  CB  LYS A 318       9.684  -1.279  15.717  1.00  0.00           C  
ATOM   3541  CG  LYS A 318       9.889  -2.532  16.533  1.00  0.00           C  
ATOM   3542  CD  LYS A 318      11.020  -3.360  15.999  1.00  0.00           C  
ATOM   3543  CE  LYS A 318      11.238  -4.579  16.866  1.00  0.00           C  
ATOM   3544  NZ  LYS A 318      11.474  -4.183  18.286  1.00  0.00           N  
ATOM   3545  H   LYS A 318       6.868  -1.217  15.253  1.00  0.00           H  
ATOM   3546  HA  LYS A 318       8.762  -0.178  17.297  1.00  0.00           H  
ATOM   3547 1HB  LYS A 318       9.474  -1.583  14.696  1.00  0.00           H  
ATOM   3548 2HB  LYS A 318      10.624  -0.728  15.720  1.00  0.00           H  
ATOM   3549 1HG  LYS A 318      10.094  -2.266  17.568  1.00  0.00           H  
ATOM   3550 2HG  LYS A 318       8.980  -3.131  16.508  1.00  0.00           H  
ATOM   3551 1HD  LYS A 318      10.794  -3.684  14.982  1.00  0.00           H  
ATOM   3552 2HD  LYS A 318      11.938  -2.770  15.987  1.00  0.00           H  
ATOM   3553 1HE  LYS A 318      10.368  -5.235  16.822  1.00  0.00           H  
ATOM   3554 2HE  LYS A 318      12.100  -5.121  16.496  1.00  0.00           H  
ATOM   3555 1HZ  LYS A 318      11.642  -5.004  18.855  1.00  0.00           H  
ATOM   3556 2HZ  LYS A 318      12.274  -3.572  18.304  1.00  0.00           H  
ATOM   3557 3HZ  LYS A 318      10.666  -3.692  18.636  1.00  0.00           H  
ATOM   3558  N   VAL A 319       7.657   1.805  15.880  1.00  0.00           N  
ATOM   3559  CA  VAL A 319       7.615   3.090  15.223  1.00  0.00           C  
ATOM   3560  C   VAL A 319       8.797   3.928  15.652  1.00  0.00           C  
ATOM   3561  O   VAL A 319       9.015   4.123  16.843  1.00  0.00           O  
ATOM   3562  CB  VAL A 319       6.311   3.844  15.543  1.00  0.00           C  
ATOM   3563  CG1 VAL A 319       6.336   5.226  14.907  1.00  0.00           C  
ATOM   3564  CG2 VAL A 319       5.125   3.030  15.048  1.00  0.00           C  
ATOM   3565  H   VAL A 319       7.036   1.611  16.651  1.00  0.00           H  
ATOM   3566  HA  VAL A 319       7.659   2.924  14.147  1.00  0.00           H  
ATOM   3567  HB  VAL A 319       6.227   3.990  16.621  1.00  0.00           H  
ATOM   3568 1HG1 VAL A 319       5.411   5.757  15.136  1.00  0.00           H  
ATOM   3569 2HG1 VAL A 319       7.181   5.791  15.299  1.00  0.00           H  
ATOM   3570 3HG1 VAL A 319       6.434   5.127  13.827  1.00  0.00           H  
ATOM   3571 1HG2 VAL A 319       4.200   3.560  15.273  1.00  0.00           H  
ATOM   3572 2HG2 VAL A 319       5.206   2.884  13.971  1.00  0.00           H  
ATOM   3573 3HG2 VAL A 319       5.123   2.061  15.549  1.00  0.00           H  
ATOM   3574  N   PRO A 320       9.633   4.399  14.719  1.00  0.00           N  
ATOM   3575  CA  PRO A 320      10.756   5.294  14.975  1.00  0.00           C  
ATOM   3576  C   PRO A 320      10.316   6.334  15.999  1.00  0.00           C  
ATOM   3577  O   PRO A 320       9.310   7.008  15.782  1.00  0.00           O  
ATOM   3578  CB  PRO A 320      11.040   5.911  13.602  1.00  0.00           C  
ATOM   3579  CG  PRO A 320      10.578   4.874  12.635  1.00  0.00           C  
ATOM   3580  CD  PRO A 320       9.324   4.344  13.280  1.00  0.00           C  
ATOM   3581  HA  PRO A 320      11.618   4.708  15.321  1.00  0.00           H  
ATOM   3582 1HB  PRO A 320      10.496   6.863  13.505  1.00  0.00           H  
ATOM   3583 2HB  PRO A 320      12.113   6.134  13.514  1.00  0.00           H  
ATOM   3584 1HG  PRO A 320      10.402   5.325  11.648  1.00  0.00           H  
ATOM   3585 2HG  PRO A 320      11.352   4.106  12.499  1.00  0.00           H  
ATOM   3586 1HD  PRO A 320       8.461   4.971  13.011  1.00  0.00           H  
ATOM   3587 2HD  PRO A 320       9.160   3.306  12.954  1.00  0.00           H  
ATOM   3588  N   GLN A 321      11.027   6.417  17.124  1.00  0.00           N  
ATOM   3589  CA  GLN A 321      10.647   7.318  18.192  1.00  0.00           C  
ATOM   3590  C   GLN A 321      11.245   8.709  18.025  1.00  0.00           C  
ATOM   3591  O   GLN A 321      10.609   9.696  18.404  1.00  0.00           O  
ATOM   3592  CB  GLN A 321      11.066   6.728  19.542  1.00  0.00           C  
ATOM   3593  CG  GLN A 321      10.370   5.417  19.860  1.00  0.00           C  
ATOM   3594  CD  GLN A 321       8.865   5.564  19.975  1.00  0.00           C  
ATOM   3595  OE1 GLN A 321       8.389   6.456  20.685  1.00  0.00           O  
ATOM   3596  NE2 GLN A 321       8.106   4.713  19.295  1.00  0.00           N  
ATOM   3597  H   GLN A 321      11.840   5.839  17.237  1.00  0.00           H  
ATOM   3598  HA  GLN A 321       9.562   7.432  18.175  1.00  0.00           H  
ATOM   3599 1HB  GLN A 321      12.143   6.558  19.551  1.00  0.00           H  
ATOM   3600 2HB  GLN A 321      10.846   7.438  20.339  1.00  0.00           H  
ATOM   3601 1HG  GLN A 321      10.581   4.703  19.063  1.00  0.00           H  
ATOM   3602 2HG  GLN A 321      10.748   5.038  20.810  1.00  0.00           H  
ATOM   3603 1HE2 GLN A 321       7.108   4.782  19.349  1.00  0.00           H  
ATOM   3604 2HE2 GLN A 321       8.522   4.001  18.729  1.00  0.00           H  
ATOM   3605  N   THR A 322      12.418   8.824  17.411  1.00  0.00           N  
ATOM   3606  CA  THR A 322      12.983  10.152  17.242  1.00  0.00           C  
ATOM   3607  C   THR A 322      12.397  10.796  16.010  1.00  0.00           C  
ATOM   3608  O   THR A 322      11.947  10.089  15.110  1.00  0.00           O  
ATOM   3609  CB  THR A 322      14.529  10.114  17.115  1.00  0.00           C  
ATOM   3610  OG1 THR A 322      14.933   9.418  15.925  1.00  0.00           O  
ATOM   3611  CG2 THR A 322      15.126   9.411  18.321  1.00  0.00           C  
ATOM   3612  H   THR A 322      12.911   8.017  17.057  1.00  0.00           H  
ATOM   3613  HA  THR A 322      12.728  10.759  18.109  1.00  0.00           H  
ATOM   3614  HB  THR A 322      14.910  11.134  17.068  1.00  0.00           H  
ATOM   3615  HG1 THR A 322      14.590   8.527  15.930  1.00  0.00           H  
ATOM   3616 1HG2 THR A 322      16.212   9.396  18.234  1.00  0.00           H  
ATOM   3617 2HG2 THR A 322      14.841   9.942  19.229  1.00  0.00           H  
ATOM   3618 3HG2 THR A 322      14.751   8.389  18.369  1.00  0.00           H  
ATOM   3619  N   TRP A 323      12.430  12.122  15.944  1.00  0.00           N  
ATOM   3620  CA  TRP A 323      11.917  12.819  14.773  1.00  0.00           C  
ATOM   3621  C   TRP A 323      12.750  12.508  13.546  1.00  0.00           C  
ATOM   3622  O   TRP A 323      12.232  12.477  12.427  1.00  0.00           O  
ATOM   3623  CB  TRP A 323      11.883  14.338  14.955  1.00  0.00           C  
ATOM   3624  CG  TRP A 323      10.725  14.869  15.745  1.00  0.00           C  
ATOM   3625  CD1 TRP A 323       9.618  14.185  16.147  1.00  0.00           C  
ATOM   3626  CD2 TRP A 323      10.563  16.223  16.238  1.00  0.00           C  
ATOM   3627  NE1 TRP A 323       8.782  15.015  16.851  1.00  0.00           N  
ATOM   3628  CE2 TRP A 323       9.343  16.266  16.918  1.00  0.00           C  
ATOM   3629  CE3 TRP A 323      11.342  17.384  16.159  1.00  0.00           C  
ATOM   3630  CZ2 TRP A 323       8.875  17.423  17.518  1.00  0.00           C  
ATOM   3631  CZ3 TRP A 323      10.873  18.545  16.762  1.00  0.00           C  
ATOM   3632  CH2 TRP A 323       9.673  18.564  17.425  1.00  0.00           C  
ATOM   3633  H   TRP A 323      12.822  12.654  16.713  1.00  0.00           H  
ATOM   3634  HA  TRP A 323      10.896  12.487  14.596  1.00  0.00           H  
ATOM   3635 1HB  TRP A 323      12.797  14.660  15.456  1.00  0.00           H  
ATOM   3636 2HB  TRP A 323      11.856  14.815  13.975  1.00  0.00           H  
ATOM   3637  HD1 TRP A 323       9.424  13.134  15.940  1.00  0.00           H  
ATOM   3638  HE1 TRP A 323       7.894  14.755  17.255  1.00  0.00           H  
ATOM   3639  HE3 TRP A 323      12.299  17.375  15.637  1.00  0.00           H  
ATOM   3640  HZ2 TRP A 323       7.923  17.456  18.048  1.00  0.00           H  
ATOM   3641  HZ3 TRP A 323      11.486  19.444  16.695  1.00  0.00           H  
ATOM   3642  HH2 TRP A 323       9.336  19.491  17.885  1.00  0.00           H  
ATOM   3643  N   VAL A 324      14.037  12.257  13.766  1.00  0.00           N  
ATOM   3644  CA  VAL A 324      14.927  11.939  12.674  1.00  0.00           C  
ATOM   3645  C   VAL A 324      14.554  10.582  12.108  1.00  0.00           C  
ATOM   3646  O   VAL A 324      14.403  10.449  10.898  1.00  0.00           O  
ATOM   3647  CB  VAL A 324      16.385  11.941  13.156  1.00  0.00           C  
ATOM   3648  CG1 VAL A 324      17.305  11.460  12.046  1.00  0.00           C  
ATOM   3649  CG2 VAL A 324      16.762  13.345  13.603  1.00  0.00           C  
ATOM   3650  H   VAL A 324      14.397  12.263  14.707  1.00  0.00           H  
ATOM   3651  HA  VAL A 324      14.822  12.701  11.900  1.00  0.00           H  
ATOM   3652  HB  VAL A 324      16.487  11.252  13.993  1.00  0.00           H  
ATOM   3653 1HG1 VAL A 324      18.336  11.454  12.402  1.00  0.00           H  
ATOM   3654 2HG1 VAL A 324      17.016  10.449  11.753  1.00  0.00           H  
ATOM   3655 3HG1 VAL A 324      17.221  12.126  11.187  1.00  0.00           H  
ATOM   3656 1HG2 VAL A 324      17.793  13.347  13.958  1.00  0.00           H  
ATOM   3657 2HG2 VAL A 324      16.667  14.032  12.764  1.00  0.00           H  
ATOM   3658 3HG2 VAL A 324      16.102  13.661  14.411  1.00  0.00           H  
ATOM   3659  N   GLY A 325      14.377   9.584  12.974  1.00  0.00           N  
ATOM   3660  CA  GLY A 325      13.996   8.258  12.507  1.00  0.00           C  
ATOM   3661  C   GLY A 325      12.649   8.300  11.815  1.00  0.00           C  
ATOM   3662  O   GLY A 325      12.463   7.676  10.770  1.00  0.00           O  
ATOM   3663  H   GLY A 325      14.511   9.726  13.965  1.00  0.00           H  
ATOM   3664 1HA  GLY A 325      14.753   7.880  11.822  1.00  0.00           H  
ATOM   3665 2HA  GLY A 325      13.958   7.569  13.351  1.00  0.00           H  
ATOM   3666  N   LYS A 326      11.714   9.044  12.403  1.00  0.00           N  
ATOM   3667  CA  LYS A 326      10.372   9.215  11.869  1.00  0.00           C  
ATOM   3668  C   LYS A 326      10.420   9.790  10.470  1.00  0.00           C  
ATOM   3669  O   LYS A 326       9.724   9.319   9.573  1.00  0.00           O  
ATOM   3670  CB  LYS A 326       9.576  10.133  12.800  1.00  0.00           C  
ATOM   3671  CG  LYS A 326       9.087   9.513  14.100  1.00  0.00           C  
ATOM   3672  CD  LYS A 326       8.555  10.581  15.043  1.00  0.00           C  
ATOM   3673  CE  LYS A 326       7.579  10.076  16.099  1.00  0.00           C  
ATOM   3674  NZ  LYS A 326       8.164   9.181  17.135  1.00  0.00           N  
ATOM   3675  H   LYS A 326      11.935   9.519  13.262  1.00  0.00           H  
ATOM   3676  HA  LYS A 326       9.886   8.240  11.815  1.00  0.00           H  
ATOM   3677 1HB  LYS A 326      10.183  10.993  13.066  1.00  0.00           H  
ATOM   3678 2HB  LYS A 326       8.693  10.496  12.275  1.00  0.00           H  
ATOM   3679 1HG  LYS A 326       8.311   8.777  13.892  1.00  0.00           H  
ATOM   3680 2HG  LYS A 326       9.918   9.004  14.583  1.00  0.00           H  
ATOM   3681 1HD  LYS A 326       9.395  11.029  15.565  1.00  0.00           H  
ATOM   3682 2HD  LYS A 326       8.056  11.348  14.463  1.00  0.00           H  
ATOM   3683 1HE  LYS A 326       7.157  10.940  16.609  1.00  0.00           H  
ATOM   3684 2HE  LYS A 326       6.781   9.529  15.605  1.00  0.00           H  
ATOM   3685 1HZ  LYS A 326       7.444   8.900  17.785  1.00  0.00           H  
ATOM   3686 2HZ  LYS A 326       8.554   8.374  16.673  1.00  0.00           H  
ATOM   3687 3HZ  LYS A 326       8.912   9.620  17.646  1.00  0.00           H  
ATOM   3688  N   THR A 327      11.262  10.805  10.288  1.00  0.00           N  
ATOM   3689  CA  THR A 327      11.427  11.470   9.010  1.00  0.00           C  
ATOM   3690  C   THR A 327      12.076  10.561   7.978  1.00  0.00           C  
ATOM   3691  O   THR A 327      11.629  10.504   6.834  1.00  0.00           O  
ATOM   3692  CB  THR A 327      12.267  12.751   9.169  1.00  0.00           C  
ATOM   3693  OG1 THR A 327      11.594  13.651  10.061  1.00  0.00           O  
ATOM   3694  CG2 THR A 327      12.465  13.426   7.820  1.00  0.00           C  
ATOM   3695  H   THR A 327      11.798  11.144  11.070  1.00  0.00           H  
ATOM   3696  HA  THR A 327      10.442  11.744   8.634  1.00  0.00           H  
ATOM   3697  HB  THR A 327      13.239  12.498   9.591  1.00  0.00           H  
ATOM   3698  HG1 THR A 327      12.118  14.450  10.163  1.00  0.00           H  
ATOM   3699 1HG2 THR A 327      13.059  14.330   7.950  1.00  0.00           H  
ATOM   3700 2HG2 THR A 327      12.982  12.745   7.145  1.00  0.00           H  
ATOM   3701 3HG2 THR A 327      11.494  13.687   7.399  1.00  0.00           H  
ATOM   3702  N   ILE A 328      13.120   9.851   8.389  1.00  0.00           N  
ATOM   3703  CA  ILE A 328      13.836   8.962   7.496  1.00  0.00           C  
ATOM   3704  C   ILE A 328      12.915   7.883   6.957  1.00  0.00           C  
ATOM   3705  O   ILE A 328      12.867   7.647   5.749  1.00  0.00           O  
ATOM   3706  CB  ILE A 328      15.035   8.302   8.198  1.00  0.00           C  
ATOM   3707  CG1 ILE A 328      16.123   9.333   8.521  1.00  0.00           C  
ATOM   3708  CG2 ILE A 328      15.587   7.193   7.315  1.00  0.00           C  
ATOM   3709  CD1 ILE A 328      17.167   8.799   9.476  1.00  0.00           C  
ATOM   3710  H   ILE A 328      13.432   9.932   9.346  1.00  0.00           H  
ATOM   3711  HA  ILE A 328      14.212   9.544   6.657  1.00  0.00           H  
ATOM   3712  HB  ILE A 328      14.716   7.884   9.151  1.00  0.00           H  
ATOM   3713 1HG1 ILE A 328      16.609   9.638   7.596  1.00  0.00           H  
ATOM   3714 2HG1 ILE A 328      15.663  10.218   8.961  1.00  0.00           H  
ATOM   3715 1HG2 ILE A 328      16.439   6.724   7.807  1.00  0.00           H  
ATOM   3716 2HG2 ILE A 328      14.814   6.446   7.140  1.00  0.00           H  
ATOM   3717 3HG2 ILE A 328      15.905   7.622   6.364  1.00  0.00           H  
ATOM   3718 1HD1 ILE A 328      17.910   9.572   9.669  1.00  0.00           H  
ATOM   3719 2HD1 ILE A 328      16.689   8.513  10.413  1.00  0.00           H  
ATOM   3720 3HD1 ILE A 328      17.654   7.931   9.036  1.00  0.00           H  
ATOM   3721  N   ALA A 329      12.169   7.256   7.859  1.00  0.00           N  
ATOM   3722  CA  ALA A 329      11.242   6.213   7.475  1.00  0.00           C  
ATOM   3723  C   ALA A 329      10.207   6.764   6.513  1.00  0.00           C  
ATOM   3724  O   ALA A 329       9.896   6.140   5.504  1.00  0.00           O  
ATOM   3725  CB  ALA A 329      10.579   5.628   8.707  1.00  0.00           C  
ATOM   3726  H   ALA A 329      12.248   7.504   8.834  1.00  0.00           H  
ATOM   3727  HA  ALA A 329      11.802   5.429   6.965  1.00  0.00           H  
ATOM   3728 1HB  ALA A 329       9.902   4.830   8.413  1.00  0.00           H  
ATOM   3729 2HB  ALA A 329      11.342   5.231   9.377  1.00  0.00           H  
ATOM   3730 3HB  ALA A 329      10.019   6.408   9.223  1.00  0.00           H  
ATOM   3731  N   SER A 330       9.684   7.950   6.818  1.00  0.00           N  
ATOM   3732  CA  SER A 330       8.698   8.582   5.954  1.00  0.00           C  
ATOM   3733  C   SER A 330       9.239   8.779   4.550  1.00  0.00           C  
ATOM   3734  O   SER A 330       8.536   8.529   3.571  1.00  0.00           O  
ATOM   3735  CB  SER A 330       8.290   9.916   6.548  1.00  0.00           C  
ATOM   3736  OG  SER A 330       7.614   9.739   7.763  1.00  0.00           O  
ATOM   3737  H   SER A 330       9.955   8.426   7.663  1.00  0.00           H  
ATOM   3738  HA  SER A 330       7.822   7.934   5.892  1.00  0.00           H  
ATOM   3739 1HB  SER A 330       9.173  10.532   6.708  1.00  0.00           H  
ATOM   3740 2HB  SER A 330       7.647  10.449   5.849  1.00  0.00           H  
ATOM   3741  HG  SER A 330       7.391  10.620   8.073  1.00  0.00           H  
ATOM   3742  N   CYS A 331      10.495   9.208   4.454  1.00  0.00           N  
ATOM   3743  CA  CYS A 331      11.138   9.446   3.176  1.00  0.00           C  
ATOM   3744  C   CYS A 331      11.264   8.173   2.366  1.00  0.00           C  
ATOM   3745  O   CYS A 331      10.942   8.156   1.179  1.00  0.00           O  
ATOM   3746  CB  CYS A 331      12.527  10.050   3.382  1.00  0.00           C  
ATOM   3747  SG  CYS A 331      12.512  11.743   4.018  1.00  0.00           S  
ATOM   3748  H   CYS A 331      11.021   9.380   5.301  1.00  0.00           H  
ATOM   3749  HA  CYS A 331      10.531  10.158   2.614  1.00  0.00           H  
ATOM   3750 1HB  CYS A 331      13.095   9.435   4.080  1.00  0.00           H  
ATOM   3751 2HB  CYS A 331      13.066  10.051   2.434  1.00  0.00           H  
ATOM   3752  HG  CYS A 331      13.833  11.890   4.052  1.00  0.00           H  
ATOM   3753  N   PHE A 332      11.731   7.107   3.002  1.00  0.00           N  
ATOM   3754  CA  PHE A 332      11.913   5.848   2.298  1.00  0.00           C  
ATOM   3755  C   PHE A 332      10.590   5.222   1.917  1.00  0.00           C  
ATOM   3756  O   PHE A 332      10.513   4.541   0.898  1.00  0.00           O  
ATOM   3757  CB  PHE A 332      12.713   4.860   3.147  1.00  0.00           C  
ATOM   3758  CG  PHE A 332      14.194   5.104   3.055  1.00  0.00           C  
ATOM   3759  CD1 PHE A 332      14.903   5.711   4.081  1.00  0.00           C  
ATOM   3760  CD2 PHE A 332      14.882   4.719   1.915  1.00  0.00           C  
ATOM   3761  CE1 PHE A 332      16.264   5.922   3.967  1.00  0.00           C  
ATOM   3762  CE2 PHE A 332      16.242   4.928   1.799  1.00  0.00           C  
ATOM   3763  CZ  PHE A 332      16.935   5.532   2.829  1.00  0.00           C  
ATOM   3764  H   PHE A 332      11.995   7.182   3.977  1.00  0.00           H  
ATOM   3765  HA  PHE A 332      12.470   6.043   1.381  1.00  0.00           H  
ATOM   3766 1HB  PHE A 332      12.408   4.935   4.189  1.00  0.00           H  
ATOM   3767 2HB  PHE A 332      12.505   3.841   2.825  1.00  0.00           H  
ATOM   3768  HD1 PHE A 332      14.374   6.019   4.984  1.00  0.00           H  
ATOM   3769  HD2 PHE A 332      14.335   4.243   1.101  1.00  0.00           H  
ATOM   3770  HE1 PHE A 332      16.813   6.399   4.779  1.00  0.00           H  
ATOM   3771  HE2 PHE A 332      16.768   4.618   0.895  1.00  0.00           H  
ATOM   3772  HZ  PHE A 332      18.008   5.702   2.740  1.00  0.00           H  
ATOM   3773  N   SER A 333       9.541   5.478   2.692  1.00  0.00           N  
ATOM   3774  CA  SER A 333       8.229   4.994   2.304  1.00  0.00           C  
ATOM   3775  C   SER A 333       7.816   5.627   0.990  1.00  0.00           C  
ATOM   3776  O   SER A 333       7.293   4.945   0.112  1.00  0.00           O  
ATOM   3777  CB  SER A 333       7.209   5.311   3.380  1.00  0.00           C  
ATOM   3778  OG  SER A 333       7.468   4.596   4.557  1.00  0.00           O  
ATOM   3779  H   SER A 333       9.642   6.021   3.532  1.00  0.00           H  
ATOM   3780  HA  SER A 333       8.276   3.912   2.176  1.00  0.00           H  
ATOM   3781 1HB  SER A 333       7.225   6.379   3.596  1.00  0.00           H  
ATOM   3782 2HB  SER A 333       6.211   5.065   3.020  1.00  0.00           H  
ATOM   3783  HG  SER A 333       7.510   3.670   4.307  1.00  0.00           H  
ATOM   3784  N   VAL A 334       8.068   6.928   0.849  1.00  0.00           N  
ATOM   3785  CA  VAL A 334       7.767   7.628  -0.391  1.00  0.00           C  
ATOM   3786  C   VAL A 334       8.543   7.044  -1.551  1.00  0.00           C  
ATOM   3787  O   VAL A 334       7.990   6.811  -2.628  1.00  0.00           O  
ATOM   3788  CB  VAL A 334       8.096   9.129  -0.279  1.00  0.00           C  
ATOM   3789  CG1 VAL A 334       7.983   9.782  -1.650  1.00  0.00           C  
ATOM   3790  CG2 VAL A 334       7.160   9.790   0.722  1.00  0.00           C  
ATOM   3791  H   VAL A 334       8.473   7.444   1.622  1.00  0.00           H  
ATOM   3792  HA  VAL A 334       6.699   7.526  -0.594  1.00  0.00           H  
ATOM   3793  HB  VAL A 334       9.125   9.255   0.054  1.00  0.00           H  
ATOM   3794 1HG1 VAL A 334       8.217  10.843  -1.567  1.00  0.00           H  
ATOM   3795 2HG1 VAL A 334       8.685   9.308  -2.336  1.00  0.00           H  
ATOM   3796 3HG1 VAL A 334       6.968   9.661  -2.028  1.00  0.00           H  
ATOM   3797 1HG2 VAL A 334       7.399  10.850   0.797  1.00  0.00           H  
ATOM   3798 2HG2 VAL A 334       6.131   9.668   0.386  1.00  0.00           H  
ATOM   3799 3HG2 VAL A 334       7.281   9.323   1.701  1.00  0.00           H  
ATOM   3800  N   PHE A 335       9.833   6.809  -1.316  1.00  0.00           N  
ATOM   3801  CA  PHE A 335      10.707   6.277  -2.338  1.00  0.00           C  
ATOM   3802  C   PHE A 335      10.199   4.937  -2.807  1.00  0.00           C  
ATOM   3803  O   PHE A 335      10.166   4.657  -4.001  1.00  0.00           O  
ATOM   3804  CB  PHE A 335      12.118   6.137  -1.783  1.00  0.00           C  
ATOM   3805  CG  PHE A 335      12.721   7.438  -1.361  1.00  0.00           C  
ATOM   3806  CD1 PHE A 335      12.183   8.643  -1.785  1.00  0.00           C  
ATOM   3807  CD2 PHE A 335      13.826   7.459  -0.524  1.00  0.00           C  
ATOM   3808  CE1 PHE A 335      12.734   9.842  -1.374  1.00  0.00           C  
ATOM   3809  CE2 PHE A 335      14.380   8.653  -0.112  1.00  0.00           C  
ATOM   3810  CZ  PHE A 335      13.833   9.848  -0.538  1.00  0.00           C  
ATOM   3811  H   PHE A 335      10.214   7.014  -0.405  1.00  0.00           H  
ATOM   3812  HA  PHE A 335      10.720   6.964  -3.186  1.00  0.00           H  
ATOM   3813 1HB  PHE A 335      12.110   5.473  -0.922  1.00  0.00           H  
ATOM   3814 2HB  PHE A 335      12.766   5.695  -2.539  1.00  0.00           H  
ATOM   3815  HD1 PHE A 335      11.316   8.638  -2.443  1.00  0.00           H  
ATOM   3816  HD2 PHE A 335      14.254   6.520  -0.193  1.00  0.00           H  
ATOM   3817  HE1 PHE A 335      12.304  10.783  -1.712  1.00  0.00           H  
ATOM   3818  HE2 PHE A 335      15.244   8.656   0.548  1.00  0.00           H  
ATOM   3819  HZ  PHE A 335      14.267  10.793  -0.212  1.00  0.00           H  
ATOM   3820  N   ALA A 336       9.782   4.128  -1.848  1.00  0.00           N  
ATOM   3821  CA  ALA A 336       9.270   2.797  -2.085  1.00  0.00           C  
ATOM   3822  C   ALA A 336       8.011   2.818  -2.922  1.00  0.00           C  
ATOM   3823  O   ALA A 336       7.843   1.972  -3.797  1.00  0.00           O  
ATOM   3824  CB  ALA A 336       9.011   2.114  -0.782  1.00  0.00           C  
ATOM   3825  H   ALA A 336       9.845   4.441  -0.891  1.00  0.00           H  
ATOM   3826  HA  ALA A 336      10.025   2.243  -2.641  1.00  0.00           H  
ATOM   3827 1HB  ALA A 336       8.666   1.103  -0.979  1.00  0.00           H  
ATOM   3828 2HB  ALA A 336       9.930   2.077  -0.201  1.00  0.00           H  
ATOM   3829 3HB  ALA A 336       8.248   2.658  -0.226  1.00  0.00           H  
ATOM   3830  N   ILE A 337       7.142   3.798  -2.683  1.00  0.00           N  
ATOM   3831  CA  ILE A 337       5.937   3.921  -3.487  1.00  0.00           C  
ATOM   3832  C   ILE A 337       6.312   4.074  -4.947  1.00  0.00           C  
ATOM   3833  O   ILE A 337       5.795   3.351  -5.798  1.00  0.00           O  
ATOM   3834  CB  ILE A 337       5.080   5.120  -3.045  1.00  0.00           C  
ATOM   3835  CG1 ILE A 337       4.487   4.852  -1.659  1.00  0.00           C  
ATOM   3836  CG2 ILE A 337       3.979   5.396  -4.059  1.00  0.00           C  
ATOM   3837  CD1 ILE A 337       3.879   6.075  -1.011  1.00  0.00           C  
ATOM   3838  H   ILE A 337       7.320   4.461  -1.946  1.00  0.00           H  
ATOM   3839  HA  ILE A 337       5.339   3.020  -3.366  1.00  0.00           H  
ATOM   3840  HB  ILE A 337       5.706   6.007  -2.958  1.00  0.00           H  
ATOM   3841 1HG1 ILE A 337       3.718   4.084  -1.746  1.00  0.00           H  
ATOM   3842 2HG1 ILE A 337       5.271   4.467  -1.005  1.00  0.00           H  
ATOM   3843 1HG2 ILE A 337       3.384   6.246  -3.729  1.00  0.00           H  
ATOM   3844 2HG2 ILE A 337       4.426   5.620  -5.028  1.00  0.00           H  
ATOM   3845 3HG2 ILE A 337       3.340   4.517  -4.149  1.00  0.00           H  
ATOM   3846 1HD1 ILE A 337       3.481   5.806  -0.032  1.00  0.00           H  
ATOM   3847 2HD1 ILE A 337       4.643   6.845  -0.894  1.00  0.00           H  
ATOM   3848 3HD1 ILE A 337       3.075   6.454  -1.640  1.00  0.00           H  
ATOM   3849  N   SER A 338       7.266   4.958  -5.237  1.00  0.00           N  
ATOM   3850  CA  SER A 338       7.702   5.114  -6.620  1.00  0.00           C  
ATOM   3851  C   SER A 338       8.392   3.852  -7.131  1.00  0.00           C  
ATOM   3852  O   SER A 338       8.266   3.501  -8.300  1.00  0.00           O  
ATOM   3853  CB  SER A 338       8.644   6.294  -6.745  1.00  0.00           C  
ATOM   3854  OG  SER A 338       9.839   6.052  -6.055  1.00  0.00           O  
ATOM   3855  H   SER A 338       7.673   5.519  -4.497  1.00  0.00           H  
ATOM   3856  HA  SER A 338       6.825   5.297  -7.241  1.00  0.00           H  
ATOM   3857 1HB  SER A 338       8.857   6.483  -7.797  1.00  0.00           H  
ATOM   3858 2HB  SER A 338       8.164   7.186  -6.344  1.00  0.00           H  
ATOM   3859  HG  SER A 338      10.380   6.837  -6.178  1.00  0.00           H  
ATOM   3860  N   PHE A 339       9.050   3.126  -6.225  1.00  0.00           N  
ATOM   3861  CA  PHE A 339       9.729   1.877  -6.570  1.00  0.00           C  
ATOM   3862  C   PHE A 339       8.750   0.744  -6.840  1.00  0.00           C  
ATOM   3863  O   PHE A 339       9.145  -0.307  -7.336  1.00  0.00           O  
ATOM   3864  CB  PHE A 339      10.689   1.441  -5.462  1.00  0.00           C  
ATOM   3865  CG  PHE A 339      11.862   2.366  -5.295  1.00  0.00           C  
ATOM   3866  CD1 PHE A 339      12.236   3.214  -6.325  1.00  0.00           C  
ATOM   3867  CD2 PHE A 339      12.588   2.387  -4.115  1.00  0.00           C  
ATOM   3868  CE1 PHE A 339      13.315   4.067  -6.179  1.00  0.00           C  
ATOM   3869  CE2 PHE A 339      13.664   3.239  -3.965  1.00  0.00           C  
ATOM   3870  CZ  PHE A 339      14.028   4.079  -4.999  1.00  0.00           C  
ATOM   3871  H   PHE A 339       9.116   3.458  -5.279  1.00  0.00           H  
ATOM   3872  HA  PHE A 339      10.308   2.042  -7.479  1.00  0.00           H  
ATOM   3873 1HB  PHE A 339      10.156   1.389  -4.513  1.00  0.00           H  
ATOM   3874 2HB  PHE A 339      11.066   0.442  -5.677  1.00  0.00           H  
ATOM   3875  HD1 PHE A 339      11.672   3.204  -7.258  1.00  0.00           H  
ATOM   3876  HD2 PHE A 339      12.299   1.722  -3.299  1.00  0.00           H  
ATOM   3877  HE1 PHE A 339      13.601   4.729  -6.995  1.00  0.00           H  
ATOM   3878  HE2 PHE A 339      14.228   3.248  -3.032  1.00  0.00           H  
ATOM   3879  HZ  PHE A 339      14.877   4.750  -4.882  1.00  0.00           H  
ATOM   3880  N   PHE A 340       7.474   0.946  -6.519  1.00  0.00           N  
ATOM   3881  CA  PHE A 340       6.474  -0.063  -6.777  1.00  0.00           C  
ATOM   3882  C   PHE A 340       5.868   0.211  -8.136  1.00  0.00           C  
ATOM   3883  O   PHE A 340       5.711  -0.698  -8.942  1.00  0.00           O  
ATOM   3884  CB  PHE A 340       5.398  -0.049  -5.690  1.00  0.00           C  
ATOM   3885  CG  PHE A 340       5.909  -0.438  -4.334  1.00  0.00           C  
ATOM   3886  CD1 PHE A 340       6.999  -1.286  -4.207  1.00  0.00           C  
ATOM   3887  CD2 PHE A 340       5.304   0.044  -3.180  1.00  0.00           C  
ATOM   3888  CE1 PHE A 340       7.472  -1.644  -2.959  1.00  0.00           C  
ATOM   3889  CE2 PHE A 340       5.776  -0.312  -1.931  1.00  0.00           C  
ATOM   3890  CZ  PHE A 340       6.862  -1.158  -1.823  1.00  0.00           C  
ATOM   3891  H   PHE A 340       7.165   1.810  -6.103  1.00  0.00           H  
ATOM   3892  HA  PHE A 340       6.949  -1.046  -6.775  1.00  0.00           H  
ATOM   3893 1HB  PHE A 340       4.962   0.948  -5.618  1.00  0.00           H  
ATOM   3894 2HB  PHE A 340       4.597  -0.735  -5.963  1.00  0.00           H  
ATOM   3895  HD1 PHE A 340       7.483  -1.670  -5.105  1.00  0.00           H  
ATOM   3896  HD2 PHE A 340       4.446   0.712  -3.268  1.00  0.00           H  
ATOM   3897  HE1 PHE A 340       8.330  -2.313  -2.873  1.00  0.00           H  
ATOM   3898  HE2 PHE A 340       5.292   0.071  -1.034  1.00  0.00           H  
ATOM   3899  HZ  PHE A 340       7.236  -1.444  -0.842  1.00  0.00           H  
ATOM   3900  N   ALA A 341       5.531   1.478  -8.368  1.00  0.00           N  
ATOM   3901  CA  ALA A 341       4.893   1.916  -9.607  1.00  0.00           C  
ATOM   3902  C   ALA A 341       5.769   1.689 -10.829  1.00  0.00           C  
ATOM   3903  O   ALA A 341       5.279   1.278 -11.886  1.00  0.00           O  
ATOM   3904  CB  ALA A 341       4.537   3.391  -9.504  1.00  0.00           C  
ATOM   3905  H   ALA A 341       5.695   2.159  -7.638  1.00  0.00           H  
ATOM   3906  HA  ALA A 341       3.990   1.322  -9.747  1.00  0.00           H  
ATOM   3907 1HB  ALA A 341       4.033   3.702 -10.418  1.00  0.00           H  
ATOM   3908 2HB  ALA A 341       3.876   3.547  -8.653  1.00  0.00           H  
ATOM   3909 3HB  ALA A 341       5.446   3.974  -9.369  1.00  0.00           H  
ATOM   3910  N   LEU A 342       7.058   1.945 -10.682  1.00  0.00           N  
ATOM   3911  CA  LEU A 342       7.993   1.796 -11.784  1.00  0.00           C  
ATOM   3912  C   LEU A 342       7.969   0.379 -12.400  1.00  0.00           C  
ATOM   3913  O   LEU A 342       7.855   0.266 -13.619  1.00  0.00           O  
ATOM   3914  CB  LEU A 342       9.404   2.126 -11.283  1.00  0.00           C  
ATOM   3915  CG  LEU A 342       9.735   3.610 -11.066  1.00  0.00           C  
ATOM   3916  CD1 LEU A 342      11.029   3.721 -10.272  1.00  0.00           C  
ATOM   3917  CD2 LEU A 342       9.851   4.300 -12.416  1.00  0.00           C  
ATOM   3918  H   LEU A 342       7.409   2.276  -9.793  1.00  0.00           H  
ATOM   3919  HA  LEU A 342       7.710   2.497 -12.569  1.00  0.00           H  
ATOM   3920 1HB  LEU A 342       9.598   1.638 -10.330  1.00  0.00           H  
ATOM   3921 2HB  LEU A 342      10.122   1.738 -12.004  1.00  0.00           H  
ATOM   3922  HG  LEU A 342       8.946   4.087 -10.485  1.00  0.00           H  
ATOM   3923 1HD1 LEU A 342      11.270   4.773 -10.114  1.00  0.00           H  
ATOM   3924 2HD1 LEU A 342      10.908   3.229  -9.306  1.00  0.00           H  
ATOM   3925 3HD1 LEU A 342      11.833   3.242 -10.829  1.00  0.00           H  
ATOM   3926 1HD2 LEU A 342      10.086   5.356 -12.269  1.00  0.00           H  
ATOM   3927 2HD2 LEU A 342      10.647   3.828 -12.993  1.00  0.00           H  
ATOM   3928 3HD2 LEU A 342       8.907   4.213 -12.955  1.00  0.00           H  
ATOM   3929  N   PRO A 343       8.011  -0.709 -11.629  1.00  0.00           N  
ATOM   3930  CA  PRO A 343       7.916  -2.081 -12.133  1.00  0.00           C  
ATOM   3931  C   PRO A 343       6.486  -2.561 -12.268  1.00  0.00           C  
ATOM   3932  O   PRO A 343       6.237  -3.499 -13.012  1.00  0.00           O  
ATOM   3933  CB  PRO A 343       8.665  -2.912 -11.087  1.00  0.00           C  
ATOM   3934  CG  PRO A 343       8.572  -2.114  -9.831  1.00  0.00           C  
ATOM   3935  CD  PRO A 343       8.698  -0.698 -10.326  1.00  0.00           C  
ATOM   3936  HA  PRO A 343       8.422  -2.135 -13.107  1.00  0.00           H  
ATOM   3937 1HB  PRO A 343       8.200  -3.905 -10.993  1.00  0.00           H  
ATOM   3938 2HB  PRO A 343       9.704  -3.071 -11.413  1.00  0.00           H  
ATOM   3939 1HG  PRO A 343       7.617  -2.316  -9.324  1.00  0.00           H  
ATOM   3940 2HG  PRO A 343       9.368  -2.401  -9.129  1.00  0.00           H  
ATOM   3941 1HD  PRO A 343       8.165  -0.031  -9.631  1.00  0.00           H  
ATOM   3942 2HD  PRO A 343       9.762  -0.424 -10.396  1.00  0.00           H  
ATOM   3943  N   ALA A 344       5.548  -1.924 -11.567  1.00  0.00           N  
ATOM   3944  CA  ALA A 344       4.143  -2.329 -11.647  1.00  0.00           C  
ATOM   3945  C   ALA A 344       3.639  -2.265 -13.077  1.00  0.00           C  
ATOM   3946  O   ALA A 344       2.915  -3.158 -13.520  1.00  0.00           O  
ATOM   3947  CB  ALA A 344       3.271  -1.457 -10.762  1.00  0.00           C  
ATOM   3948  H   ALA A 344       5.792  -1.156 -10.961  1.00  0.00           H  
ATOM   3949  HA  ALA A 344       4.070  -3.363 -11.310  1.00  0.00           H  
ATOM   3950 1HB  ALA A 344       2.238  -1.794 -10.826  1.00  0.00           H  
ATOM   3951 2HB  ALA A 344       3.609  -1.528  -9.729  1.00  0.00           H  
ATOM   3952 3HB  ALA A 344       3.336  -0.421 -11.094  1.00  0.00           H  
ATOM   3953  N   GLY A 345       4.049  -1.233 -13.814  1.00  0.00           N  
ATOM   3954  CA  GLY A 345       3.671  -1.134 -15.224  1.00  0.00           C  
ATOM   3955  C   GLY A 345       4.092  -2.392 -15.990  1.00  0.00           C  
ATOM   3956  O   GLY A 345       3.312  -2.932 -16.778  1.00  0.00           O  
ATOM   3957  H   GLY A 345       4.643  -0.525 -13.394  1.00  0.00           H  
ATOM   3958 1HA  GLY A 345       2.594  -0.998 -15.305  1.00  0.00           H  
ATOM   3959 2HA  GLY A 345       4.138  -0.260 -15.674  1.00  0.00           H  
ATOM   3960  N   ILE A 346       5.316  -2.858 -15.738  1.00  0.00           N  
ATOM   3961  CA  ILE A 346       5.825  -4.066 -16.386  1.00  0.00           C  
ATOM   3962  C   ILE A 346       5.033  -5.299 -16.022  1.00  0.00           C  
ATOM   3963  O   ILE A 346       4.630  -6.076 -16.887  1.00  0.00           O  
ATOM   3964  CB  ILE A 346       7.303  -4.335 -16.048  1.00  0.00           C  
ATOM   3965  CG1 ILE A 346       8.233  -3.283 -16.656  1.00  0.00           C  
ATOM   3966  CG2 ILE A 346       7.705  -5.721 -16.528  1.00  0.00           C  
ATOM   3967  CD1 ILE A 346       9.651  -3.394 -16.145  1.00  0.00           C  
ATOM   3968  H   ILE A 346       5.905  -2.373 -15.082  1.00  0.00           H  
ATOM   3969  HA  ILE A 346       5.746  -3.929 -17.464  1.00  0.00           H  
ATOM   3970  HB  ILE A 346       7.447  -4.275 -14.970  1.00  0.00           H  
ATOM   3971 1HG1 ILE A 346       8.236  -3.396 -17.740  1.00  0.00           H  
ATOM   3972 2HG1 ILE A 346       7.848  -2.290 -16.424  1.00  0.00           H  
ATOM   3973 1HG2 ILE A 346       8.752  -5.890 -16.279  1.00  0.00           H  
ATOM   3974 2HG2 ILE A 346       7.083  -6.468 -16.036  1.00  0.00           H  
ATOM   3975 3HG2 ILE A 346       7.568  -5.790 -17.607  1.00  0.00           H  
ATOM   3976 1HD1 ILE A 346      10.271  -2.624 -16.607  1.00  0.00           H  
ATOM   3977 2HD1 ILE A 346       9.652  -3.260 -15.063  1.00  0.00           H  
ATOM   3978 3HD1 ILE A 346      10.053  -4.376 -16.392  1.00  0.00           H  
ATOM   3979  N   LEU A 347       4.869  -5.494 -14.721  1.00  0.00           N  
ATOM   3980  CA  LEU A 347       4.253  -6.687 -14.191  1.00  0.00           C  
ATOM   3981  C   LEU A 347       2.826  -6.816 -14.650  1.00  0.00           C  
ATOM   3982  O   LEU A 347       2.384  -7.893 -15.060  1.00  0.00           O  
ATOM   3983  CB  LEU A 347       4.323  -6.638 -12.660  1.00  0.00           C  
ATOM   3984  CG  LEU A 347       5.743  -6.725 -12.089  1.00  0.00           C  
ATOM   3985  CD1 LEU A 347       5.685  -6.545 -10.577  1.00  0.00           C  
ATOM   3986  CD2 LEU A 347       6.348  -8.069 -12.467  1.00  0.00           C  
ATOM   3987  H   LEU A 347       5.216  -4.803 -14.080  1.00  0.00           H  
ATOM   3988  HA  LEU A 347       4.805  -7.553 -14.551  1.00  0.00           H  
ATOM   3989 1HB  LEU A 347       3.873  -5.707 -12.317  1.00  0.00           H  
ATOM   3990 2HB  LEU A 347       3.742  -7.462 -12.247  1.00  0.00           H  
ATOM   3991  HG  LEU A 347       6.359  -5.923 -12.495  1.00  0.00           H  
ATOM   3992 1HD1 LEU A 347       6.693  -6.605 -10.164  1.00  0.00           H  
ATOM   3993 2HD1 LEU A 347       5.256  -5.571 -10.344  1.00  0.00           H  
ATOM   3994 3HD1 LEU A 347       5.067  -7.329 -10.141  1.00  0.00           H  
ATOM   3995 1HD2 LEU A 347       7.358  -8.134 -12.062  1.00  0.00           H  
ATOM   3996 2HD2 LEU A 347       5.739  -8.873 -12.055  1.00  0.00           H  
ATOM   3997 3HD2 LEU A 347       6.381  -8.160 -13.553  1.00  0.00           H  
ATOM   3998  N   GLY A 348       2.114  -5.699 -14.609  1.00  0.00           N  
ATOM   3999  CA  GLY A 348       0.737  -5.654 -15.048  1.00  0.00           C  
ATOM   4000  C   GLY A 348       0.614  -6.008 -16.515  1.00  0.00           C  
ATOM   4001  O   GLY A 348      -0.249  -6.798 -16.890  1.00  0.00           O  
ATOM   4002  H   GLY A 348       2.534  -4.852 -14.264  1.00  0.00           H  
ATOM   4003 1HA  GLY A 348       0.141  -6.347 -14.453  1.00  0.00           H  
ATOM   4004 2HA  GLY A 348       0.343  -4.653 -14.872  1.00  0.00           H  
ATOM   4005  N   SER A 349       1.478  -5.407 -17.337  1.00  0.00           N  
ATOM   4006  CA  SER A 349       1.441  -5.604 -18.778  1.00  0.00           C  
ATOM   4007  C   SER A 349       1.654  -7.046 -19.200  1.00  0.00           C  
ATOM   4008  O   SER A 349       0.797  -7.619 -19.866  1.00  0.00           O  
ATOM   4009  CB  SER A 349       2.489  -4.735 -19.447  1.00  0.00           C  
ATOM   4010  OG  SER A 349       2.485  -4.924 -20.836  1.00  0.00           O  
ATOM   4011  H   SER A 349       2.173  -4.774 -16.965  1.00  0.00           H  
ATOM   4012  HA  SER A 349       0.451  -5.311 -19.133  1.00  0.00           H  
ATOM   4013 1HB  SER A 349       2.292  -3.688 -19.218  1.00  0.00           H  
ATOM   4014 2HB  SER A 349       3.472  -4.977 -19.047  1.00  0.00           H  
ATOM   4015  HG  SER A 349       3.168  -4.347 -21.183  1.00  0.00           H  
ATOM   4016  N   GLY A 350       2.795  -7.620 -18.848  1.00  0.00           N  
ATOM   4017  CA  GLY A 350       3.116  -8.970 -19.295  1.00  0.00           C  
ATOM   4018  C   GLY A 350       2.185 -10.010 -18.724  1.00  0.00           C  
ATOM   4019  O   GLY A 350       1.819 -10.950 -19.426  1.00  0.00           O  
ATOM   4020  H   GLY A 350       3.456  -7.107 -18.281  1.00  0.00           H  
ATOM   4021 1HA  GLY A 350       3.069  -9.008 -20.384  1.00  0.00           H  
ATOM   4022 2HA  GLY A 350       4.137  -9.222 -19.011  1.00  0.00           H  
ATOM   4023  N   PHE A 351       1.777  -9.840 -17.468  1.00  0.00           N  
ATOM   4024  CA  PHE A 351       0.850 -10.776 -16.863  1.00  0.00           C  
ATOM   4025  C   PHE A 351      -0.434 -10.774 -17.659  1.00  0.00           C  
ATOM   4026  O   PHE A 351      -0.938 -11.831 -18.035  1.00  0.00           O  
ATOM   4027  CB  PHE A 351       0.580 -10.406 -15.404  1.00  0.00           C  
ATOM   4028  CG  PHE A 351      -0.320 -11.336 -14.642  1.00  0.00           C  
ATOM   4029  CD1 PHE A 351       0.167 -12.505 -14.079  1.00  0.00           C  
ATOM   4030  CD2 PHE A 351      -1.664 -11.055 -14.481  1.00  0.00           C  
ATOM   4031  CE1 PHE A 351      -0.654 -13.365 -13.376  1.00  0.00           C  
ATOM   4032  CE2 PHE A 351      -2.496 -11.906 -13.782  1.00  0.00           C  
ATOM   4033  CZ  PHE A 351      -1.992 -13.066 -13.226  1.00  0.00           C  
ATOM   4034  H   PHE A 351       2.097  -9.057 -16.913  1.00  0.00           H  
ATOM   4035  HA  PHE A 351       1.293 -11.773 -16.884  1.00  0.00           H  
ATOM   4036 1HB  PHE A 351       1.531 -10.362 -14.872  1.00  0.00           H  
ATOM   4037 2HB  PHE A 351       0.128  -9.414 -15.375  1.00  0.00           H  
ATOM   4038  HD1 PHE A 351       1.223 -12.754 -14.189  1.00  0.00           H  
ATOM   4039  HD2 PHE A 351      -2.063 -10.139 -14.918  1.00  0.00           H  
ATOM   4040  HE1 PHE A 351      -0.246 -14.280 -12.944  1.00  0.00           H  
ATOM   4041  HE2 PHE A 351      -3.553 -11.667 -13.664  1.00  0.00           H  
ATOM   4042  HZ  PHE A 351      -2.647 -13.741 -12.675  1.00  0.00           H  
ATOM   4043  N   ALA A 352      -0.936  -9.573 -17.937  1.00  0.00           N  
ATOM   4044  CA  ALA A 352      -2.144  -9.401 -18.722  1.00  0.00           C  
ATOM   4045  C   ALA A 352      -2.013 -10.042 -20.081  1.00  0.00           C  
ATOM   4046  O   ALA A 352      -2.928 -10.722 -20.536  1.00  0.00           O  
ATOM   4047  CB  ALA A 352      -2.457  -7.920 -18.887  1.00  0.00           C  
ATOM   4048  H   ALA A 352      -0.470  -8.742 -17.605  1.00  0.00           H  
ATOM   4049  HA  ALA A 352      -2.963  -9.896 -18.199  1.00  0.00           H  
ATOM   4050 1HB  ALA A 352      -3.379  -7.808 -19.458  1.00  0.00           H  
ATOM   4051 2HB  ALA A 352      -2.583  -7.457 -17.909  1.00  0.00           H  
ATOM   4052 3HB  ALA A 352      -1.644  -7.432 -19.411  1.00  0.00           H  
ATOM   4053  N   LEU A 353      -0.877  -9.839 -20.733  1.00  0.00           N  
ATOM   4054  CA  LEU A 353      -0.677 -10.386 -22.063  1.00  0.00           C  
ATOM   4055  C   LEU A 353      -0.745 -11.901 -22.075  1.00  0.00           C  
ATOM   4056  O   LEU A 353      -1.334 -12.480 -22.985  1.00  0.00           O  
ATOM   4057  CB  LEU A 353       0.679  -9.930 -22.619  1.00  0.00           C  
ATOM   4058  CG  LEU A 353       0.774  -8.446 -22.990  1.00  0.00           C  
ATOM   4059  CD1 LEU A 353       2.220  -8.100 -23.321  1.00  0.00           C  
ATOM   4060  CD2 LEU A 353      -0.145  -8.169 -24.170  1.00  0.00           C  
ATOM   4061  H   LEU A 353      -0.154  -9.276 -20.316  1.00  0.00           H  
ATOM   4062  HA  LEU A 353      -1.471 -10.010 -22.711  1.00  0.00           H  
ATOM   4063 1HB  LEU A 353       1.448 -10.138 -21.876  1.00  0.00           H  
ATOM   4064 2HB  LEU A 353       0.900 -10.514 -23.513  1.00  0.00           H  
ATOM   4065  HG  LEU A 353       0.472  -7.827 -22.144  1.00  0.00           H  
ATOM   4066 1HD1 LEU A 353       2.291  -7.045 -23.584  1.00  0.00           H  
ATOM   4067 2HD1 LEU A 353       2.850  -8.299 -22.454  1.00  0.00           H  
ATOM   4068 3HD1 LEU A 353       2.556  -8.708 -24.159  1.00  0.00           H  
ATOM   4069 1HD2 LEU A 353      -0.083  -7.114 -24.441  1.00  0.00           H  
ATOM   4070 2HD2 LEU A 353       0.159  -8.779 -25.021  1.00  0.00           H  
ATOM   4071 3HD2 LEU A 353      -1.172  -8.413 -23.899  1.00  0.00           H  
ATOM   4072  N   LYS A 354      -0.162 -12.546 -21.069  1.00  0.00           N  
ATOM   4073  CA  LYS A 354      -0.190 -13.999 -21.037  1.00  0.00           C  
ATOM   4074  C   LYS A 354      -1.589 -14.525 -20.776  1.00  0.00           C  
ATOM   4075  O   LYS A 354      -2.016 -15.491 -21.405  1.00  0.00           O  
ATOM   4076  CB  LYS A 354       0.770 -14.543 -19.979  1.00  0.00           C  
ATOM   4077  CG  LYS A 354       0.829 -16.065 -19.965  1.00  0.00           C  
ATOM   4078  CD  LYS A 354       1.406 -16.584 -21.275  1.00  0.00           C  
ATOM   4079  CE  LYS A 354       1.395 -18.104 -21.339  1.00  0.00           C  
ATOM   4080  NZ  LYS A 354       1.912 -18.608 -22.641  1.00  0.00           N  
ATOM   4081  H   LYS A 354       0.314 -12.033 -20.344  1.00  0.00           H  
ATOM   4082  HA  LYS A 354       0.125 -14.371 -22.012  1.00  0.00           H  
ATOM   4083 1HB  LYS A 354       1.774 -14.157 -20.156  1.00  0.00           H  
ATOM   4084 2HB  LYS A 354       0.459 -14.195 -18.992  1.00  0.00           H  
ATOM   4085 1HG  LYS A 354       1.454 -16.404 -19.137  1.00  0.00           H  
ATOM   4086 2HG  LYS A 354      -0.176 -16.460 -19.825  1.00  0.00           H  
ATOM   4087 1HD  LYS A 354       0.819 -16.194 -22.108  1.00  0.00           H  
ATOM   4088 2HD  LYS A 354       2.433 -16.239 -21.380  1.00  0.00           H  
ATOM   4089 1HE  LYS A 354       2.011 -18.505 -20.535  1.00  0.00           H  
ATOM   4090 2HE  LYS A 354       0.374 -18.461 -21.201  1.00  0.00           H  
ATOM   4091 1HZ  LYS A 354       1.889 -19.618 -22.645  1.00  0.00           H  
ATOM   4092 2HZ  LYS A 354       1.336 -18.255 -23.392  1.00  0.00           H  
ATOM   4093 3HZ  LYS A 354       2.863 -18.293 -22.770  1.00  0.00           H  
ATOM   4094  N   VAL A 355      -2.291 -13.904 -19.836  1.00  0.00           N  
ATOM   4095  CA  VAL A 355      -3.636 -14.325 -19.485  1.00  0.00           C  
ATOM   4096  C   VAL A 355      -4.600 -14.156 -20.644  1.00  0.00           C  
ATOM   4097  O   VAL A 355      -5.397 -15.050 -20.932  1.00  0.00           O  
ATOM   4098  CB  VAL A 355      -4.154 -13.519 -18.280  1.00  0.00           C  
ATOM   4099  CG1 VAL A 355      -5.632 -13.803 -18.059  1.00  0.00           C  
ATOM   4100  CG2 VAL A 355      -3.331 -13.873 -17.050  1.00  0.00           C  
ATOM   4101  H   VAL A 355      -1.877 -13.128 -19.336  1.00  0.00           H  
ATOM   4102  HA  VAL A 355      -3.608 -15.381 -19.213  1.00  0.00           H  
ATOM   4103  HB  VAL A 355      -4.061 -12.452 -18.485  1.00  0.00           H  
ATOM   4104 1HG1 VAL A 355      -5.987 -13.227 -17.204  1.00  0.00           H  
ATOM   4105 2HG1 VAL A 355      -6.196 -13.519 -18.948  1.00  0.00           H  
ATOM   4106 3HG1 VAL A 355      -5.774 -14.867 -17.865  1.00  0.00           H  
ATOM   4107 1HG2 VAL A 355      -3.694 -13.303 -16.195  1.00  0.00           H  
ATOM   4108 2HG2 VAL A 355      -3.427 -14.940 -16.845  1.00  0.00           H  
ATOM   4109 3HG2 VAL A 355      -2.283 -13.632 -17.226  1.00  0.00           H  
ATOM   4110  N   GLN A 356      -4.525 -13.013 -21.310  1.00  0.00           N  
ATOM   4111  CA  GLN A 356      -5.415 -12.737 -22.418  1.00  0.00           C  
ATOM   4112  C   GLN A 356      -5.073 -13.621 -23.592  1.00  0.00           C  
ATOM   4113  O   GLN A 356      -5.966 -14.068 -24.305  1.00  0.00           O  
ATOM   4114  CB  GLN A 356      -5.340 -11.261 -22.810  1.00  0.00           C  
ATOM   4115  CG  GLN A 356      -5.827 -10.314 -21.723  1.00  0.00           C  
ATOM   4116  CD  GLN A 356      -7.256 -10.575 -21.301  1.00  0.00           C  
ATOM   4117  OE1 GLN A 356      -8.180 -10.590 -22.118  1.00  0.00           O  
ATOM   4118  NE2 GLN A 356      -7.435 -10.791 -20.001  1.00  0.00           N  
ATOM   4119  H   GLN A 356      -3.847 -12.322 -21.042  1.00  0.00           H  
ATOM   4120  HA  GLN A 356      -6.436 -12.954 -22.107  1.00  0.00           H  
ATOM   4121 1HB  GLN A 356      -4.311 -11.000 -23.054  1.00  0.00           H  
ATOM   4122 2HB  GLN A 356      -5.941 -11.090 -23.703  1.00  0.00           H  
ATOM   4123 1HG  GLN A 356      -5.199 -10.416 -20.842  1.00  0.00           H  
ATOM   4124 2HG  GLN A 356      -5.769  -9.293 -22.100  1.00  0.00           H  
ATOM   4125 1HE2 GLN A 356      -8.348 -10.980 -19.628  1.00  0.00           H  
ATOM   4126 2HE2 GLN A 356      -6.650 -10.771 -19.382  1.00  0.00           H  
ATOM   4127  N   GLN A 357      -3.790 -13.917 -23.765  1.00  0.00           N  
ATOM   4128  CA  GLN A 357      -3.377 -14.813 -24.828  1.00  0.00           C  
ATOM   4129  C   GLN A 357      -3.912 -16.208 -24.584  1.00  0.00           C  
ATOM   4130  O   GLN A 357      -4.347 -16.870 -25.525  1.00  0.00           O  
ATOM   4131  CB  GLN A 357      -1.852 -14.860 -24.959  1.00  0.00           C  
ATOM   4132  CG  GLN A 357      -1.382 -15.734 -26.109  1.00  0.00           C  
ATOM   4133  CD  GLN A 357      -1.861 -15.217 -27.452  1.00  0.00           C  
ATOM   4134  OE1 GLN A 357      -1.657 -14.050 -27.795  1.00  0.00           O  
ATOM   4135  NE2 GLN A 357      -2.502 -16.090 -28.223  1.00  0.00           N  
ATOM   4136  H   GLN A 357      -3.080 -13.514 -23.170  1.00  0.00           H  
ATOM   4137  HA  GLN A 357      -3.787 -14.448 -25.768  1.00  0.00           H  
ATOM   4138 1HB  GLN A 357      -1.464 -13.854 -25.109  1.00  0.00           H  
ATOM   4139 2HB  GLN A 357      -1.416 -15.240 -24.035  1.00  0.00           H  
ATOM   4140 1HG  GLN A 357      -0.292 -15.754 -26.116  1.00  0.00           H  
ATOM   4141 2HG  GLN A 357      -1.772 -16.743 -25.970  1.00  0.00           H  
ATOM   4142 1HE2 GLN A 357      -2.842 -15.807 -29.120  1.00  0.00           H  
ATOM   4143 2HE2 GLN A 357      -2.645 -17.027 -27.905  1.00  0.00           H  
ATOM   4144  N   LYS A 358      -3.925 -16.638 -23.330  1.00  0.00           N  
ATOM   4145  CA  LYS A 358      -4.483 -17.933 -23.001  1.00  0.00           C  
ATOM   4146  C   LYS A 358      -5.958 -17.985 -23.353  1.00  0.00           C  
ATOM   4147  O   LYS A 358      -6.429 -18.986 -23.882  1.00  0.00           O  
ATOM   4148  CB  LYS A 358      -4.289 -18.262 -21.521  1.00  0.00           C  
ATOM   4149  CG  LYS A 358      -4.880 -19.611 -21.129  1.00  0.00           C  
ATOM   4150  CD  LYS A 358      -4.168 -20.754 -21.837  1.00  0.00           C  
ATOM   4151  CE  LYS A 358      -4.715 -22.101 -21.389  1.00  0.00           C  
ATOM   4152  NZ  LYS A 358      -4.077 -23.230 -22.116  1.00  0.00           N  
ATOM   4153  H   LYS A 358      -3.554 -16.060 -22.594  1.00  0.00           H  
ATOM   4154  HA  LYS A 358      -3.967 -18.694 -23.588  1.00  0.00           H  
ATOM   4155 1HB  LYS A 358      -3.226 -18.268 -21.285  1.00  0.00           H  
ATOM   4156 2HB  LYS A 358      -4.753 -17.491 -20.905  1.00  0.00           H  
ATOM   4157 1HG  LYS A 358      -4.790 -19.754 -20.052  1.00  0.00           H  
ATOM   4158 2HG  LYS A 358      -5.936 -19.634 -21.393  1.00  0.00           H  
ATOM   4159 1HD  LYS A 358      -4.301 -20.654 -22.915  1.00  0.00           H  
ATOM   4160 2HD  LYS A 358      -3.102 -20.712 -21.615  1.00  0.00           H  
ATOM   4161 1HE  LYS A 358      -4.537 -22.221 -20.321  1.00  0.00           H  
ATOM   4162 2HE  LYS A 358      -5.790 -22.126 -21.567  1.00  0.00           H  
ATOM   4163 1HZ  LYS A 358      -4.467 -24.104 -21.791  1.00  0.00           H  
ATOM   4164 2HZ  LYS A 358      -4.250 -23.133 -23.107  1.00  0.00           H  
ATOM   4165 3HZ  LYS A 358      -3.080 -23.222 -21.945  1.00  0.00           H  
ATOM   4166  N   GLN A 359      -6.675 -16.904 -23.085  1.00  0.00           N  
ATOM   4167  CA  GLN A 359      -8.077 -16.832 -23.450  1.00  0.00           C  
ATOM   4168  C   GLN A 359      -8.251 -16.910 -24.965  1.00  0.00           C  
ATOM   4169  O   GLN A 359      -9.176 -17.555 -25.450  1.00  0.00           O  
ATOM   4170  CB  GLN A 359      -8.700 -15.560 -22.889  1.00  0.00           C  
ATOM   4171  CG  GLN A 359      -8.852 -15.581 -21.380  1.00  0.00           C  
ATOM   4172  CD  GLN A 359      -9.314 -14.250 -20.834  1.00  0.00           C  
ATOM   4173  OE1 GLN A 359      -8.866 -13.210 -21.308  1.00  0.00           O  
ATOM   4174  NE2 GLN A 359     -10.203 -14.256 -19.850  1.00  0.00           N  
ATOM   4175  H   GLN A 359      -6.242 -16.121 -22.616  1.00  0.00           H  
ATOM   4176  HA  GLN A 359      -8.593 -17.683 -23.006  1.00  0.00           H  
ATOM   4177 1HB  GLN A 359      -8.092 -14.699 -23.158  1.00  0.00           H  
ATOM   4178 2HB  GLN A 359      -9.691 -15.416 -23.325  1.00  0.00           H  
ATOM   4179 1HG  GLN A 359      -9.590 -16.338 -21.111  1.00  0.00           H  
ATOM   4180 2HG  GLN A 359      -7.888 -15.823 -20.930  1.00  0.00           H  
ATOM   4181 1HE2 GLN A 359     -10.524 -13.385 -19.486  1.00  0.00           H  
ATOM   4182 2HE2 GLN A 359     -10.544 -15.119 -19.478  1.00  0.00           H  
ATOM   4183  N   ARG A 360      -7.335 -16.291 -25.709  1.00  0.00           N  
ATOM   4184  CA  ARG A 360      -7.368 -16.369 -27.162  1.00  0.00           C  
ATOM   4185  C   ARG A 360      -7.125 -17.800 -27.614  1.00  0.00           C  
ATOM   4186  O   ARG A 360      -7.738 -18.261 -28.577  1.00  0.00           O  
ATOM   4187  CB  ARG A 360      -6.320 -15.452 -27.776  1.00  0.00           C  
ATOM   4188  CG  ARG A 360      -6.607 -13.965 -27.635  1.00  0.00           C  
ATOM   4189  CD  ARG A 360      -5.500 -13.136 -28.176  1.00  0.00           C  
ATOM   4190  NE  ARG A 360      -5.783 -11.714 -28.056  1.00  0.00           N  
ATOM   4191  CZ  ARG A 360      -4.916 -10.729 -28.362  1.00  0.00           C  
ATOM   4192  NH1 ARG A 360      -3.713 -11.027 -28.803  1.00  0.00           N  
ATOM   4193  NH2 ARG A 360      -5.273  -9.465 -28.218  1.00  0.00           N  
ATOM   4194  H   ARG A 360      -6.604 -15.766 -25.260  1.00  0.00           H  
ATOM   4195  HA  ARG A 360      -8.351 -16.048 -27.508  1.00  0.00           H  
ATOM   4196 1HB  ARG A 360      -5.351 -15.641 -27.317  1.00  0.00           H  
ATOM   4197 2HB  ARG A 360      -6.226 -15.671 -28.840  1.00  0.00           H  
ATOM   4198 1HG  ARG A 360      -7.519 -13.719 -28.180  1.00  0.00           H  
ATOM   4199 2HG  ARG A 360      -6.738 -13.714 -26.582  1.00  0.00           H  
ATOM   4200 1HD  ARG A 360      -4.584 -13.349 -27.626  1.00  0.00           H  
ATOM   4201 2HD  ARG A 360      -5.353 -13.367 -29.230  1.00  0.00           H  
ATOM   4202  HE  ARG A 360      -6.698 -11.444 -27.719  1.00  0.00           H  
ATOM   4203 1HH1 ARG A 360      -3.441 -11.993 -28.915  1.00  0.00           H  
ATOM   4204 2HH1 ARG A 360      -3.063 -10.289 -29.033  1.00  0.00           H  
ATOM   4205 1HH2 ARG A 360      -6.197  -9.237 -27.878  1.00  0.00           H  
ATOM   4206 2HH2 ARG A 360      -4.623  -8.728 -28.446  1.00  0.00           H  
ATOM   4207  N   GLN A 361      -6.258 -18.510 -26.898  1.00  0.00           N  
ATOM   4208  CA  GLN A 361      -5.987 -19.910 -27.180  1.00  0.00           C  
ATOM   4209  C   GLN A 361      -7.220 -20.749 -26.904  1.00  0.00           C  
ATOM   4210  O   GLN A 361      -7.514 -21.675 -27.651  1.00  0.00           O  
ATOM   4211  CB  GLN A 361      -4.808 -20.418 -26.344  1.00  0.00           C  
ATOM   4212  CG  GLN A 361      -3.468 -19.820 -26.741  1.00  0.00           C  
ATOM   4213  CD  GLN A 361      -2.352 -20.223 -25.797  1.00  0.00           C  
ATOM   4214  OE1 GLN A 361      -2.557 -21.011 -24.868  1.00  0.00           O  
ATOM   4215  NE2 GLN A 361      -1.160 -19.684 -26.029  1.00  0.00           N  
ATOM   4216  H   GLN A 361      -5.769 -18.065 -26.135  1.00  0.00           H  
ATOM   4217  HA  GLN A 361      -5.728 -20.012 -28.233  1.00  0.00           H  
ATOM   4218 1HB  GLN A 361      -4.970 -20.192 -25.289  1.00  0.00           H  
ATOM   4219 2HB  GLN A 361      -4.737 -21.501 -26.435  1.00  0.00           H  
ATOM   4220 1HG  GLN A 361      -3.213 -20.168 -27.742  1.00  0.00           H  
ATOM   4221 2HG  GLN A 361      -3.540 -18.732 -26.734  1.00  0.00           H  
ATOM   4222 1HE2 GLN A 361      -0.385 -19.912 -25.439  1.00  0.00           H  
ATOM   4223 2HE2 GLN A 361      -1.039 -19.051 -26.793  1.00  0.00           H  
ATOM   4224  N   LYS A 362      -7.959 -20.397 -25.850  1.00  0.00           N  
ATOM   4225  CA  LYS A 362      -9.195 -21.092 -25.521  1.00  0.00           C  
ATOM   4226  C   LYS A 362     -10.220 -20.903 -26.622  1.00  0.00           C  
ATOM   4227  O   LYS A 362     -10.927 -21.843 -26.969  1.00  0.00           O  
ATOM   4228  CB  LYS A 362      -9.766 -20.602 -24.189  1.00  0.00           C  
ATOM   4229  CG  LYS A 362      -8.971 -21.009 -22.956  1.00  0.00           C  
ATOM   4230  CD  LYS A 362      -9.619 -20.460 -21.694  1.00  0.00           C  
ATOM   4231  CE  LYS A 362      -8.819 -20.827 -20.452  1.00  0.00           C  
ATOM   4232  NZ  LYS A 362      -9.433 -20.273 -19.215  1.00  0.00           N  
ATOM   4233  H   LYS A 362      -7.655 -19.635 -25.262  1.00  0.00           H  
ATOM   4234  HA  LYS A 362      -8.985 -22.157 -25.433  1.00  0.00           H  
ATOM   4235 1HB  LYS A 362      -9.827 -19.514 -24.191  1.00  0.00           H  
ATOM   4236 2HB  LYS A 362     -10.780 -20.984 -24.067  1.00  0.00           H  
ATOM   4237 1HG  LYS A 362      -8.927 -22.097 -22.894  1.00  0.00           H  
ATOM   4238 2HG  LYS A 362      -7.952 -20.630 -23.028  1.00  0.00           H  
ATOM   4239 1HD  LYS A 362      -9.687 -19.373 -21.764  1.00  0.00           H  
ATOM   4240 2HD  LYS A 362     -10.628 -20.863 -21.598  1.00  0.00           H  
ATOM   4241 1HE  LYS A 362      -8.768 -21.911 -20.370  1.00  0.00           H  
ATOM   4242 2HE  LYS A 362      -7.807 -20.437 -20.552  1.00  0.00           H  
ATOM   4243 1HZ  LYS A 362      -8.876 -20.536 -18.416  1.00  0.00           H  
ATOM   4244 2HZ  LYS A 362      -9.473 -19.266 -19.280  1.00  0.00           H  
ATOM   4245 3HZ  LYS A 362     -10.367 -20.640 -19.110  1.00  0.00           H  
ATOM   4246  N   HIS A 363     -10.284 -19.695 -27.170  1.00  0.00           N  
ATOM   4247  CA  HIS A 363     -11.176 -19.410 -28.273  1.00  0.00           C  
ATOM   4248  C   HIS A 363     -10.826 -20.272 -29.450  1.00  0.00           C  
ATOM   4249  O   HIS A 363     -11.692 -20.926 -30.020  1.00  0.00           O  
ATOM   4250  CB  HIS A 363     -11.117 -17.935 -28.686  1.00  0.00           C  
ATOM   4251  CG  HIS A 363     -12.024 -17.622 -29.835  1.00  0.00           C  
ATOM   4252  ND1 HIS A 363     -13.395 -17.570 -29.707  1.00  0.00           N  
ATOM   4253  CD2 HIS A 363     -11.755 -17.348 -31.133  1.00  0.00           C  
ATOM   4254  CE1 HIS A 363     -13.931 -17.274 -30.880  1.00  0.00           C  
ATOM   4255  NE2 HIS A 363     -12.958 -17.136 -31.760  1.00  0.00           N  
ATOM   4256  H   HIS A 363      -9.700 -18.958 -26.811  1.00  0.00           H  
ATOM   4257  HA  HIS A 363     -12.203 -19.626 -27.979  1.00  0.00           H  
ATOM   4258 1HB  HIS A 363     -11.396 -17.306 -27.838  1.00  0.00           H  
ATOM   4259 2HB  HIS A 363     -10.099 -17.667 -28.963  1.00  0.00           H  
ATOM   4260  HD1 HIS A 363     -13.914 -17.653 -28.856  1.00  0.00           H  
ATOM   4261  HD2 HIS A 363     -10.824 -17.278 -31.698  1.00  0.00           H  
ATOM   4262  HE1 HIS A 363     -15.012 -17.186 -30.988  1.00  0.00           H  
ATOM   4263  N   PHE A 364      -9.545 -20.295 -29.795  1.00  0.00           N  
ATOM   4264  CA  PHE A 364      -9.056 -21.129 -30.877  1.00  0.00           C  
ATOM   4265  C   PHE A 364      -9.467 -22.571 -30.678  1.00  0.00           C  
ATOM   4266  O   PHE A 364      -9.988 -23.200 -31.596  1.00  0.00           O  
ATOM   4267  CB  PHE A 364      -7.544 -21.048 -30.981  1.00  0.00           C  
ATOM   4268  CG  PHE A 364      -6.977 -22.012 -31.972  1.00  0.00           C  
ATOM   4269  CD1 PHE A 364      -7.054 -21.764 -33.333  1.00  0.00           C  
ATOM   4270  CD2 PHE A 364      -6.374 -23.185 -31.543  1.00  0.00           C  
ATOM   4271  CE1 PHE A 364      -6.535 -22.663 -34.244  1.00  0.00           C  
ATOM   4272  CE2 PHE A 364      -5.855 -24.085 -32.450  1.00  0.00           C  
ATOM   4273  CZ  PHE A 364      -5.935 -23.823 -33.804  1.00  0.00           C  
ATOM   4274  H   PHE A 364      -8.887 -19.725 -29.288  1.00  0.00           H  
ATOM   4275  HA  PHE A 364      -9.490 -20.774 -31.814  1.00  0.00           H  
ATOM   4276 1HB  PHE A 364      -7.249 -20.041 -31.280  1.00  0.00           H  
ATOM   4277 2HB  PHE A 364      -7.090 -21.253 -30.014  1.00  0.00           H  
ATOM   4278  HD1 PHE A 364      -7.532 -20.848 -33.681  1.00  0.00           H  
ATOM   4279  HD2 PHE A 364      -6.311 -23.391 -30.472  1.00  0.00           H  
ATOM   4280  HE1 PHE A 364      -6.603 -22.455 -35.312  1.00  0.00           H  
ATOM   4281  HE2 PHE A 364      -5.379 -25.002 -32.100  1.00  0.00           H  
ATOM   4282  HZ  PHE A 364      -5.526 -24.533 -34.523  1.00  0.00           H  
ATOM   4283  N   ASN A 365      -9.244 -23.083 -29.472  1.00  0.00           N  
ATOM   4284  CA  ASN A 365      -9.598 -24.444 -29.141  1.00  0.00           C  
ATOM   4285  C   ASN A 365     -11.084 -24.684 -29.353  1.00  0.00           C  
ATOM   4286  O   ASN A 365     -11.475 -25.688 -29.937  1.00  0.00           O  
ATOM   4287  CB  ASN A 365      -9.195 -24.755 -27.711  1.00  0.00           C  
ATOM   4288  CG  ASN A 365      -7.703 -24.872 -27.550  1.00  0.00           C  
ATOM   4289  OD1 ASN A 365      -6.976 -25.115 -28.518  1.00  0.00           O  
ATOM   4290  ND2 ASN A 365      -7.235 -24.702 -26.340  1.00  0.00           N  
ATOM   4291  H   ASN A 365      -8.817 -22.510 -28.761  1.00  0.00           H  
ATOM   4292  HA  ASN A 365      -9.060 -25.116 -29.812  1.00  0.00           H  
ATOM   4293 1HB  ASN A 365      -9.559 -23.969 -27.048  1.00  0.00           H  
ATOM   4294 2HB  ASN A 365      -9.660 -25.688 -27.394  1.00  0.00           H  
ATOM   4295 1HD2 ASN A 365      -6.252 -24.769 -26.170  1.00  0.00           H  
ATOM   4296 2HD2 ASN A 365      -7.861 -24.505 -25.584  1.00  0.00           H  
ATOM   4297  N   ARG A 366     -11.910 -23.722 -28.935  1.00  0.00           N  
ATOM   4298  CA  ARG A 366     -13.353 -23.784 -29.135  1.00  0.00           C  
ATOM   4299  C   ARG A 366     -13.714 -23.854 -30.619  1.00  0.00           C  
ATOM   4300  O   ARG A 366     -14.645 -24.552 -31.013  1.00  0.00           O  
ATOM   4301  OXT ARG A 366     -13.084 -23.221 -31.420  1.00  0.00           O  
ATOM   4302  CB  ARG A 366     -14.037 -22.574 -28.514  1.00  0.00           C  
ATOM   4303  CG  ARG A 366     -15.554 -22.570 -28.620  1.00  0.00           C  
ATOM   4304  CD  ARG A 366     -16.143 -21.379 -27.954  1.00  0.00           C  
ATOM   4305  NE  ARG A 366     -17.589 -21.329 -28.113  1.00  0.00           N  
ATOM   4306  CZ  ARG A 366     -18.376 -20.337 -27.657  1.00  0.00           C  
ATOM   4307  NH1 ARG A 366     -17.845 -19.318 -27.017  1.00  0.00           N  
ATOM   4308  NH2 ARG A 366     -19.682 -20.386 -27.854  1.00  0.00           N  
ATOM   4309  H   ARG A 366     -11.525 -22.923 -28.453  1.00  0.00           H  
ATOM   4310  HA  ARG A 366     -13.731 -24.684 -28.647  1.00  0.00           H  
ATOM   4311 1HB  ARG A 366     -13.780 -22.518 -27.457  1.00  0.00           H  
ATOM   4312 2HB  ARG A 366     -13.679 -21.659 -28.984  1.00  0.00           H  
ATOM   4313 1HG  ARG A 366     -15.846 -22.557 -29.670  1.00  0.00           H  
ATOM   4314 2HG  ARG A 366     -15.956 -23.464 -28.143  1.00  0.00           H  
ATOM   4315 1HD  ARG A 366     -15.920 -21.410 -26.889  1.00  0.00           H  
ATOM   4316 2HD  ARG A 366     -15.722 -20.474 -28.390  1.00  0.00           H  
ATOM   4317  HE  ARG A 366     -18.034 -22.096 -28.602  1.00  0.00           H  
ATOM   4318 1HH1 ARG A 366     -16.847 -19.281 -26.866  1.00  0.00           H  
ATOM   4319 2HH1 ARG A 366     -18.436 -18.575 -26.673  1.00  0.00           H  
ATOM   4320 1HH2 ARG A 366     -20.090 -21.168 -28.347  1.00  0.00           H  
ATOM   4321 2HH2 ARG A 366     -20.272 -19.642 -27.512  1.00  0.00           H  
TER                                                                             
ATOM   4323  N   VAL B 100      48.721   4.169 -27.546  1.00  0.00           N  
ATOM   4324  CA  VAL B 100      48.949   2.765 -27.867  1.00  0.00           C  
ATOM   4325  C   VAL B 100      47.641   2.004 -28.010  1.00  0.00           C  
ATOM   4326  O   VAL B 100      46.993   1.689 -27.013  1.00  0.00           O  
ATOM   4327  CB  VAL B 100      49.799   2.096 -26.772  1.00  0.00           C  
ATOM   4328  CG1 VAL B 100      50.031   0.633 -27.120  1.00  0.00           C  
ATOM   4329  CG2 VAL B 100      51.116   2.842 -26.617  1.00  0.00           C  
ATOM   4330 1H   VAL B 100      49.598   4.640 -27.461  1.00  0.00           H  
ATOM   4331 2H   VAL B 100      48.185   4.595 -28.277  1.00  0.00           H  
ATOM   4332 3H   VAL B 100      48.220   4.237 -26.685  1.00  0.00           H  
ATOM   4333  HA  VAL B 100      49.491   2.711 -28.814  1.00  0.00           H  
ATOM   4334  HB  VAL B 100      49.254   2.120 -25.825  1.00  0.00           H  
ATOM   4335 1HG1 VAL B 100      50.632   0.164 -26.339  1.00  0.00           H  
ATOM   4336 2HG1 VAL B 100      49.073   0.117 -27.196  1.00  0.00           H  
ATOM   4337 3HG1 VAL B 100      50.555   0.565 -28.072  1.00  0.00           H  
ATOM   4338 1HG2 VAL B 100      51.712   2.366 -25.840  1.00  0.00           H  
ATOM   4339 2HG2 VAL B 100      51.660   2.818 -27.561  1.00  0.00           H  
ATOM   4340 3HG2 VAL B 100      50.916   3.878 -26.338  1.00  0.00           H  
ATOM   4341  N   LEU B 101      47.281   1.701 -29.256  1.00  0.00           N  
ATOM   4342  CA  LEU B 101      46.049   0.991 -29.588  1.00  0.00           C  
ATOM   4343  C   LEU B 101      45.886  -0.305 -28.815  1.00  0.00           C  
ATOM   4344  O   LEU B 101      44.778  -0.647 -28.415  1.00  0.00           O  
ATOM   4345  CB  LEU B 101      46.005   0.680 -31.089  1.00  0.00           C  
ATOM   4346  CG  LEU B 101      44.734  -0.044 -31.548  1.00  0.00           C  
ATOM   4347  CD1 LEU B 101      43.524   0.834 -31.254  1.00  0.00           C  
ATOM   4348  CD2 LEU B 101      44.841  -0.359 -33.031  1.00  0.00           C  
ATOM   4349  H   LEU B 101      47.885   1.987 -30.013  1.00  0.00           H  
ATOM   4350  HA  LEU B 101      45.208   1.639 -29.343  1.00  0.00           H  
ATOM   4351 1HB  LEU B 101      46.086   1.614 -31.644  1.00  0.00           H  
ATOM   4352 2HB  LEU B 101      46.864   0.059 -31.343  1.00  0.00           H  
ATOM   4353  HG  LEU B 101      44.621  -0.972 -30.985  1.00  0.00           H  
ATOM   4354 1HD1 LEU B 101      42.616   0.323 -31.577  1.00  0.00           H  
ATOM   4355 2HD1 LEU B 101      43.467   1.029 -30.184  1.00  0.00           H  
ATOM   4356 3HD1 LEU B 101      43.620   1.777 -31.791  1.00  0.00           H  
ATOM   4357 1HD2 LEU B 101      43.940  -0.877 -33.360  1.00  0.00           H  
ATOM   4358 2HD2 LEU B 101      44.955   0.569 -33.593  1.00  0.00           H  
ATOM   4359 3HD2 LEU B 101      45.710  -0.998 -33.205  1.00  0.00           H  
ATOM   4360  N   ALA B 102      46.984  -1.028 -28.610  1.00  0.00           N  
ATOM   4361  CA  ALA B 102      46.942  -2.271 -27.857  1.00  0.00           C  
ATOM   4362  C   ALA B 102      46.450  -2.025 -26.436  1.00  0.00           C  
ATOM   4363  O   ALA B 102      45.733  -2.852 -25.877  1.00  0.00           O  
ATOM   4364  CB  ALA B 102      48.317  -2.923 -27.832  1.00  0.00           C  
ATOM   4365  H   ALA B 102      47.867  -0.701 -28.974  1.00  0.00           H  
ATOM   4366  HA  ALA B 102      46.236  -2.941 -28.346  1.00  0.00           H  
ATOM   4367 1HB  ALA B 102      48.265  -3.861 -27.284  1.00  0.00           H  
ATOM   4368 2HB  ALA B 102      48.647  -3.114 -28.853  1.00  0.00           H  
ATOM   4369 3HB  ALA B 102      49.024  -2.256 -27.343  1.00  0.00           H  
ATOM   4370  N   ARG B 103      46.835  -0.895 -25.845  1.00  0.00           N  
ATOM   4371  CA  ARG B 103      46.406  -0.580 -24.497  1.00  0.00           C  
ATOM   4372  C   ARG B 103      44.961  -0.163 -24.539  1.00  0.00           C  
ATOM   4373  O   ARG B 103      44.227  -0.438 -23.598  1.00  0.00           O  
ATOM   4374  CB  ARG B 103      47.278   0.509 -23.894  1.00  0.00           C  
ATOM   4375  CG  ARG B 103      48.697   0.062 -23.584  1.00  0.00           C  
ATOM   4376  CD  ARG B 103      49.535   1.153 -23.025  1.00  0.00           C  
ATOM   4377  NE  ARG B 103      50.892   0.704 -22.755  1.00  0.00           N  
ATOM   4378  CZ  ARG B 103      51.910   1.498 -22.373  1.00  0.00           C  
ATOM   4379  NH1 ARG B 103      51.713   2.789 -22.219  1.00  0.00           N  
ATOM   4380  NH2 ARG B 103      53.106   0.982 -22.155  1.00  0.00           N  
ATOM   4381  H   ARG B 103      47.400  -0.227 -26.341  1.00  0.00           H  
ATOM   4382  HA  ARG B 103      46.496  -1.472 -23.875  1.00  0.00           H  
ATOM   4383 1HB  ARG B 103      47.334   1.358 -24.574  1.00  0.00           H  
ATOM   4384 2HB  ARG B 103      46.826   0.868 -22.969  1.00  0.00           H  
ATOM   4385 1HG  ARG B 103      48.669  -0.745 -22.851  1.00  0.00           H  
ATOM   4386 2HG  ARG B 103      49.175  -0.291 -24.499  1.00  0.00           H  
ATOM   4387 1HD  ARG B 103      49.587   1.981 -23.733  1.00  0.00           H  
ATOM   4388 2HD  ARG B 103      49.100   1.505 -22.092  1.00  0.00           H  
ATOM   4389  HE  ARG B 103      51.086  -0.284 -22.863  1.00  0.00           H  
ATOM   4390 1HH1 ARG B 103      50.799   3.185 -22.387  1.00  0.00           H  
ATOM   4391 2HH1 ARG B 103      52.477   3.385 -21.932  1.00  0.00           H  
ATOM   4392 1HH2 ARG B 103      53.258  -0.011 -22.275  1.00  0.00           H  
ATOM   4393 2HH2 ARG B 103      53.869   1.577 -21.869  1.00  0.00           H  
ATOM   4394  N   THR B 104      44.547   0.465 -25.637  1.00  0.00           N  
ATOM   4395  CA  THR B 104      43.151   0.822 -25.826  1.00  0.00           C  
ATOM   4396  C   THR B 104      42.317  -0.447 -25.903  1.00  0.00           C  
ATOM   4397  O   THR B 104      41.220  -0.498 -25.350  1.00  0.00           O  
ATOM   4398  CB  THR B 104      42.940   1.658 -27.102  1.00  0.00           C  
ATOM   4399  OG1 THR B 104      43.690   2.876 -27.003  1.00  0.00           O  
ATOM   4400  CG2 THR B 104      41.464   1.981 -27.280  1.00  0.00           C  
ATOM   4401  H   THR B 104      45.224   0.700 -26.352  1.00  0.00           H  
ATOM   4402  HA  THR B 104      42.813   1.402 -24.968  1.00  0.00           H  
ATOM   4403  HB  THR B 104      43.291   1.100 -27.969  1.00  0.00           H  
ATOM   4404  HG1 THR B 104      43.558   3.398 -27.799  1.00  0.00           H  
ATOM   4405 1HG2 THR B 104      41.327   2.572 -28.185  1.00  0.00           H  
ATOM   4406 2HG2 THR B 104      40.896   1.055 -27.361  1.00  0.00           H  
ATOM   4407 3HG2 THR B 104      41.112   2.549 -26.419  1.00  0.00           H  
ATOM   4408  N   HIS B 105      42.842  -1.471 -26.560  1.00  0.00           N  
ATOM   4409  CA  HIS B 105      42.161  -2.748 -26.632  1.00  0.00           C  
ATOM   4410  C   HIS B 105      41.979  -3.317 -25.240  1.00  0.00           C  
ATOM   4411  O   HIS B 105      40.915  -3.846 -24.921  1.00  0.00           O  
ATOM   4412  CB  HIS B 105      42.937  -3.741 -27.502  1.00  0.00           C  
ATOM   4413  CG  HIS B 105      42.923  -3.409 -28.963  1.00  0.00           C  
ATOM   4414  ND1 HIS B 105      43.772  -4.014 -29.867  1.00  0.00           N  
ATOM   4415  CD2 HIS B 105      42.170  -2.541 -29.675  1.00  0.00           C  
ATOM   4416  CE1 HIS B 105      43.538  -3.530 -31.075  1.00  0.00           C  
ATOM   4417  NE2 HIS B 105      42.572  -2.636 -30.984  1.00  0.00           N  
ATOM   4418  H   HIS B 105      43.744  -1.372 -26.995  1.00  0.00           H  
ATOM   4419  HA  HIS B 105      41.171  -2.614 -27.069  1.00  0.00           H  
ATOM   4420 1HB  HIS B 105      43.978  -3.780 -27.177  1.00  0.00           H  
ATOM   4421 2HB  HIS B 105      42.519  -4.738 -27.377  1.00  0.00           H  
ATOM   4422  HD1 HIS B 105      44.408  -4.760 -29.675  1.00  0.00           H  
ATOM   4423  HD2 HIS B 105      41.374  -1.849 -29.395  1.00  0.00           H  
ATOM   4424  HE1 HIS B 105      44.108  -3.884 -31.935  1.00  0.00           H  
ATOM   4425  N   VAL B 106      43.009  -3.183 -24.410  1.00  0.00           N  
ATOM   4426  CA  VAL B 106      42.926  -3.624 -23.028  1.00  0.00           C  
ATOM   4427  C   VAL B 106      41.937  -2.755 -22.260  1.00  0.00           C  
ATOM   4428  O   VAL B 106      41.179  -3.282 -21.457  1.00  0.00           O  
ATOM   4429  CB  VAL B 106      44.312  -3.564 -22.356  1.00  0.00           C  
ATOM   4430  CG1 VAL B 106      44.168  -3.852 -20.871  1.00  0.00           C  
ATOM   4431  CG2 VAL B 106      45.242  -4.558 -23.034  1.00  0.00           C  
ATOM   4432  H   VAL B 106      43.868  -2.772 -24.749  1.00  0.00           H  
ATOM   4433  HA  VAL B 106      42.577  -4.656 -23.007  1.00  0.00           H  
ATOM   4434  HB  VAL B 106      44.727  -2.560 -22.453  1.00  0.00           H  
ATOM   4435 1HG1 VAL B 106      45.148  -3.811 -20.394  1.00  0.00           H  
ATOM   4436 2HG1 VAL B 106      43.513  -3.110 -20.417  1.00  0.00           H  
ATOM   4437 3HG1 VAL B 106      43.741  -4.847 -20.733  1.00  0.00           H  
ATOM   4438 1HG2 VAL B 106      46.222  -4.519 -22.564  1.00  0.00           H  
ATOM   4439 2HG2 VAL B 106      44.831  -5.564 -22.937  1.00  0.00           H  
ATOM   4440 3HG2 VAL B 106      45.339  -4.310 -24.091  1.00  0.00           H  
ATOM   4441  N   GLN B 107      41.905  -1.447 -22.533  1.00  0.00           N  
ATOM   4442  CA  GLN B 107      40.924  -0.577 -21.901  1.00  0.00           C  
ATOM   4443  C   GLN B 107      39.546  -1.088 -22.235  1.00  0.00           C  
ATOM   4444  O   GLN B 107      38.673  -1.094 -21.379  1.00  0.00           O  
ATOM   4445  CB  GLN B 107      41.049   0.874 -22.377  1.00  0.00           C  
ATOM   4446  CG  GLN B 107      42.259   1.647 -21.888  1.00  0.00           C  
ATOM   4447  CD  GLN B 107      42.326   3.046 -22.472  1.00  0.00           C  
ATOM   4448  OE1 GLN B 107      41.847   3.293 -23.582  1.00  0.00           O  
ATOM   4449  NE2 GLN B 107      42.921   3.971 -21.726  1.00  0.00           N  
ATOM   4450  H   GLN B 107      42.536  -1.064 -23.211  1.00  0.00           H  
ATOM   4451  HA  GLN B 107      41.054  -0.618 -20.821  1.00  0.00           H  
ATOM   4452 1HB  GLN B 107      41.078   0.903 -23.466  1.00  0.00           H  
ATOM   4453 2HB  GLN B 107      40.168   1.431 -22.061  1.00  0.00           H  
ATOM   4454 1HG  GLN B 107      42.207   1.731 -20.803  1.00  0.00           H  
ATOM   4455 2HG  GLN B 107      43.166   1.117 -22.177  1.00  0.00           H  
ATOM   4456 1HE2 GLN B 107      42.995   4.912 -22.059  1.00  0.00           H  
ATOM   4457 2HE2 GLN B 107      43.297   3.728 -20.831  1.00  0.00           H  
ATOM   4458  N   GLY B 108      39.349  -1.551 -23.471  1.00  0.00           N  
ATOM   4459  CA  GLY B 108      38.076  -2.124 -23.887  1.00  0.00           C  
ATOM   4460  C   GLY B 108      37.750  -3.349 -23.062  1.00  0.00           C  
ATOM   4461  O   GLY B 108      36.636  -3.489 -22.559  1.00  0.00           O  
ATOM   4462  H   GLY B 108      40.104  -1.503 -24.138  1.00  0.00           H  
ATOM   4463 1HA  GLY B 108      37.281  -1.388 -23.771  1.00  0.00           H  
ATOM   4464 2HA  GLY B 108      38.121  -2.388 -24.943  1.00  0.00           H  
ATOM   4465  N   ARG B 109      38.736  -4.222 -22.904  1.00  0.00           N  
ATOM   4466  CA  ARG B 109      38.567  -5.443 -22.128  1.00  0.00           C  
ATOM   4467  C   ARG B 109      38.210  -5.157 -20.678  1.00  0.00           C  
ATOM   4468  O   ARG B 109      37.327  -5.802 -20.118  1.00  0.00           O  
ATOM   4469  CB  ARG B 109      39.838  -6.276 -22.177  1.00  0.00           C  
ATOM   4470  CG  ARG B 109      40.147  -6.901 -23.527  1.00  0.00           C  
ATOM   4471  CD  ARG B 109      41.462  -7.593 -23.520  1.00  0.00           C  
ATOM   4472  NE  ARG B 109      41.770  -8.186 -24.810  1.00  0.00           N  
ATOM   4473  CZ  ARG B 109      42.954  -8.742 -25.135  1.00  0.00           C  
ATOM   4474  NH1 ARG B 109      43.931  -8.770 -24.255  1.00  0.00           N  
ATOM   4475  NH2 ARG B 109      43.133  -9.258 -26.338  1.00  0.00           N  
ATOM   4476  H   ARG B 109      39.626  -4.040 -23.345  1.00  0.00           H  
ATOM   4477  HA  ARG B 109      37.755  -6.019 -22.576  1.00  0.00           H  
ATOM   4478 1HB  ARG B 109      40.691  -5.660 -21.901  1.00  0.00           H  
ATOM   4479 2HB  ARG B 109      39.769  -7.084 -21.448  1.00  0.00           H  
ATOM   4480 1HG  ARG B 109      39.374  -7.630 -23.776  1.00  0.00           H  
ATOM   4481 2HG  ARG B 109      40.174  -6.125 -24.294  1.00  0.00           H  
ATOM   4482 1HD  ARG B 109      42.248  -6.878 -23.279  1.00  0.00           H  
ATOM   4483 2HD  ARG B 109      41.451  -8.386 -22.774  1.00  0.00           H  
ATOM   4484  HE  ARG B 109      41.042  -8.183 -25.514  1.00  0.00           H  
ATOM   4485 1HH1 ARG B 109      43.794  -8.376 -23.334  1.00  0.00           H  
ATOM   4486 2HH1 ARG B 109      44.818  -9.186 -24.499  1.00  0.00           H  
ATOM   4487 1HH2 ARG B 109      42.381  -9.236 -27.016  1.00  0.00           H  
ATOM   4488 2HH2 ARG B 109      44.020  -9.674 -26.581  1.00  0.00           H  
ATOM   4489  N   VAL B 110      38.919  -4.212 -20.079  1.00  0.00           N  
ATOM   4490  CA  VAL B 110      38.749  -3.853 -18.686  1.00  0.00           C  
ATOM   4491  C   VAL B 110      37.448  -3.114 -18.462  1.00  0.00           C  
ATOM   4492  O   VAL B 110      36.753  -3.387 -17.490  1.00  0.00           O  
ATOM   4493  CB  VAL B 110      39.929  -2.982 -18.218  1.00  0.00           C  
ATOM   4494  CG1 VAL B 110      39.647  -2.461 -16.816  1.00  0.00           C  
ATOM   4495  CG2 VAL B 110      41.215  -3.796 -18.262  1.00  0.00           C  
ATOM   4496  H   VAL B 110      39.632  -3.737 -20.608  1.00  0.00           H  
ATOM   4497  HA  VAL B 110      38.736  -4.768 -18.093  1.00  0.00           H  
ATOM   4498  HB  VAL B 110      40.028  -2.116 -18.872  1.00  0.00           H  
ATOM   4499 1HG1 VAL B 110      40.485  -1.844 -16.486  1.00  0.00           H  
ATOM   4500 2HG1 VAL B 110      38.736  -1.862 -16.824  1.00  0.00           H  
ATOM   4501 3HG1 VAL B 110      39.524  -3.301 -16.134  1.00  0.00           H  
ATOM   4502 1HG2 VAL B 110      42.047  -3.175 -17.931  1.00  0.00           H  
ATOM   4503 2HG2 VAL B 110      41.119  -4.660 -17.605  1.00  0.00           H  
ATOM   4504 3HG2 VAL B 110      41.404  -4.138 -19.280  1.00  0.00           H  
ATOM   4505  N   TYR B 111      37.124  -2.180 -19.350  1.00  0.00           N  
ATOM   4506  CA  TYR B 111      35.895  -1.421 -19.241  1.00  0.00           C  
ATOM   4507  C   TYR B 111      34.742  -2.350 -19.262  1.00  0.00           C  
ATOM   4508  O   TYR B 111      33.916  -2.347 -18.363  1.00  0.00           O  
ATOM   4509  CB  TYR B 111      35.747  -0.420 -20.393  1.00  0.00           C  
ATOM   4510  CG  TYR B 111      34.485   0.414 -20.318  1.00  0.00           C  
ATOM   4511  CD1 TYR B 111      34.508   1.640 -19.676  1.00  0.00           C  
ATOM   4512  CD2 TYR B 111      33.297  -0.038 -20.884  1.00  0.00           C  
ATOM   4513  CE1 TYR B 111      33.359   2.409 -19.598  1.00  0.00           C  
ATOM   4514  CE2 TYR B 111      32.146   0.731 -20.799  1.00  0.00           C  
ATOM   4515  CZ  TYR B 111      32.172   1.952 -20.161  1.00  0.00           C  
ATOM   4516  OH  TYR B 111      31.023   2.709 -20.047  1.00  0.00           O  
ATOM   4517  H   TYR B 111      37.735  -1.993 -20.122  1.00  0.00           H  
ATOM   4518  HA  TYR B 111      35.889  -0.890 -18.289  1.00  0.00           H  
ATOM   4519 1HB  TYR B 111      36.598   0.256 -20.399  1.00  0.00           H  
ATOM   4520 2HB  TYR B 111      35.745  -0.954 -21.342  1.00  0.00           H  
ATOM   4521  HD1 TYR B 111      35.435   2.000 -19.226  1.00  0.00           H  
ATOM   4522  HD2 TYR B 111      33.268  -1.003 -21.391  1.00  0.00           H  
ATOM   4523  HE1 TYR B 111      33.386   3.367 -19.091  1.00  0.00           H  
ATOM   4524  HE2 TYR B 111      31.216   0.367 -21.238  1.00  0.00           H  
ATOM   4525  HH  TYR B 111      30.282   2.212 -20.405  1.00  0.00           H  
ATOM   4526  N   ASN B 112      34.698  -3.192 -20.276  1.00  0.00           N  
ATOM   4527  CA  ASN B 112      33.631  -4.157 -20.409  1.00  0.00           C  
ATOM   4528  C   ASN B 112      33.592  -5.094 -19.226  1.00  0.00           C  
ATOM   4529  O   ASN B 112      32.523  -5.404 -18.713  1.00  0.00           O  
ATOM   4530  CB  ASN B 112      33.771  -4.928 -21.708  1.00  0.00           C  
ATOM   4531  CG  ASN B 112      33.431  -4.089 -22.908  1.00  0.00           C  
ATOM   4532  OD1 ASN B 112      32.702  -3.096 -22.802  1.00  0.00           O  
ATOM   4533  ND2 ASN B 112      33.946  -4.469 -24.049  1.00  0.00           N  
ATOM   4534  H   ASN B 112      35.415  -3.169 -20.981  1.00  0.00           H  
ATOM   4535  HA  ASN B 112      32.679  -3.622 -20.427  1.00  0.00           H  
ATOM   4536 1HB  ASN B 112      34.794  -5.292 -21.809  1.00  0.00           H  
ATOM   4537 2HB  ASN B 112      33.115  -5.799 -21.688  1.00  0.00           H  
ATOM   4538 1HD2 ASN B 112      33.757  -3.950 -24.882  1.00  0.00           H  
ATOM   4539 2HD2 ASN B 112      34.531  -5.279 -24.089  1.00  0.00           H  
ATOM   4540  N   PHE B 113      34.765  -5.509 -18.763  1.00  0.00           N  
ATOM   4541  CA  PHE B 113      34.881  -6.381 -17.612  1.00  0.00           C  
ATOM   4542  C   PHE B 113      34.226  -5.763 -16.386  1.00  0.00           C  
ATOM   4543  O   PHE B 113      33.492  -6.438 -15.668  1.00  0.00           O  
ATOM   4544  CB  PHE B 113      36.353  -6.681 -17.322  1.00  0.00           C  
ATOM   4545  CG  PHE B 113      36.585  -7.559 -16.125  1.00  0.00           C  
ATOM   4546  CD1 PHE B 113      36.423  -8.934 -16.216  1.00  0.00           C  
ATOM   4547  CD2 PHE B 113      36.965  -7.016 -14.910  1.00  0.00           C  
ATOM   4548  CE1 PHE B 113      36.634  -9.748 -15.119  1.00  0.00           C  
ATOM   4549  CE2 PHE B 113      37.180  -7.824 -13.812  1.00  0.00           C  
ATOM   4550  CZ  PHE B 113      37.014  -9.192 -13.916  1.00  0.00           C  
ATOM   4551  H   PHE B 113      35.616  -5.232 -19.229  1.00  0.00           H  
ATOM   4552  HA  PHE B 113      34.374  -7.319 -17.844  1.00  0.00           H  
ATOM   4553 1HB  PHE B 113      36.801  -7.169 -18.187  1.00  0.00           H  
ATOM   4554 2HB  PHE B 113      36.892  -5.749 -17.159  1.00  0.00           H  
ATOM   4555  HD1 PHE B 113      36.123  -9.371 -17.169  1.00  0.00           H  
ATOM   4556  HD2 PHE B 113      37.095  -5.937 -14.830  1.00  0.00           H  
ATOM   4557  HE1 PHE B 113      36.502 -10.826 -15.205  1.00  0.00           H  
ATOM   4558  HE2 PHE B 113      37.478  -7.383 -12.861  1.00  0.00           H  
ATOM   4559  HZ  PHE B 113      37.180  -9.830 -13.050  1.00  0.00           H  
ATOM   4560  N   LEU B 114      34.511  -4.486 -16.160  1.00  0.00           N  
ATOM   4561  CA  LEU B 114      34.001  -3.773 -15.002  1.00  0.00           C  
ATOM   4562  C   LEU B 114      32.638  -3.145 -15.229  1.00  0.00           C  
ATOM   4563  O   LEU B 114      31.648  -3.555 -14.621  1.00  0.00           O  
ATOM   4564  CB  LEU B 114      34.997  -2.682 -14.593  1.00  0.00           C  
ATOM   4565  CG  LEU B 114      36.366  -3.180 -14.110  1.00  0.00           C  
ATOM   4566  CD1 LEU B 114      37.269  -1.981 -13.852  1.00  0.00           C  
ATOM   4567  CD2 LEU B 114      36.192  -4.019 -12.854  1.00  0.00           C  
ATOM   4568  H   LEU B 114      35.116  -3.998 -16.799  1.00  0.00           H  
ATOM   4569  HA  LEU B 114      33.927  -4.491 -14.184  1.00  0.00           H  
ATOM   4570 1HB  LEU B 114      35.167  -2.026 -15.446  1.00  0.00           H  
ATOM   4571 2HB  LEU B 114      34.558  -2.091 -13.791  1.00  0.00           H  
ATOM   4572  HG  LEU B 114      36.831  -3.788 -14.886  1.00  0.00           H  
ATOM   4573 1HD1 LEU B 114      38.242  -2.332 -13.508  1.00  0.00           H  
ATOM   4574 2HD1 LEU B 114      37.391  -1.411 -14.772  1.00  0.00           H  
ATOM   4575 3HD1 LEU B 114      36.817  -1.348 -13.088  1.00  0.00           H  
ATOM   4576 1HD2 LEU B 114      37.166  -4.373 -12.513  1.00  0.00           H  
ATOM   4577 2HD2 LEU B 114      35.733  -3.411 -12.073  1.00  0.00           H  
ATOM   4578 3HD2 LEU B 114      35.552  -4.874 -13.073  1.00  0.00           H  
ATOM   4579  N   GLU B 115      32.600  -2.146 -16.100  1.00  0.00           N  
ATOM   4580  CA  GLU B 115      31.385  -1.425 -16.448  1.00  0.00           C  
ATOM   4581  C   GLU B 115      30.620  -2.113 -17.556  1.00  0.00           C  
ATOM   4582  O   GLU B 115      31.108  -2.246 -18.674  1.00  0.00           O  
ATOM   4583  CB  GLU B 115      31.719  -0.001 -16.856  1.00  0.00           C  
ATOM   4584  CG  GLU B 115      32.050   0.905 -15.706  1.00  0.00           C  
ATOM   4585  CD  GLU B 115      30.802   1.240 -14.955  1.00  0.00           C  
ATOM   4586  OE1 GLU B 115      29.786   1.235 -15.608  1.00  0.00           O  
ATOM   4587  OE2 GLU B 115      30.842   1.460 -13.771  1.00  0.00           O  
ATOM   4588  H   GLU B 115      33.456  -1.876 -16.557  1.00  0.00           H  
ATOM   4589  HA  GLU B 115      30.744  -1.387 -15.569  1.00  0.00           H  
ATOM   4590 1HB  GLU B 115      32.574  -0.004 -17.532  1.00  0.00           H  
ATOM   4591 2HB  GLU B 115      30.874   0.436 -17.387  1.00  0.00           H  
ATOM   4592 1HG  GLU B 115      32.752   0.407 -15.035  1.00  0.00           H  
ATOM   4593 2HG  GLU B 115      32.515   1.818 -16.077  1.00  0.00           H  
ATOM   4594  N   ARG B 116      29.405  -2.534 -17.239  1.00  0.00           N  
ATOM   4595  CA  ARG B 116      28.506  -3.187 -18.189  1.00  0.00           C  
ATOM   4596  C   ARG B 116      29.045  -4.492 -18.807  1.00  0.00           C  
ATOM   4597  O   ARG B 116      29.154  -4.591 -20.031  1.00  0.00           O  
ATOM   4598  CB  ARG B 116      28.175  -2.219 -19.315  1.00  0.00           C  
ATOM   4599  CG  ARG B 116      27.478  -0.941 -18.875  1.00  0.00           C  
ATOM   4600  CD  ARG B 116      27.094  -0.097 -20.035  1.00  0.00           C  
ATOM   4601  NE  ARG B 116      26.421   1.123 -19.620  1.00  0.00           N  
ATOM   4602  CZ  ARG B 116      25.988   2.083 -20.461  1.00  0.00           C  
ATOM   4603  NH1 ARG B 116      26.166   1.950 -21.757  1.00  0.00           N  
ATOM   4604  NH2 ARG B 116      25.385   3.157 -19.983  1.00  0.00           N  
ATOM   4605  H   ARG B 116      29.099  -2.429 -16.285  1.00  0.00           H  
ATOM   4606  HA  ARG B 116      27.586  -3.423 -17.654  1.00  0.00           H  
ATOM   4607 1HB  ARG B 116      29.090  -1.934 -19.831  1.00  0.00           H  
ATOM   4608 2HB  ARG B 116      27.529  -2.713 -20.042  1.00  0.00           H  
ATOM   4609 1HG  ARG B 116      26.574  -1.192 -18.320  1.00  0.00           H  
ATOM   4610 2HG  ARG B 116      28.147  -0.363 -18.236  1.00  0.00           H  
ATOM   4611 1HD  ARG B 116      27.988   0.181 -20.594  1.00  0.00           H  
ATOM   4612 2HD  ARG B 116      26.420  -0.655 -20.684  1.00  0.00           H  
ATOM   4613  HE  ARG B 116      26.266   1.261 -18.630  1.00  0.00           H  
ATOM   4614 1HH1 ARG B 116      26.627   1.129 -22.122  1.00  0.00           H  
ATOM   4615 2HH1 ARG B 116      25.842   2.669 -22.387  1.00  0.00           H  
ATOM   4616 1HH2 ARG B 116      25.249   3.259 -18.986  1.00  0.00           H  
ATOM   4617 2HH2 ARG B 116      25.061   3.876 -20.613  1.00  0.00           H  
ATOM   4618  N   PRO B 117      29.339  -5.513 -17.983  1.00  0.00           N  
ATOM   4619  CA  PRO B 117      29.825  -6.852 -18.332  1.00  0.00           C  
ATOM   4620  C   PRO B 117      28.745  -7.721 -18.935  1.00  0.00           C  
ATOM   4621  O   PRO B 117      27.550  -7.458 -18.793  1.00  0.00           O  
ATOM   4622  CB  PRO B 117      30.294  -7.408 -16.983  1.00  0.00           C  
ATOM   4623  CG  PRO B 117      29.424  -6.725 -15.984  1.00  0.00           C  
ATOM   4624  CD  PRO B 117      29.265  -5.327 -16.519  1.00  0.00           C  
ATOM   4625  HA  PRO B 117      30.664  -6.760 -19.037  1.00  0.00           H  
ATOM   4626 1HB  PRO B 117      30.182  -8.502 -16.969  1.00  0.00           H  
ATOM   4627 2HB  PRO B 117      31.362  -7.192 -16.838  1.00  0.00           H  
ATOM   4628 1HG  PRO B 117      28.465  -7.255 -15.890  1.00  0.00           H  
ATOM   4629 2HG  PRO B 117      29.898  -6.747 -14.991  1.00  0.00           H  
ATOM   4630 1HD  PRO B 117      28.286  -4.927 -16.216  1.00  0.00           H  
ATOM   4631 2HD  PRO B 117      30.078  -4.692 -16.138  1.00  0.00           H  
ATOM   4632  N   THR B 118      29.175  -8.795 -19.577  1.00  0.00           N  
ATOM   4633  CA  THR B 118      28.254  -9.747 -20.177  1.00  0.00           C  
ATOM   4634  C   THR B 118      28.533 -11.189 -19.755  1.00  0.00           C  
ATOM   4635  O   THR B 118      27.657 -12.048 -19.878  1.00  0.00           O  
ATOM   4636  CB  THR B 118      28.301  -9.648 -21.713  1.00  0.00           C  
ATOM   4637  OG1 THR B 118      29.612  -9.997 -22.177  1.00  0.00           O  
ATOM   4638  CG2 THR B 118      27.966  -8.235 -22.167  1.00  0.00           C  
ATOM   4639  H   THR B 118      30.167  -8.968 -19.630  1.00  0.00           H  
ATOM   4640  HA  THR B 118      27.249  -9.494 -19.848  1.00  0.00           H  
ATOM   4641  HB  THR B 118      27.581 -10.342 -22.145  1.00  0.00           H  
ATOM   4642  HG1 THR B 118      29.552 -10.755 -22.763  1.00  0.00           H  
ATOM   4643 1HG2 THR B 118      28.004  -8.184 -23.255  1.00  0.00           H  
ATOM   4644 2HG2 THR B 118      26.966  -7.971 -21.825  1.00  0.00           H  
ATOM   4645 3HG2 THR B 118      28.689  -7.537 -21.746  1.00  0.00           H  
ATOM   4646  N   GLY B 119      29.742 -11.463 -19.274  1.00  0.00           N  
ATOM   4647  CA  GLY B 119      30.115 -12.824 -18.924  1.00  0.00           C  
ATOM   4648  C   GLY B 119      30.126 -13.095 -17.427  1.00  0.00           C  
ATOM   4649  O   GLY B 119      30.410 -12.210 -16.621  1.00  0.00           O  
ATOM   4650  H   GLY B 119      30.418 -10.721 -19.165  1.00  0.00           H  
ATOM   4651 1HA  GLY B 119      29.426 -13.515 -19.408  1.00  0.00           H  
ATOM   4652 2HA  GLY B 119      31.103 -13.035 -19.333  1.00  0.00           H  
ATOM   4653  N   TRP B 120      29.823 -14.342 -17.077  1.00  0.00           N  
ATOM   4654  CA  TRP B 120      29.772 -14.811 -15.704  1.00  0.00           C  
ATOM   4655  C   TRP B 120      31.070 -14.666 -14.938  1.00  0.00           C  
ATOM   4656  O   TRP B 120      31.062 -14.626 -13.715  1.00  0.00           O  
ATOM   4657  CB  TRP B 120      29.351 -16.281 -15.682  1.00  0.00           C  
ATOM   4658  CG  TRP B 120      30.344 -17.198 -16.331  1.00  0.00           C  
ATOM   4659  CD1 TRP B 120      30.352 -17.601 -17.632  1.00  0.00           C  
ATOM   4660  CD2 TRP B 120      31.486 -17.832 -15.707  1.00  0.00           C  
ATOM   4661  NE1 TRP B 120      31.414 -18.440 -17.861  1.00  0.00           N  
ATOM   4662  CE2 TRP B 120      32.120 -18.591 -16.694  1.00  0.00           C  
ATOM   4663  CE3 TRP B 120      32.014 -17.816 -14.410  1.00  0.00           C  
ATOM   4664  CZ2 TRP B 120      33.260 -19.335 -16.429  1.00  0.00           C  
ATOM   4665  CZ3 TRP B 120      33.158 -18.560 -14.145  1.00  0.00           C  
ATOM   4666  CH2 TRP B 120      33.764 -19.299 -15.129  1.00  0.00           C  
ATOM   4667  H   TRP B 120      29.627 -15.006 -17.814  1.00  0.00           H  
ATOM   4668  HA  TRP B 120      29.011 -14.221 -15.193  1.00  0.00           H  
ATOM   4669 1HB  TRP B 120      29.209 -16.604 -14.651  1.00  0.00           H  
ATOM   4670 2HB  TRP B 120      28.395 -16.394 -16.195  1.00  0.00           H  
ATOM   4671  HD1 TRP B 120      29.621 -17.302 -18.382  1.00  0.00           H  
ATOM   4672  HE1 TRP B 120      31.640 -18.876 -18.743  1.00  0.00           H  
ATOM   4673  HE3 TRP B 120      31.538 -17.228 -13.625  1.00  0.00           H  
ATOM   4674  HZ2 TRP B 120      33.756 -19.929 -17.197  1.00  0.00           H  
ATOM   4675  HZ3 TRP B 120      33.562 -18.543 -13.132  1.00  0.00           H  
ATOM   4676  HH2 TRP B 120      34.660 -19.872 -14.886  1.00  0.00           H  
ATOM   4677  N   LYS B 121      32.192 -14.565 -15.646  1.00  0.00           N  
ATOM   4678  CA  LYS B 121      33.482 -14.388 -14.991  1.00  0.00           C  
ATOM   4679  C   LYS B 121      33.542 -13.030 -14.318  1.00  0.00           C  
ATOM   4680  O   LYS B 121      34.153 -12.873 -13.258  1.00  0.00           O  
ATOM   4681  CB  LYS B 121      34.618 -14.545 -16.003  1.00  0.00           C  
ATOM   4682  CG  LYS B 121      34.790 -15.969 -16.514  1.00  0.00           C  
ATOM   4683  CD  LYS B 121      35.914 -16.072 -17.533  1.00  0.00           C  
ATOM   4684  CE  LYS B 121      36.062 -17.496 -18.048  1.00  0.00           C  
ATOM   4685  NZ  LYS B 121      37.126 -17.606 -19.081  1.00  0.00           N  
ATOM   4686  H   LYS B 121      32.150 -14.572 -16.654  1.00  0.00           H  
ATOM   4687  HA  LYS B 121      33.589 -15.151 -14.219  1.00  0.00           H  
ATOM   4688 1HB  LYS B 121      34.437 -13.898 -16.860  1.00  0.00           H  
ATOM   4689 2HB  LYS B 121      35.559 -14.232 -15.549  1.00  0.00           H  
ATOM   4690 1HG  LYS B 121      35.014 -16.630 -15.674  1.00  0.00           H  
ATOM   4691 2HG  LYS B 121      33.862 -16.298 -16.979  1.00  0.00           H  
ATOM   4692 1HD  LYS B 121      35.707 -15.407 -18.372  1.00  0.00           H  
ATOM   4693 2HD  LYS B 121      36.853 -15.763 -17.073  1.00  0.00           H  
ATOM   4694 1HE  LYS B 121      36.302 -18.154 -17.218  1.00  0.00           H  
ATOM   4695 2HE  LYS B 121      35.111 -17.817 -18.483  1.00  0.00           H  
ATOM   4696 1HZ  LYS B 121      37.192 -18.562 -19.399  1.00  0.00           H  
ATOM   4697 2HZ  LYS B 121      36.902 -17.006 -19.863  1.00  0.00           H  
ATOM   4698 3HZ  LYS B 121      38.011 -17.322 -18.683  1.00  0.00           H  
ATOM   4699  N   CYS B 122      32.881 -12.056 -14.942  1.00  0.00           N  
ATOM   4700  CA  CYS B 122      32.818 -10.712 -14.417  1.00  0.00           C  
ATOM   4701  C   CYS B 122      31.971 -10.732 -13.170  1.00  0.00           C  
ATOM   4702  O   CYS B 122      32.338 -10.174 -12.139  1.00  0.00           O  
ATOM   4703  CB  CYS B 122      32.222  -9.740 -15.436  1.00  0.00           C  
ATOM   4704  SG  CYS B 122      33.252  -9.484 -16.901  1.00  0.00           S  
ATOM   4705  H   CYS B 122      32.373 -12.259 -15.793  1.00  0.00           H  
ATOM   4706  HA  CYS B 122      33.822 -10.375 -14.161  1.00  0.00           H  
ATOM   4707 1HB  CYS B 122      31.251 -10.110 -15.767  1.00  0.00           H  
ATOM   4708 2HB  CYS B 122      32.060  -8.772 -14.964  1.00  0.00           H  
ATOM   4709  HG  CYS B 122      32.889 -10.601 -17.523  1.00  0.00           H  
ATOM   4710  N   PHE B 123      30.824 -11.417 -13.295  1.00  0.00           N  
ATOM   4711  CA  PHE B 123      29.873 -11.621 -12.209  1.00  0.00           C  
ATOM   4712  C   PHE B 123      30.588 -12.145 -10.994  1.00  0.00           C  
ATOM   4713  O   PHE B 123      30.405 -11.600  -9.913  1.00  0.00           O  
ATOM   4714  CB  PHE B 123      28.770 -12.597 -12.621  1.00  0.00           C  
ATOM   4715  CG  PHE B 123      28.060 -13.233 -11.460  1.00  0.00           C  
ATOM   4716  CD1 PHE B 123      27.828 -12.519 -10.294  1.00  0.00           C  
ATOM   4717  CD2 PHE B 123      27.622 -14.547 -11.531  1.00  0.00           C  
ATOM   4718  CE1 PHE B 123      27.176 -13.103  -9.225  1.00  0.00           C  
ATOM   4719  CE2 PHE B 123      26.968 -15.134 -10.464  1.00  0.00           C  
ATOM   4720  CZ  PHE B 123      26.745 -14.410  -9.310  1.00  0.00           C  
ATOM   4721  H   PHE B 123      30.617 -11.814 -14.203  1.00  0.00           H  
ATOM   4722  HA  PHE B 123      29.414 -10.665 -11.954  1.00  0.00           H  
ATOM   4723 1HB  PHE B 123      28.030 -12.076 -13.227  1.00  0.00           H  
ATOM   4724 2HB  PHE B 123      29.196 -13.390 -13.234  1.00  0.00           H  
ATOM   4725  HD1 PHE B 123      28.168 -11.485 -10.227  1.00  0.00           H  
ATOM   4726  HD2 PHE B 123      27.799 -15.119 -12.442  1.00  0.00           H  
ATOM   4727  HE1 PHE B 123      27.001 -12.530  -8.314  1.00  0.00           H  
ATOM   4728  HE2 PHE B 123      26.629 -16.167 -10.533  1.00  0.00           H  
ATOM   4729  HZ  PHE B 123      26.232 -14.872  -8.468  1.00  0.00           H  
ATOM   4730  N   VAL B 124      31.393 -13.194 -11.152  1.00  0.00           N  
ATOM   4731  CA  VAL B 124      32.120 -13.739 -10.021  1.00  0.00           C  
ATOM   4732  C   VAL B 124      32.978 -12.671  -9.381  1.00  0.00           C  
ATOM   4733  O   VAL B 124      32.949 -12.511  -8.162  1.00  0.00           O  
ATOM   4734  CB  VAL B 124      33.002 -14.920 -10.467  1.00  0.00           C  
ATOM   4735  CG1 VAL B 124      33.930 -15.329  -9.333  1.00  0.00           C  
ATOM   4736  CG2 VAL B 124      32.111 -16.075 -10.900  1.00  0.00           C  
ATOM   4737  H   VAL B 124      31.477 -13.624 -12.056  1.00  0.00           H  
ATOM   4738  HA  VAL B 124      31.402 -14.101  -9.285  1.00  0.00           H  
ATOM   4739  HB  VAL B 124      33.631 -14.612 -11.301  1.00  0.00           H  
ATOM   4740 1HG1 VAL B 124      34.552 -16.165  -9.654  1.00  0.00           H  
ATOM   4741 2HG1 VAL B 124      34.566 -14.487  -9.061  1.00  0.00           H  
ATOM   4742 3HG1 VAL B 124      33.337 -15.628  -8.468  1.00  0.00           H  
ATOM   4743 1HG2 VAL B 124      32.733 -16.913 -11.215  1.00  0.00           H  
ATOM   4744 2HG2 VAL B 124      31.484 -16.384 -10.064  1.00  0.00           H  
ATOM   4745 3HG2 VAL B 124      31.477 -15.765 -11.731  1.00  0.00           H  
ATOM   4746  N   TYR B 125      33.726 -11.933 -10.197  1.00  0.00           N  
ATOM   4747  CA  TYR B 125      34.570 -10.851  -9.702  1.00  0.00           C  
ATOM   4748  C   TYR B 125      33.776  -9.831  -8.908  1.00  0.00           C  
ATOM   4749  O   TYR B 125      34.145  -9.489  -7.784  1.00  0.00           O  
ATOM   4750  CB  TYR B 125      35.282 -10.152 -10.860  1.00  0.00           C  
ATOM   4751  CG  TYR B 125      36.090  -8.936 -10.462  1.00  0.00           C  
ATOM   4752  CD1 TYR B 125      37.357  -9.086  -9.917  1.00  0.00           C  
ATOM   4753  CD2 TYR B 125      35.565  -7.664 -10.639  1.00  0.00           C  
ATOM   4754  CE1 TYR B 125      38.090  -7.971  -9.554  1.00  0.00           C  
ATOM   4755  CE2 TYR B 125      36.298  -6.552 -10.275  1.00  0.00           C  
ATOM   4756  CZ  TYR B 125      37.559  -6.698  -9.733  1.00  0.00           C  
ATOM   4757  OH  TYR B 125      38.313  -5.607  -9.364  1.00  0.00           O  
ATOM   4758  H   TYR B 125      33.711 -12.123 -11.191  1.00  0.00           H  
ATOM   4759  HA  TYR B 125      35.313 -11.282  -9.033  1.00  0.00           H  
ATOM   4760 1HB  TYR B 125      35.956 -10.858 -11.346  1.00  0.00           H  
ATOM   4761 2HB  TYR B 125      34.555  -9.831 -11.605  1.00  0.00           H  
ATOM   4762  HD1 TYR B 125      37.776 -10.082  -9.776  1.00  0.00           H  
ATOM   4763  HD2 TYR B 125      34.568  -7.544 -11.063  1.00  0.00           H  
ATOM   4764  HE1 TYR B 125      39.085  -8.092  -9.129  1.00  0.00           H  
ATOM   4765  HE2 TYR B 125      35.878  -5.555 -10.416  1.00  0.00           H  
ATOM   4766  HH  TYR B 125      37.814  -4.793  -9.448  1.00  0.00           H  
ATOM   4767  N   HIS B 126      32.698  -9.339  -9.493  1.00  0.00           N  
ATOM   4768  CA  HIS B 126      31.920  -8.282  -8.873  1.00  0.00           C  
ATOM   4769  C   HIS B 126      31.137  -8.774  -7.674  1.00  0.00           C  
ATOM   4770  O   HIS B 126      30.845  -7.996  -6.768  1.00  0.00           O  
ATOM   4771  CB  HIS B 126      30.956  -7.661  -9.889  1.00  0.00           C  
ATOM   4772  CG  HIS B 126      31.644  -6.959 -11.018  1.00  0.00           C  
ATOM   4773  ND1 HIS B 126      32.337  -5.779 -10.848  1.00  0.00           N  
ATOM   4774  CD2 HIS B 126      31.744  -7.268 -12.332  1.00  0.00           C  
ATOM   4775  CE1 HIS B 126      32.835  -5.393 -12.010  1.00  0.00           C  
ATOM   4776  NE2 HIS B 126      32.489  -6.279 -12.926  1.00  0.00           N  
ATOM   4777  H   HIS B 126      32.422  -9.687 -10.400  1.00  0.00           H  
ATOM   4778  HA  HIS B 126      32.592  -7.498  -8.523  1.00  0.00           H  
ATOM   4779 1HB  HIS B 126      30.319  -8.440 -10.309  1.00  0.00           H  
ATOM   4780 2HB  HIS B 126      30.308  -6.945  -9.385  1.00  0.00           H  
ATOM   4781  HD2 HIS B 126      31.313  -8.139 -12.827  1.00  0.00           H  
ATOM   4782  HE1 HIS B 126      33.431  -4.497 -12.183  1.00  0.00           H  
ATOM   4783  HE2 HIS B 126      32.731  -6.241 -13.906  1.00  0.00           H  
ATOM   4784  N   PHE B 127      30.806 -10.058  -7.655  1.00  0.00           N  
ATOM   4785  CA  PHE B 127      30.138 -10.608  -6.497  1.00  0.00           C  
ATOM   4786  C   PHE B 127      31.120 -10.659  -5.363  1.00  0.00           C  
ATOM   4787  O   PHE B 127      30.771 -10.317  -4.237  1.00  0.00           O  
ATOM   4788  CB  PHE B 127      29.588 -12.006  -6.784  1.00  0.00           C  
ATOM   4789  CG  PHE B 127      28.769 -12.577  -5.662  1.00  0.00           C  
ATOM   4790  CD1 PHE B 127      27.642 -11.915  -5.199  1.00  0.00           C  
ATOM   4791  CD2 PHE B 127      29.125 -13.778  -5.065  1.00  0.00           C  
ATOM   4792  CE1 PHE B 127      26.888 -12.439  -4.166  1.00  0.00           C  
ATOM   4793  CE2 PHE B 127      28.373 -14.305  -4.034  1.00  0.00           C  
ATOM   4794  CZ  PHE B 127      27.253 -13.634  -3.584  1.00  0.00           C  
ATOM   4795  H   PHE B 127      31.026 -10.654  -8.431  1.00  0.00           H  
ATOM   4796  HA  PHE B 127      29.311  -9.955  -6.217  1.00  0.00           H  
ATOM   4797 1HB  PHE B 127      28.965 -11.976  -7.678  1.00  0.00           H  
ATOM   4798 2HB  PHE B 127      30.413 -12.688  -6.984  1.00  0.00           H  
ATOM   4799  HD1 PHE B 127      27.353 -10.970  -5.661  1.00  0.00           H  
ATOM   4800  HD2 PHE B 127      30.009 -14.307  -5.421  1.00  0.00           H  
ATOM   4801  HE1 PHE B 127      26.005 -11.908  -3.813  1.00  0.00           H  
ATOM   4802  HE2 PHE B 127      28.663 -15.249  -3.574  1.00  0.00           H  
ATOM   4803  HZ  PHE B 127      26.660 -14.048  -2.769  1.00  0.00           H  
ATOM   4804  N   ALA B 128      32.358 -11.043  -5.648  1.00  0.00           N  
ATOM   4805  CA  ALA B 128      33.381 -11.026  -4.624  1.00  0.00           C  
ATOM   4806  C   ALA B 128      33.518  -9.628  -4.064  1.00  0.00           C  
ATOM   4807  O   ALA B 128      33.648  -9.463  -2.858  1.00  0.00           O  
ATOM   4808  CB  ALA B 128      34.713 -11.512  -5.181  1.00  0.00           C  
ATOM   4809  H   ALA B 128      32.595 -11.333  -6.580  1.00  0.00           H  
ATOM   4810  HA  ALA B 128      33.069 -11.689  -3.817  1.00  0.00           H  
ATOM   4811 1HB  ALA B 128      35.461 -11.506  -4.388  1.00  0.00           H  
ATOM   4812 2HB  ALA B 128      34.601 -12.524  -5.564  1.00  0.00           H  
ATOM   4813 3HB  ALA B 128      35.037 -10.856  -5.982  1.00  0.00           H  
ATOM   4814  N   VAL B 129      33.450  -8.618  -4.935  1.00  0.00           N  
ATOM   4815  CA  VAL B 129      33.496  -7.229  -4.487  1.00  0.00           C  
ATOM   4816  C   VAL B 129      32.325  -6.949  -3.564  1.00  0.00           C  
ATOM   4817  O   VAL B 129      32.492  -6.337  -2.515  1.00  0.00           O  
ATOM   4818  CB  VAL B 129      33.475  -6.278  -5.699  1.00  0.00           C  
ATOM   4819  CG1 VAL B 129      33.335  -4.837  -5.229  1.00  0.00           C  
ATOM   4820  CG2 VAL B 129      34.749  -6.479  -6.506  1.00  0.00           C  
ATOM   4821  H   VAL B 129      33.366  -8.820  -5.922  1.00  0.00           H  
ATOM   4822  HA  VAL B 129      34.423  -7.068  -3.936  1.00  0.00           H  
ATOM   4823  HB  VAL B 129      32.610  -6.490  -6.326  1.00  0.00           H  
ATOM   4824 1HG1 VAL B 129      33.321  -4.175  -6.095  1.00  0.00           H  
ATOM   4825 2HG1 VAL B 129      32.405  -4.725  -4.671  1.00  0.00           H  
ATOM   4826 3HG1 VAL B 129      34.178  -4.579  -4.587  1.00  0.00           H  
ATOM   4827 1HG2 VAL B 129      34.744  -5.811  -7.366  1.00  0.00           H  
ATOM   4828 2HG2 VAL B 129      35.614  -6.259  -5.881  1.00  0.00           H  
ATOM   4829 3HG2 VAL B 129      34.806  -7.511  -6.852  1.00  0.00           H  
ATOM   4830  N   PHE B 130      31.143  -7.415  -3.958  1.00  0.00           N  
ATOM   4831  CA  PHE B 130      29.948  -7.277  -3.144  1.00  0.00           C  
ATOM   4832  C   PHE B 130      30.163  -7.923  -1.786  1.00  0.00           C  
ATOM   4833  O   PHE B 130      29.834  -7.321  -0.767  1.00  0.00           O  
ATOM   4834  CB  PHE B 130      28.743  -7.912  -3.840  1.00  0.00           C  
ATOM   4835  CG  PHE B 130      27.466  -7.807  -3.056  1.00  0.00           C  
ATOM   4836  CD1 PHE B 130      26.603  -6.738  -3.249  1.00  0.00           C  
ATOM   4837  CD2 PHE B 130      27.125  -8.775  -2.125  1.00  0.00           C  
ATOM   4838  CE1 PHE B 130      25.427  -6.640  -2.528  1.00  0.00           C  
ATOM   4839  CE2 PHE B 130      25.950  -8.681  -1.404  1.00  0.00           C  
ATOM   4840  CZ  PHE B 130      25.101  -7.612  -1.606  1.00  0.00           C  
ATOM   4841  H   PHE B 130      31.068  -7.868  -4.855  1.00  0.00           H  
ATOM   4842  HA  PHE B 130      29.748  -6.216  -2.989  1.00  0.00           H  
ATOM   4843 1HB  PHE B 130      28.589  -7.435  -4.807  1.00  0.00           H  
ATOM   4844 2HB  PHE B 130      28.943  -8.966  -4.024  1.00  0.00           H  
ATOM   4845  HD1 PHE B 130      26.861  -5.970  -3.979  1.00  0.00           H  
ATOM   4846  HD2 PHE B 130      27.796  -9.620  -1.965  1.00  0.00           H  
ATOM   4847  HE1 PHE B 130      24.759  -5.795  -2.689  1.00  0.00           H  
ATOM   4848  HE2 PHE B 130      25.694  -9.450  -0.675  1.00  0.00           H  
ATOM   4849  HZ  PHE B 130      24.176  -7.535  -1.037  1.00  0.00           H  
ATOM   4850  N   LEU B 131      30.720  -9.127  -1.776  1.00  0.00           N  
ATOM   4851  CA  LEU B 131      30.969  -9.855  -0.548  1.00  0.00           C  
ATOM   4852  C   LEU B 131      31.930  -9.102   0.354  1.00  0.00           C  
ATOM   4853  O   LEU B 131      31.761  -9.111   1.570  1.00  0.00           O  
ATOM   4854  CB  LEU B 131      31.536 -11.244  -0.865  1.00  0.00           C  
ATOM   4855  CG  LEU B 131      30.562 -12.224  -1.532  1.00  0.00           C  
ATOM   4856  CD1 LEU B 131      31.304 -13.496  -1.917  1.00  0.00           C  
ATOM   4857  CD2 LEU B 131      29.415 -12.527  -0.579  1.00  0.00           C  
ATOM   4858  H   LEU B 131      30.979  -9.553  -2.648  1.00  0.00           H  
ATOM   4859  HA  LEU B 131      30.022  -9.975  -0.025  1.00  0.00           H  
ATOM   4860 1HB  LEU B 131      32.393 -11.127  -1.526  1.00  0.00           H  
ATOM   4861 2HB  LEU B 131      31.879 -11.699   0.064  1.00  0.00           H  
ATOM   4862  HG  LEU B 131      30.167 -11.779  -2.445  1.00  0.00           H  
ATOM   4863 1HD1 LEU B 131      30.612 -14.192  -2.392  1.00  0.00           H  
ATOM   4864 2HD1 LEU B 131      32.107 -13.252  -2.614  1.00  0.00           H  
ATOM   4865 3HD1 LEU B 131      31.726 -13.956  -1.024  1.00  0.00           H  
ATOM   4866 1HD2 LEU B 131      28.722 -13.223  -1.054  1.00  0.00           H  
ATOM   4867 2HD2 LEU B 131      29.809 -12.974   0.334  1.00  0.00           H  
ATOM   4868 3HD2 LEU B 131      28.891 -11.603  -0.335  1.00  0.00           H  
ATOM   4869  N   ILE B 132      32.916  -8.424  -0.223  1.00  0.00           N  
ATOM   4870  CA  ILE B 132      33.813  -7.620   0.594  1.00  0.00           C  
ATOM   4871  C   ILE B 132      32.993  -6.590   1.341  1.00  0.00           C  
ATOM   4872  O   ILE B 132      33.152  -6.411   2.546  1.00  0.00           O  
ATOM   4873  CB  ILE B 132      34.885  -6.913  -0.255  1.00  0.00           C  
ATOM   4874  CG1 ILE B 132      35.858  -7.935  -0.845  1.00  0.00           C  
ATOM   4875  CG2 ILE B 132      35.623  -5.885   0.590  1.00  0.00           C  
ATOM   4876  CD1 ILE B 132      36.769  -7.361  -1.907  1.00  0.00           C  
ATOM   4877  H   ILE B 132      33.044  -8.471  -1.222  1.00  0.00           H  
ATOM   4878  HA  ILE B 132      34.308  -8.265   1.318  1.00  0.00           H  
ATOM   4879  HB  ILE B 132      34.414  -6.407  -1.098  1.00  0.00           H  
ATOM   4880 1HG1 ILE B 132      36.471  -8.344  -0.041  1.00  0.00           H  
ATOM   4881 2HG1 ILE B 132      35.290  -8.757  -1.283  1.00  0.00           H  
ATOM   4882 1HG2 ILE B 132      36.378  -5.392  -0.022  1.00  0.00           H  
ATOM   4883 2HG2 ILE B 132      34.917  -5.144   0.963  1.00  0.00           H  
ATOM   4884 3HG2 ILE B 132      36.104  -6.384   1.431  1.00  0.00           H  
ATOM   4885 1HD1 ILE B 132      37.431  -8.143  -2.279  1.00  0.00           H  
ATOM   4886 2HD1 ILE B 132      36.173  -6.969  -2.732  1.00  0.00           H  
ATOM   4887 3HD1 ILE B 132      37.363  -6.556  -1.478  1.00  0.00           H  
ATOM   4888  N   VAL B 133      32.094  -5.934   0.611  1.00  0.00           N  
ATOM   4889  CA  VAL B 133      31.212  -4.943   1.194  1.00  0.00           C  
ATOM   4890  C   VAL B 133      30.297  -5.561   2.224  1.00  0.00           C  
ATOM   4891  O   VAL B 133      30.149  -5.035   3.319  1.00  0.00           O  
ATOM   4892  CB  VAL B 133      30.371  -4.268   0.094  1.00  0.00           C  
ATOM   4893  CG1 VAL B 133      29.320  -3.364   0.723  1.00  0.00           C  
ATOM   4894  CG2 VAL B 133      31.292  -3.488  -0.832  1.00  0.00           C  
ATOM   4895  H   VAL B 133      32.022  -6.142  -0.373  1.00  0.00           H  
ATOM   4896  HA  VAL B 133      31.819  -4.181   1.681  1.00  0.00           H  
ATOM   4897  HB  VAL B 133      29.835  -5.023  -0.480  1.00  0.00           H  
ATOM   4898 1HG1 VAL B 133      28.731  -2.891  -0.063  1.00  0.00           H  
ATOM   4899 2HG1 VAL B 133      28.666  -3.957   1.360  1.00  0.00           H  
ATOM   4900 3HG1 VAL B 133      29.812  -2.595   1.319  1.00  0.00           H  
ATOM   4901 1HG2 VAL B 133      30.703  -3.010  -1.613  1.00  0.00           H  
ATOM   4902 2HG2 VAL B 133      31.822  -2.730  -0.256  1.00  0.00           H  
ATOM   4903 3HG2 VAL B 133      32.012  -4.169  -1.288  1.00  0.00           H  
ATOM   4904  N   LEU B 134      29.709  -6.698   1.872  1.00  0.00           N  
ATOM   4905  CA  LEU B 134      28.774  -7.419   2.717  1.00  0.00           C  
ATOM   4906  C   LEU B 134      29.359  -7.748   4.082  1.00  0.00           C  
ATOM   4907  O   LEU B 134      28.768  -7.427   5.107  1.00  0.00           O  
ATOM   4908  CB  LEU B 134      28.338  -8.715   2.021  1.00  0.00           C  
ATOM   4909  CG  LEU B 134      27.310  -9.564   2.781  1.00  0.00           C  
ATOM   4910  CD1 LEU B 134      26.015  -8.778   2.933  1.00  0.00           C  
ATOM   4911  CD2 LEU B 134      27.075 -10.867   2.031  1.00  0.00           C  
ATOM   4912  H   LEU B 134      29.908  -7.080   0.956  1.00  0.00           H  
ATOM   4913  HA  LEU B 134      27.896  -6.789   2.867  1.00  0.00           H  
ATOM   4914 1HB  LEU B 134      27.908  -8.462   1.053  1.00  0.00           H  
ATOM   4915 2HB  LEU B 134      29.220  -9.333   1.854  1.00  0.00           H  
ATOM   4916  HG  LEU B 134      27.687  -9.783   3.780  1.00  0.00           H  
ATOM   4917 1HD1 LEU B 134      25.285  -9.382   3.473  1.00  0.00           H  
ATOM   4918 2HD1 LEU B 134      26.209  -7.861   3.489  1.00  0.00           H  
ATOM   4919 3HD1 LEU B 134      25.622  -8.530   1.948  1.00  0.00           H  
ATOM   4920 1HD2 LEU B 134      26.345 -11.471   2.571  1.00  0.00           H  
ATOM   4921 2HD2 LEU B 134      26.697 -10.648   1.032  1.00  0.00           H  
ATOM   4922 3HD2 LEU B 134      28.013 -11.416   1.952  1.00  0.00           H  
ATOM   4923  N   VAL B 135      30.541  -8.364   4.069  1.00  0.00           N  
ATOM   4924  CA  VAL B 135      31.261  -8.740   5.280  1.00  0.00           C  
ATOM   4925  C   VAL B 135      31.559  -7.515   6.124  1.00  0.00           C  
ATOM   4926  O   VAL B 135      31.326  -7.529   7.331  1.00  0.00           O  
ATOM   4927  CB  VAL B 135      32.564  -9.474   4.908  1.00  0.00           C  
ATOM   4928  CG1 VAL B 135      33.430  -9.660   6.146  1.00  0.00           C  
ATOM   4929  CG2 VAL B 135      32.218 -10.809   4.267  1.00  0.00           C  
ATOM   4930  H   VAL B 135      30.959  -8.578   3.177  1.00  0.00           H  
ATOM   4931  HA  VAL B 135      30.639  -9.421   5.860  1.00  0.00           H  
ATOM   4932  HB  VAL B 135      33.138  -8.868   4.206  1.00  0.00           H  
ATOM   4933 1HG1 VAL B 135      34.348 -10.180   5.871  1.00  0.00           H  
ATOM   4934 2HG1 VAL B 135      33.676  -8.686   6.567  1.00  0.00           H  
ATOM   4935 3HG1 VAL B 135      32.887 -10.251   6.884  1.00  0.00           H  
ATOM   4936 1HG2 VAL B 135      33.135 -11.332   4.000  1.00  0.00           H  
ATOM   4937 2HG2 VAL B 135      31.644 -11.412   4.971  1.00  0.00           H  
ATOM   4938 3HG2 VAL B 135      31.624 -10.644   3.367  1.00  0.00           H
[truncated: 1,093,015 more chars]
